# Supplementary material for: Phylogeny and molecular evolution of the first local monkeypox virus cluster in Guangdong Province, China
Source: Nat Commun. 2023 Dec 12;14:8241. doi: 10.1038/s41467-023-44092-3 (PMC10716143; doi:10.1038/s41467-023-44092-3)
Supplement: Supplementary file 3 — Supplementary Data 1 [file 41467_2023_44092_MOESM3_ESM.xlsx]

## Sheet: Sheet_1
Sheet 1. Epidemiological details of 10 patients infected with MPXV in Guangdong Province and their corresponding monkeypox virus genome information
Number	Sex*	City	Case type	Correlation	Collection date	Disease severity	RT-PCR CT Value**	Genomic sequence information									Epidemiological investigation information					Travel history (one month before onset)
								Accession ID	Sequencing Data ID	Source***	Type	Length (bp)	Coverage,%	Total of reads	Read length (bp)	Mean depth of coverage	Date of onset	Date of fever	Date of rash appearance	MSM	Sexual behavior (21 days before onset)
M23011	Male	Guangzhou	Local cases	Independent	2023.06.07	Mild	17	C_AA038924.1	CRA012147	Vero E6, P3	Complete	196297	99.5	12663156	500	4516.3	2023.05.31	2023.06.04	2023.05.31	Yes	Yes	No
M23008	Male	Guangzhou	Local cases	Independent	2023.06.08	Mild	19	C_AA038923.1	CRA012147	Vero E6, P3	Complete	197101	99.4	2602850	500	1010.22	2023.05.28	2023.06.04	2023.06.05	Yes	Yes	No
M23022	Male	Shenzhen	Local cases	Independent	2023.06.10	Mild	28.9	C_AA038927.1	CRA012147	Herpes collection fluid	Complete	196385	99.6	19205627	500	5854.31	2023.06.04	2023.06.04	2023.06.07	Yes	Yes	No
M23024	Male	Shenzhen	Local cases	Independent	2023.06.11	Mild	29.83	C_AA038928.1	CRA012147	Herpes collection fluid	Complete	196171	98.2	7129901	500	1559.91	2023.06.10	Unknow	2023.06.08	Yes	Yes	2023.05.25, Hong Kong
M23021	Male	Guangzhou	Local cases	Independent	2023.06.11	Mild	20.32	C_AA038926.1	CRA012147	Herpes collection fluid	Complete	196881	99.8	7253380	500	2889.74	2023.06.10	Unknow	2023.06.03	Yes	Yes	No
M23016	Male	Guangzhou	Local cases	Independent	2023.06.11	Mild	21.16	C_AA038925.1	CRA012147	Herpes collection fluid	Complete	196614	99.7	14630716	500	4897.54	2023.06.03	2023.06.06	2023.06.07	Yes	Yes	No
M23026	Male	Shenzhen	Local cases	Independent	2023.06.12	Mild	29.34	C_AA038929.1	CRA012147	Herpes collection fluid	Complete	196169	98.4	7304329	500	1633.32	2023.05.25	2023.06.07	2023.06.01	Yes	Yes	No
M23028	Male	Foshan	Local cases	Independent	2023.06.13	Mild	17.02	C_AA038930.1	CRA012147	Herpes collection fluid	Complete	197001	99.9	5793646	500	2151.6	2023.06.04	Unknow	2023.06.03	Yes	Yes	No
M23050	Male	Guangzhou	Local cases	Sexual partner of M23108	2023.06.16	Mild	20	C_AA038931.1	CRA012147	Herpes collection fluid	Complete	197020	98.6	2610424	500	1026.8	2023.06.16	Unknow	2023.06.11	Yes	Yes	No
M23108	Male	Foshan	Local cases	Sexual partner of M23050	2023.06.22	Mild	22	C_AA038932.1	CRA012147	Herpes collection fluid	Complete	197071	99.7	2510217	500	988.7	2023.06.21	Unknow	Unknow	Yes	Yes	No
*Defined based on currently understood biological differences between females and males, including chromosomes, sex organs, and endogenous hormonal profiles.
**The CT value was detected by Monkeypox Virus Nucleic Acid Detection Kit (Realtime fluorescence quantitative PCR Method), a product of Shanghai Bojie Medical Technology Co., Ltd with the LOT of SJ-XQ-0191-2.
***All the samples first used for sequencing were herpes collection fluid, but due to insufficient sequencing depth and coverage, the complete MPXV genome sequence could not be assembled in the herpes collection fluid of patients M23011 and M23008. Therefore, these two MPXV sequences were sequenced and assembled from the first-generation virus isolated from herpes collection fluid.

## Sheet: Sheet_2
Sheet 2. Complete genome sequences of monkeypox virus (n=1703) downloaded from GISAID database (as of September 12, 2023)
Virus name	Accession ID	Collection date	Location	Host	Passage	Clade / Lineage	Random number	For constructing tree
hMpxV/Argentina/CBA-MS-5530147/2022	EPI_ISL_15972406	2022-09-28	South America / Argentina / Cordoba / Cordoba	Human	Original	IIb B.1	0.97819
hMpxV/Argentina/CBA-MS-8865816/2022	EPI_ISL_15972407	2022-09-27	South America / Argentina / Cordoba / Cordoba	Human	Original	IIb B.1.11	0.0671238	√
hMpxV/Argentina/CBA-MS-8946816/2022	EPI_ISL_15972409	2022-10-30	South America / Argentina / Cordoba / Cordoba	Human	Original	IIb B.1	0.447968
hMpxV/Austria/MUW_1525179/2022	EPI_ISL_13842269	2022-06-10	Europe / Austria / Lower Austria	Human	Original	IIb B.1	0.433903
hMpxV/Austria/MUW_1527495/2022	EPI_ISL_13573943	2022-06-21	Europe / Austria / Vorarlberg	Human	Original	IIb B.1.1	0.242684
hMpxV/Austria/MUW_1531254/2022	EPI_ISL_13842548	2022-07-04	Europe / Austria / Vienna	Human	Original	IIb B.1	0.57684
hMpxV/Austria/MUW-1531848/2022	EPI_ISL_14167573	2022-07-05	Europe / Austria / Vienna	Human	Original	IIb B.1	0.440718
hMpxV/Austria/MUW-1532243/2022	EPI_ISL_14167574	2022-07-06	Europe / Austria / Vienna	Human	Original	IIb B.1	0.896479
hMpxV/Austria/MUW-1533374/2022	EPI_ISL_14166709	2022-07-11	Europe / Austria / Vienna	Human	Original	IIb B.1	0.0967427
hMpxV/Austria/MUW-1533948/2022	EPI_ISL_14934116	2022-07-13	Europe / Austria / Graz	Human	Original	IIb B.1	0.26072
hMpxV/Austria/MUW-1534823/2022	EPI_ISL_14167248	2022-07-15	Europe / Austria / Vienna	Human	Original	IIb B.1	0.478957
hMpxV/Austria/MUW-1536480/2022	EPI_ISL_14167575	2022-07-22	Europe / Austria / Vienna	Human	Original	IIb B.1	0.650623
hMpxV/Austria/MUW-1538395/2022	EPI_ISL_14934140	2022-08-01	Europe / Austria / Lower Austria	Human	Original	IIb B.1	0.99764
hMpxV/Austria/MUW-1539124/2022	EPI_ISL_14934382	2022-08-02	Europe / Austria / Vienna	Human	Original	IIb B.1	0.876731
hMpxV/Austria/MUW-1540386/2022	EPI_ISL_14934478	2022-08-08	Europe / Austria / Vienna	Human	Original	IIb B.1	0.365319
hMpxV/Austria/MUW-1542518/2022	EPI_ISL_15247221	2022-08-19	Europe / Austria / Vorarlberg	Human	Original	IIb B.1	0.857259
hMpxV/Belgium/ITM-PEV/2022	EPI_ISL_15528148	2022-07-29	Europe / Belgium	Human	Original	IIb B.1	0.677272
hMpxV/Belgium/ITM-PrEV-4/2022	EPI_ISL_15528151	2022-10-09	Europe / Belgium	Human	Original	IIb B.1	0.8977
hMpxV/Belgium/UZ_Rega_1/2022	EPI_ISL_13052282	2022-05-19	Europe / Belgium	Human	Original	IIb B.1	0.752668
hMpxV/Belgium/UZ_Rega_2/2022	EPI_ISL_13052283	2022-05-22	Europe / Belgium	Human	Original	IIb B.1	0.0749787
hMpxV/Belgium/UZ_REGA_207/2022	EPI_ISL_17797718	2022-08-08	Europe / Belgium	Human	Original	IIb B.1	0.0983018
hMpxV/Belgium/UZ_REGA_209/2022	EPI_ISL_17797742	2022-08-08	Europe / Belgium	Human	Original	IIb B.1	0.784592
hMpxV/Belgium/UZ_REGA_210/2022	EPI_ISL_17797720	2022-08-08	Europe / Belgium	Human	Original	IIb B.1	0.0112892	√
hMpxV/Belgium/UZ_REGA_211/2022	EPI_ISL_17797730	2022-08-08	Europe / Belgium	Human	Original	IIb B.1	0.751358
hMpxV/Belgium/UZ_REGA_212/2022	EPI_ISL_17797736	2022-08-08	Europe / Belgium	Human	Original	IIb B.1	0.147739
hMpxV/Belgium/UZ_REGA_214/2022	EPI_ISL_17797746	2022-08-08	Europe / Belgium	Human	Original	IIb B.1.12	0.5354
hMpxV/Belgium/UZ_REGA_215/2022	EPI_ISL_17797729	2022-08-08	Europe / Belgium	Human	Original	IIb B.1.12	0.854568
hMpxV/Belgium/UZ_REGA_216/2022	EPI_ISL_17797725	2022-08-08	Europe / Belgium	Human	Original	IIb B.1	0.0956187
hMpxV/Belgium/UZ_REGA_227/2022	EPI_ISL_17797740	2022-08-12	Europe / Belgium	Human	Original	IIb B.1	0.302872
hMpxV/Belgium/UZ_REGA_236/2022	EPI_ISL_17797750	2022-08-12	Europe / Belgium	Human	Original	IIb B.1	0.183186
hMpxV/Belgium/UZ_REGA-132/2022	EPI_ISL_17793230	2022-07-05	Europe / Belgium	Human	Original	IIb B.1	0.988759
hMpxV/Belgium/UZ_REGA-134/2022	EPI_ISL_17793255	2022-07-05	Europe / Belgium	Human	Original	IIb B.1	0.621484
hMpxV/Belgium/UZ_REGA-144/2022	EPI_ISL_17793250	2022-07-05	Europe / Belgium	Human	Original	IIb B.1	0.164413
hMpxV/Belgium/UZ_REGA-153/2022	EPI_ISL_17793287	2022-07-15	Europe / Belgium	Human	Original	IIb B.1	0.627387
hMpxV/Belgium/UZ_REGA-154/2022	EPI_ISL_17793259	2022-07-15	Europe / Belgium	Human	Original	IIb B.1	0.712313
hMpxV/Belgium/UZ_REGA-157/2022	EPI_ISL_17793226	2022-07-27	Europe / Belgium	Human	Original	IIb B.1	0.584921
hMpxV/Belgium/UZ_REGA-158/2022	EPI_ISL_17793257	2022-07-27	Europe / Belgium	Human	Original	IIb B.1	0.644085
hMpxV/Belgium/UZ_REGA-159/2022	EPI_ISL_17793293	2022-07-27	Europe / Belgium	Human	Original		0.280217
hMpxV/Belgium/UZ_REGA-162/2022	EPI_ISL_17793264	2022-07-27	Europe / Belgium	Human	Original	IIb B.1	0.152749
hMpxV/Belgium/UZ_REGA-164/2022	EPI_ISL_17793231	2022-07-27	Europe / Belgium	Human	Original	IIb B.1.2	0.788581
hMpxV/Belgium/UZ_REGA-165/2022	EPI_ISL_17793290	2022-07-27	Europe / Belgium	Human	Original	IIb C.1		√
hMpxV/Belgium/UZ_REGA-167/2022	EPI_ISL_17793280	2022-07-27	Europe / Belgium	Human	Original	IIb B.1	0.440069
hMpxV/Belgium/UZ_REGA-169/2022	EPI_ISL_17793227	2022-07-27	Europe / Belgium	Human	Original	IIb B.1	0.579364
hMpxV/Belgium/UZ_REGA-171/2022	EPI_ISL_17793271	2022-07-27	Europe / Belgium	Human	Original	IIb B.1	0.593856
hMpxV/Belgium/UZ_REGA-172/2022	EPI_ISL_17793251	2022-07-27	Europe / Belgium	Human	Original	IIb B.1	0.047106
hMpxV/Belgium/UZ_REGA-173/2022	EPI_ISL_17793235	2022-07-27	Europe / Belgium	Human	Original	IIb B.1	0.159202
hMpxV/Belgium/UZ_REGA-177/2022	EPI_ISL_17793295	2022-07-27	Europe / Belgium	Human	Original	IIb B.1	0.636123
hMpxV/Belgium/UZ_REGA-180/2022	EPI_ISL_17793260	2022-07-27	Europe / Belgium	Human	Original	IIb B.1.1	0.49038
hMpxV/Belgium/UZ_REGA-181/2022	EPI_ISL_17793241	2022-08-03	Europe / Belgium	Human	Original	IIb B.1	0.858645
hMpxV/Belgium/UZ_REGA-182/2022	EPI_ISL_17793278	2022-08-03	Europe / Belgium	Human	Original	IIb B.1	0.519835
hMpxV/Belgium/UZ_REGA-185/2022	EPI_ISL_17793232	2022-08-03	Europe / Belgium	Human	Original	IIb B.1.8	0.134048	√
hMpxV/Belgium/UZ_REGA-189/2022	EPI_ISL_17793221	2022-08-03	Europe / Belgium	Human	Original	IIb B.1	0.594152
hMpxV/Belgium/UZ_REGA-190/2022	EPI_ISL_17793273	2022-08-03	Europe / Belgium	Human	Original	IIb B.1	0.756308
hMpxV/Belgium/UZ_REGA-192/2022	EPI_ISL_17793220	2022-08-03	Europe / Belgium	Human	Original	IIb B.1	0.543048
hMpxV/Belgium/UZ_REGA-197/2022	EPI_ISL_17793286	2022-08-03	Europe / Belgium	Human	Original	IIb B.1.7	0.945418
hMpxV/Belgium/UZ_REGA-199/2022	EPI_ISL_17793256	2022-08-03	Europe / Belgium	Human	Original	IIb B.1	0.997739
hMpxV/Belgium/UZ_REGA-200/2022	EPI_ISL_17793234	2022-08-03	Europe / Belgium	Human	Original	IIb B.1.8	0.866104
hMpxV/Belgium/UZ_REGA-201/2022	EPI_ISL_17793243	2022-08-03	Europe / Belgium	Human	Original	IIb B.1	0.703225
hMpxV/Belgium/UZ_REGA-202/2022	EPI_ISL_17793263	2022-08-08	Europe / Belgium	Human	Original	IIb B.1	0.799177
hMpxV/Belgium/UZ_REGA-203/2022	EPI_ISL_17793265	2022-08-08	Europe / Belgium	Human	Original	IIb B.1	0.952626
hMpxV/Belgium/UZ_REGA-3/2022	EPI_ISL_13537923	2022-05-22	Europe / Belgium	Human	Original	IIb B.1	0.532033
hMpxV/Belgium/UZ_REGA-4/2022	EPI_ISL_13537924	2022-05-22	Europe / Belgium	Human	Original	IIb B.1	0.747881
hMpxV/Belgium/UZ_REGA-5/2022	EPI_ISL_13537925	2022-05-22	Europe / Belgium	Human	Original	IIb B.1	0.0041203	√
hMpxV/Belgium/UZ_REGA-6/2022	EPI_ISL_13537926	2022-05-22	Europe / Belgium	Human	Original	IIb B.1	0.0474233
hMpxV/Brazil/AM-FIOCRUZ-ILMD2204652/2022	EPI_ISL_14467428	2022-07-28	South America / Brazil / Amazonas / Manaus	Human	Original	IIb B.1	0.945741
hMpxV/Brazil/AM-FIOCRUZ-ILMD2204653/2022	EPI_ISL_14467429	2022-08-04	South America / Brazil / Amazonas / Manaus	Human	Original	IIb B.1.9	0.993552
hMpxV/Brazil/BA-FIOCRUZ-29688/2022	EPI_ISL_17048205	2022-08-02	South America / Brazil / Bahia / Maracas	Human	Original	IIb B.1.1	0.61964
hMpxV/Brazil/BA-FIOCRUZ-29690/2022	EPI_ISL_17048206	2022-08-02	South America / Brazil / Bahia / Castro Alves	Human	Original	IIb B.1	0.315282
hMpxV/Brazil/BA-FIOCRUZ-29694/2022	EPI_ISL_17048207	2022-08-02	South America / Brazil / Bahia / Conceicao da Feira	Human	Original	IIb B.1.1	0.250637
hMpxV/Brazil/BA-IAL-120/2022	EPI_ISL_15419151	2022-09-03	South America / Brazil / Bahia / Salvador	Human	Original	IIb B.1	0.496654
hMpxV/Brazil/BA-IAL-76/2022	EPI_ISL_14995579	2022-08-26	South America / Brazil / Bahia / Feira de Santana	Human	Original	IIb B.1.1	0.489946
hMpxV/Brazil/BA-IAL-91/2022	EPI_ISL_14995612	2022-08-26	South America / Brazil / Bahia / Irece	Human	Original	IIb B.1.1	0.00129284	√
hMpxV/Brazil/BA-IAL-92/2022	EPI_ISL_14995619	2022-08-31	South America / Brazil / Bahia / Salvador	Human	Original	IIb B.1.9	0.297128	√
hMpxV/Brazil/PI-IAL-127/2022	EPI_ISL_15419158	2022-09-06	South America / Brazil / Piaui / Teresina	Human	Original	IIb B.1	0.69125
hMpxV/Brazil/PI-IAL-81/2022	EPI_ISL_14995585	2022-08-25	South America / Brazil / Piaui / Teresina	Human	Original	IIb B.1	0.730798
hMpxV/Brazil/PR-IAL-26/2022	EPI_ISL_14414948	2022-08-01	South America / Brazil / Parana / Curitiba	Human	Original	IIb B.1	0.0671495
hMpxV/Brazil/PR-IAL-54/2022	EPI_ISL_14625230	2022-08-03	South America / Brazil / Parana / Londrina	Human	Original	IIb B.1.1	0.11724
hMpxV/Brazil/PR-IAL-55/2022	EPI_ISL_14625256	2022-08-05	South America / Brazil / Parana / Curitiba	Human	Original	IIb B.1.1	0.527774
hMpxV/Brazil/PR-IAL-66/2022	EPI_ISL_14809099	2022-08-19	South America / Brazil / Parana / Paranagua	Human	Original	IIb B.1.1	0.804135
hMpxV/Brazil/RJ-FIOCRUZ-14992/2022	EPI_ISL_13484458	2022-06-16	South America / Brazil / Rio de Janeiro / Marica	Human	Original	IIb B.1.1	0.129936
hMpxV/Brazil/RJ-FIOCRUZ-29650/2022	EPI_ISL_16871160	2022-11-10	South America / Brazil / Rio de Janeiro / Rio de Janeiro	Human	Original	IIb B.1	0.690126
hMpxV/Brazil/RJ-FIOCRUZ-29651/2022	EPI_ISL_16871161	2022-11-16	South America / Brazil / Rio de Janeiro / Rio de Janeiro	Human	Original	IIb B.1.1	0.911962
hMpxV/Brazil/RJ-FIOCRUZ-29778/2022	EPI_ISL_17471103	2022-08-05	South America / Brazil / Rio de Janeiro / Rio de Janeiro	Human	Original	IIb B.1.9	0.517244	√
hMpxV/Brazil/RJ-FIOCRUZ-29779/2022	EPI_ISL_17471102	2022-08-07	South America / Brazil / Rio de Janeiro / Rio de Janeiro	Human	Original	IIb B.1.1	0.6742
hMpxV/Brazil/RJ-FIOCRUZ-29780/2022	EPI_ISL_17471100	2022-08-10	South America / Brazil / Rio de Janeiro / Rio de Janeiro	Human	Original	IIb B.1.1	0.364282
hMpxV/Brazil/RJ-FIOCRUZ-29783/2022	EPI_ISL_17471101	2022-08-07	South America / Brazil / Rio de Janeiro / Rio de Janeiro	Human	Original	IIb B.1.9	0.615223
hMpxV/Brazil/RJ-FIOCRUZ-29786/2022	EPI_ISL_17614034	2022-09-30	South America / Brazil / Rio de Janeiro / Rio de Janeiro	Human	Original	IIb B.1	0.669921
hMpxV/Brazil/RJ-FIOCRUZ-29792/2022	EPI_ISL_17614049	2022-10-04	South America / Brazil / Rio de Janeiro / Rio de Janeiro	Human	Original	IIb B.1.1	0.88331
hMpxV/Brazil/RJ-FIOCRUZ-29800/2022	EPI_ISL_17614037	2022-10-18	South America / Brazil / Rio de Janeiro / Rio de Janeiro	Human	Original	IIb B.1.1	0.0772445
hMpxV/Brazil/RJ-FIOCRUZ-29802/2022	EPI_ISL_17614022	2022-10-18	South America / Brazil / Rio de Janeiro / Rio de Janeiro	Human	Original	IIb B.1.9	0.158805	√
hMpxV/Brazil/RJ-FIOCRUZ-29806/2022	EPI_ISL_17614026	2022-11-01	South America / Brazil / Rio de Janeiro / Rio de Janeiro	Human	Original	IIb B.1.1	0.71156
hMpxV/Brazil/RJ-FIOCRUZ-29807/2022	EPI_ISL_17614025	2022-11-04	South America / Brazil / Rio de Janeiro / Rio de Janeiro	Human	Original	IIb B.1	0.120927
hMpxV/Brazil/RJ-FIOCRUZ-29809/2022	EPI_ISL_17614036	2022-11-10	South America / Brazil / Rio de Janeiro / Rio de Janeiro	Human	Original	IIb B.1.1	0.208395
hMpxV/Brazil/RJ-FIOCRUZ-29811/2022	EPI_ISL_17614046	2022-11-14	South America / Brazil / Rio de Janeiro / Rio de Janeiro	Human	Original	IIb B.1	0.806175
hMpxV/Brazil/RJ-FIOCRUZ-29814/2022	EPI_ISL_17614024	2022-11-24	South America / Brazil / Rio de Janeiro / Rio de Janeiro	Human	Original	IIb B.1	0.0271607
hMpxV/Brazil/RJ-FIOCRUZ-29816/2022	EPI_ISL_17614048	2022-12-11	South America / Brazil / Rio de Janeiro / Rio de Janeiro	Human	Original	IIb B.1	0.306418
hMpxV/Brazil/RJ-FIOCRUZ-3015/2023	EPI_ISL_17614021	2023-01-26	South America / Brazil / Rio de Janeiro / Rio de Janeiro	Human	Original	IIb B.1.2	0.632604
hMpxV/Brazil/RJ-FIOCRUZ-3016/2023	EPI_ISL_17614040	2023-02-08	South America / Brazil / Rio de Janeiro / Rio de Janeiro	Human	Original	IIb B.1.2	0.62967
hMpxV/Brazil/RJ-FIOCRUZ-3608/2023	EPI_ISL_17536782	2023-03-24	South America / Brazil / Rio de Janeiro / Rio de Janeiro	Human	Original	IIb B.1.11	0.947667
hMpxV/Brazil/RJ-FIOCRUZ-3610/2023	EPI_ISL_17536784	2023-03-30	South America / Brazil / Rio de Janeiro / Rio de Janeiro	Human	Original	IIb B.1.11	0.38617	√
hMpxV/Brazil/RJ-FIOCRUZ-3611/2023	EPI_ISL_17536785	2023-04-03	South America / Brazil / Rio de Janeiro / Rio de Janeiro	Human	Original	IIb B.1.11	0.49299
hMpxV/Brazil/RJ-FIOCRUZ-4194/2023	EPI_ISL_17614030	2023-04-06	South America / Brazil / Rio de Janeiro / Rio de Janeiro	Human	Original	IIb B.1.11	0.863418
hMpxV/Brazil/RS-CEVS-CDCT1160/2022	EPI_ISL_17406121	2022-08-30	South America / Brazil / Rio Grande do Sul / Novo Hamburgo	Human	Original	IIb B.1.9	0.715576
hMpxV/Brazil/RS-CEVS-CDCT131/2022	EPI_ISL_15165603	2022-08-10	South America / Brazil / Rio Grande do Sul / Porto Alegre	Human	Original	IIb B.1.9	0.221079	√
hMpxV/Brazil/RS-CEVS-CDCT1450/2022	EPI_ISL_17406110	2022-09-03	South America / Brazil / Rio Grande do Sul / Novo Hamburgo	Human	Original	IIb B.1.9	0.968587
hMpxV/Brazil/RS-CEVS-CDCT148/2022	EPI_ISL_15165604	2022-08-10	South America / Brazil / Rio Grande do Sul / Porto Alegre	Human	Original	IIb B.1.9	0.460229	√
hMpxV/Brazil/RS-CEVS-CDCT184/2022	EPI_ISL_15165608	2022-08-11	South America / Brazil / Rio Grande do Sul / Sao Leopoldo	Human	Original	IIb B.1.9	0.859786
hMpxV/Brazil/RS-CEVS-CDCT45/2022	EPI_ISL_15165614	2022-08-01	South America / Brazil / Rio Grande do Sul / Passo Fundo	Human	Original	IIb B.1	0.71919
hMpxV/Brazil/RS-CEVS-CDCT599/2022	EPI_ISL_17406101	2022-08-23	South America / Brazil / Rio Grande do Sul / Parobe	Human	Original	IIb B.1.1	0.444527
hMpxV/Brazil/RS-CEVS-CDCT60/2022	EPI_ISL_14465517	2022-08-04	South America / Brazil / Rio Grande do Sul / Viamao	Human	Original	IIb B.1.1	0.0549849
hMpxV/Brazil/RS-CEVS-CDCT628/2022	EPI_ISL_17406102	2022-08-23	South America / Brazil / Rio Grande do Sul / Porto Alegre	Human	Original	IIb B.1.1	0.382134
hMpxV/Brazil/RS-CEVS-CDCT71/2022	EPI_ISL_15165618	2022-08-04	South America / Brazil / Rio Grande do Sul / Campo Bom	Human	Original	IIb B.1.9	0.647609
hMpxV/Brazil/RS-CEVS-CDCT733/2022	EPI_ISL_17406103	2022-08-24	South America / Brazil / Rio Grande do Sul / Estancia Velha	Human	Original	IIb B.1.9	0.469607	√
hMpxV/Brazil/RS-IAL-02/2022	EPI_ISL_13234112	2022-05-31	South America / Brazil / Rio Grande do Sul / Porto Alegre	Human	Original	IIb B.1	0.634574
hMpxV/Brazil/RS-IAL-05/2022	EPI_ISL_13343697	2022-06-07	South America / Brazil / Rio Grande do Sul / Porto Alegre	Human	Original	IIb B.1	0.444563
hMpxV/Brazil/RS-IAL-40/2022	EPI_ISL_14622913	2022-07-26	South America / Brazil / Rio Grande do Sul / Caxias do Sul	Human	Original	IIb B.1.1	0.763043
hMpxV/Brazil/RS-IAL-41/2022	EPI_ISL_14622953	2022-07-29	South America / Brazil / Rio Grande do Sul / Viamao	Human	Original	IIb B.1.1	0.0301684	√
hMpxV/Brazil/SP-IAL-01/2022	EPI_ISL_13191438	2022-06-07	South America / Brazil / Sao Paulo / Sao Paulo	Human	Original	IIb B.1	0.594966
hMpxV/Brazil/SP-IAL-03/2022	EPI_ISL_13314740	2022-06-11	South America / Brazil / Sao Paulo / Vinhedo	Human	Original	IIb B.1	0.885714
hMpxV/Brazil/SP-IAL-04/2022	EPI_ISL_13343634	2022-06-13	South America / Brazil / Sao Paulo / Sao Paulo	Human	Original	IIb B.1	0.300125
hMpxV/Brazil/SP-IAL-06/2022	EPI_ISL_13343718	2022-06-15	South America / Brazil / Sao Paulo / Indaiatuba	Human	Original	IIb B.1.10	0.155089	√
hMpxV/Brazil/SP-IAL-07/2022	EPI_ISL_13436658	2022-06-14	South America / Brazil / Sao Paulo / Sao Paulo	Human	Original	IIb B.1.12	0.620066
hMpxV/Brazil/SP-IAL-08/2022	EPI_ISL_13436792	2022-06-13	South America / Brazil / Sao Paulo / Indaiatuba	Human	Original	IIb B.1.10	0.783203
hMpxV/Brazil/SP-IAL-09/2022	EPI_ISL_13437056	2022-06-20	South America / Brazil / Sao Paulo / Sao Bernado do Campo	Human	Original	IIb B.1	0.994111
hMpxV/Brazil/SP-IAL-10/2022	EPI_ISL_13459346	2022-06-21	South America / Brazil / Sao Paulo / Sao Paulo	Human	Original	IIb B.1	0.907096
hMpxV/Brazil/SP-IAL-100/2022	EPI_ISL_15419131	2022-09-06	South America / Brazil / Sao Paulo / Sao Paulo	Human	Original	IIb B.1	0.552701
hMpxV/Brazil/SP-IAL-102/2022	EPI_ISL_15419133	2022-09-02	South America / Brazil / Sao Paulo / Presidente Prudente	Human	Original	IIb B.1	0.503263
hMpxV/Brazil/SP-IAL-103/2022	EPI_ISL_15419134	2022-09-06	South America / Brazil / Sao Paulo / Caieiras	Human	Original	IIb B.1	0.730102
hMpxV/Brazil/SP-IAL-104/2022	EPI_ISL_15419135	2022-09-05	South America / Brazil / Sao Paulo / Sao Paulo	Human	Original	IIb B.1	0.592989
hMpxV/Brazil/SP-IAL-105/2022	EPI_ISL_15419136	2022-09-05	South America / Brazil / Sao Paulo / Sao Paulo	Human	Original	IIb B.1	0.232974
hMpxV/Brazil/SP-IAL-106/2022	EPI_ISL_15419137	2022-09-05	South America / Brazil / Sao Paulo / Jandira	Human	Original	IIb B.1	0.913557
hMpxV/Brazil/SP-IAL-107/2022	EPI_ISL_15419138	2022-09-06	South America / Brazil / Sao Paulo / Pirassununga	Human	Original	IIb B.1	0.907348
hMpxV/Brazil/SP-IAL-109/2022	EPI_ISL_15419140	2022-09-02	South America / Brazil / Sao Paulo / Batatais	Human	Original	IIb B.1	0.537695
hMpxV/Brazil/SP-IAL-11/2022	EPI_ISL_13459347	2022-06-22	South America / Brazil / Sao Paulo / Sao Paulo	Human	Original	IIb B.1.1	0.805398
hMpxV/Brazil/SP-IAL-110/2022	EPI_ISL_15419141	2022-09-07	South America / Brazil / Sao Paulo / Sao Paulo	Human	Original	IIb B.1	0.270213
hMpxV/Brazil/SP-IAL-111/2022	EPI_ISL_15419142	2022-09-08	South America / Brazil / Sao Paulo / Sao Paulo	Human	Original	IIb B.1	0.0207752
hMpxV/Brazil/SP-IAL-112/2022	EPI_ISL_15419143	2022-09-06	South America / Brazil / Sao Paulo / Barretos	Human	Original	IIb B.1	0.918385
hMpxV/Brazil/SP-IAL-113/2022	EPI_ISL_15419144	2022-09-05	South America / Brazil / Sao Paulo / Campinas	Human	Original	IIb B.1	0.827017
hMpxV/Brazil/SP-IAL-114/2022	EPI_ISL_15419145	2022-09-08	South America / Brazil / Sao Paulo / Osasco	Human	Original	IIb B.1	0.305302
hMpxV/Brazil/SP-IAL-115/2022	EPI_ISL_15419146	2022-09-09	South America / Brazil / Sao Paulo / Sao Paulo	Human	Original	IIb B.1	0.331711
hMpxV/Brazil/SP-IAL-116/2022	EPI_ISL_15419147	2022-09-09	South America / Brazil / Sao Paulo / Diadema	Human	Original	IIb B.1	0.631771
hMpxV/Brazil/SP-IAL-117/2022	EPI_ISL_15419148	2022-09-08	South America / Brazil / Sao Paulo / Santo Andre	Human	Original	IIb B.1	0.350829
hMpxV/Brazil/SP-IAL-12/2022	EPI_ISL_13459482	2022-06-22	South America / Brazil / Sao Paulo / Sao Paulo	Human	Original	IIb B.1.1	0.0905502
hMpxV/Brazil/SP-IAL-121/2022	EPI_ISL_15419152	2022-09-12	South America / Brazil / Sao Paulo / Sao Paulo	Human	Original	IIb B.1	0.288536
hMpxV/Brazil/SP-IAL-122/2022	EPI_ISL_15419153	2022-09-11	South America / Brazil / Sao Paulo / Sao Paulo	Human	Original	IIb B.1	0.243773
hMpxV/Brazil/SP-IAL-123/2022	EPI_ISL_15419154	2022-09-09	South America / Brazil / Sao Paulo / Sao Jose do Rio Preto	Human	Original	IIb B.1	0.299519
hMpxV/Brazil/SP-IAL-124/2022	EPI_ISL_15419155	2022-09-10	South America / Brazil / Sao Paulo / Atibaia	Human	Original	IIb B.1	0.106519
hMpxV/Brazil/SP-IAL-125/2022	EPI_ISL_15419156	2022-09-12	South America / Brazil / Sao Paulo / Sao Paulo	Human	Original	IIb B.1	0.0442743
hMpxV/Brazil/SP-IAL-126/2022	EPI_ISL_15419157	2022-09-12	South America / Brazil / Sao Paulo / Mogi das Cruzes	Human	Original	IIb B.1	0.722125
hMpxV/Brazil/SP-IAL-13/2022	EPI_ISL_13459483	2022-06-23	South America / Brazil / Sao Paulo / Sao Paulo	Human	Original	IIb B.1	0.685909
hMpxV/Brazil/SP-IAL-130/2022	EPI_ISL_15419161	2022-09-15	South America / Brazil / Sao Paulo / Jaboticabal	Human	Original	IIb B.1	0.910186
hMpxV/Brazil/SP-IAL-131/2022	EPI_ISL_15419162	2022-09-14	South America / Brazil / Sao Paulo / Sao Paulo	Human	Original	IIb B.1	0.311196
hMpxV/Brazil/SP-IAL-14/2022	EPI_ISL_13508393	2022-06-24	South America / Brazil / Sao Paulo / Itapevi	Human	Original	IIb B.1.7	0.482681
hMpxV/Brazil/SP-IAL-15/2022	EPI_ISL_13508471	2022-06-24	South America / Brazil / Sao Paulo / Sao Paulo	Human	Original	IIb B.1.1	0.557123
hMpxV/Brazil/SP-IAL-16/2022	EPI_ISL_13705358	2022-07-04	South America / Brazil / Sao Paulo / Sao Paulo	Human	Original	IIb B.1.1	0.301232
hMpxV/Brazil/SP-IAL-17/2022	EPI_ISL_13705407	2022-07-04	South America / Brazil / Sao Paulo / Sao Paulo	Human	Original	IIb B.1.9	0.0514713	√
hMpxV/Brazil/SP-IAL-18/2022	EPI_ISL_13732932	2022-07-06	South America / Brazil / Sao Paulo / Sao Paulo	Human	Original	IIb B.1.1	0.510142
hMpxV/Brazil/SP-IAL-21/2022	EPI_ISL_14021725	2022-07-13	South America / Brazil / Sao Paulo / Cajamar	Human	Original	IIb B.1.1	0.1999
hMpxV/Brazil/SP-IAL-22/2022	EPI_ISL_14070493	2022-07-19	South America / Brazil / Sao Paulo / Sao Paulo	Human	Original	IIb B.1	0.911925
hMpxV/Brazil/SP-IAL-23/2022	EPI_ISL_14070852	2022-07-19	South America / Brazil / Sao Paulo / Sao Paulo	Human	Original	IIb B.1	0.0142024
hMpxV/Brazil/SP-IAL-25/2022	EPI_ISL_14070855	2022-07-19	South America / Brazil / Sao Paulo / Sao Paulo	Human	Original	IIb B.1.1	0.5717
hMpxV/Brazil/SP-IAL-27/2022	EPI_ISL_14415810	2022-08-03	South America / Brazil / Sao Paulo / Sao Paulo	Human	Original	IIb B.1.9	0.685578
hMpxV/Brazil/SP-IAL-28/2022	EPI_ISL_14571429	2022-08-07	South America / Brazil / Sao Paulo / Sao Jose dos Campos	Human	Original	IIb B.1.1	0.341095
hMpxV/Brazil/SP-IAL-29/2022	EPI_ISL_14571433	2022-08-05	South America / Brazil / Sao Paulo / Caraguatatuba	Human	Original	IIb B.1.1	0.11492
hMpxV/Brazil/SP-IAL-30/2022	EPI_ISL_14571435	2022-08-09	South America / Brazil / Sao Paulo / Sertaozinho	Human	Original	IIb B.1.1	0.468632
hMpxV/Brazil/SP-IAL-31/2022	EPI_ISL_14571439	2022-08-05	South America / Brazil / Sao Paulo / Santa Barbara D Oeste	Human	Original	IIb B.1.1	0.415502
hMpxV/Brazil/SP-IAL-32/2022	EPI_ISL_14571441	2022-08-09	South America / Brazil / Sao Paulo / Americana	Human	Original	IIb B.1.1	0.205274
hMpxV/Brazil/SP-IAL-33/2022	EPI_ISL_14571442	2022-08-09	South America / Brazil / Sao Paulo / Guaruja	Human	Original	IIb B.1	0.720656
hMpxV/Brazil/SP-IAL-34/2022	EPI_ISL_14571444	2022-08-09	South America / Brazil / Sao Paulo / Ribeirao Preto	Human	Original	IIb B.1.1	0.0198487	√
hMpxV/Brazil/SP-IAL-35/2022	EPI_ISL_14622055	2022-08-03	South America / Brazil / Sao Paulo / Sao Paulo	Human	Original	IIb B.1.1	0.0728658
hMpxV/Brazil/SP-IAL-36/2022	EPI_ISL_14622520	2022-08-02	South America / Brazil / Sao Paulo / Guarulhos	Human	Original	IIb B.1	0.820372
hMpxV/Brazil/SP-IAL-37/2022	EPI_ISL_14622705	2022-08-04	South America / Brazil / Sao Paulo / Maua	Human	Original	IIb B.1.1	0.024275	√
hMpxV/Brazil/SP-IAL-38/2022	EPI_ISL_14622706	2022-08-04	South America / Brazil / Sao Paulo / Bauru	Human	Original	IIb B.1.1	0.265125
hMpxV/Brazil/SP-IAL-39/2022	EPI_ISL_14622707	2022-08-04	South America / Brazil / Sao Paulo / Sao Sebastiao	Human	Original	IIb B.1.1	0.688048
hMpxV/Brazil/SP-IAL-42/2022	EPI_ISL_14622960	2022-07-31	South America / Brazil / Sao Paulo / Patrocinio Paulista	Human	Original	IIb B.1.9	0.812912
hMpxV/Brazil/SP-IAL-43/2022	EPI_ISL_14623175	2022-08-03	South America / Brazil / Sao Paulo / Ribeirao Preto	Human	Original	IIb B.1.1	0.531976
hMpxV/Brazil/SP-IAL-44/2022	EPI_ISL_14623523	2022-08-03	South America / Brazil / Sao Paulo / Piracicaba	Human	Original	IIb B.1.9	0.157783	√
hMpxV/Brazil/SP-IAL-45/2022	EPI_ISL_14623704	2022-08-04	South America / Brazil / Sao Paulo / Jundiai	Human	Original	IIb B.1.1	0.0734774
hMpxV/Brazil/SP-IAL-46/2022	EPI_ISL_14624411	2022-08-03	South America / Brazil / Sao Paulo / Atibaia	Human	Original	IIb B.1.1	0.328549
hMpxV/Brazil/SP-IAL-47/2022	EPI_ISL_14624610	2022-08-03	South America / Brazil / Sao Paulo / Praia Grande	Human	Original	IIb B.1	0.249288
hMpxV/Brazil/SP-IAL-48/2022	EPI_ISL_14624698	2022-08-03	South America / Brazil / Sao Paulo / Santos	Human	Original	IIb B.1	0.254005
hMpxV/Brazil/SP-IAL-49/2022	EPI_ISL_14624832	2022-08-04	South America / Brazil / Sao Paulo / Guaruja	Human	Original	IIb B.1.9	0.688829
hMpxV/Brazil/SP-IAL-51/2022	EPI_ISL_14625156	2022-08-04	South America / Brazil / Sao Paulo / Suzano	Human	Original	IIb B.1	0.0985708
hMpxV/Brazil/SP-IAL-52/2022	EPI_ISL_14625157	2022-08-08	South America / Brazil / Sao Paulo / Fartura	Human	Original	IIb B.1.10	0.354408	√
hMpxV/Brazil/SP-IAL-53/2022	EPI_ISL_14625190	2022-08-05	South America / Brazil / Sao Paulo / Guariba	Human	Original	IIb B.1.1	0.159313
hMpxV/Brazil/SP-IAL-56/2022	EPI_ISL_14625282	2022-08-08	South America / Brazil / Sao Paulo / Sao Paulo	Human	Original	IIb B.1.1	0.890011
hMpxV/Brazil/SP-IAL-59/2022	EPI_ISL_14772912	2022-08-18	South America / Brazil / Sao Paulo / Maua	Human	Original	IIb B.1	0.455233
hMpxV/Brazil/SP-IAL-60/2022	EPI_ISL_14772913	2022-08-22	South America / Brazil / Sao Paulo / Jardinopolis	Human	Original	IIb B.1.1	0.152818
hMpxV/Brazil/SP-IAL-61/2022	EPI_ISL_14772914	2022-08-17	South America / Brazil / Sao Paulo / Sao Jose do Rio Preto	Human	Original	IIb B.1.1	0.393867
hMpxV/Brazil/SP-IAL-62/2022	EPI_ISL_14773001	2022-08-22	South America / Brazil / Sao Paulo / Valinhos	Human	Original	IIb B.1.1	0.116021
hMpxV/Brazil/SP-IAL-63/2022	EPI_ISL_14809096	2022-08-19	South America / Brazil / Sao Paulo / Sao Paulo	Human	Original	IIb B.1.1	0.0814466
hMpxV/Brazil/SP-IAL-65/2022	EPI_ISL_14809098	2022-08-24	South America / Brazil / Sao Paulo / Piracicaba	Human	Original	IIb B.1.9	0.711207
hMpxV/Brazil/SP-IAL-67/2022	EPI_ISL_14809100	2022-08-23	South America / Brazil / Sao Paulo / Joanopolia	Human	Original	IIb B.1.1	0.0335458	√
hMpxV/Brazil/SP-IAL-68/2022	EPI_ISL_14865785	2022-08-24	South America / Brazil / Sao Paulo / Sao Paulo	Human	Original	IIb B.1.1	0.662334
hMpxV/Brazil/SP-IAL-69/2022	EPI_ISL_14866481	2022-08-25	South America / Brazil / Sao Paulo / Guarei	Human	Original	IIb B.1.1	0.378888
hMpxV/Brazil/SP-IAL-71/2022	EPI_ISL_14866751	2022-08-24	South America / Brazil / Sao Paulo / Carapicuiba	Human	Original	IIb B.1.1	0.828054
hMpxV/Brazil/SP-IAL-72/2022	EPI_ISL_14866752	2022-08-25	South America / Brazil / Sao Paulo / Sao carlos	Human	Original	IIb B.1.1	0.917085
hMpxV/Brazil/SP-IAL-74/2022	EPI_ISL_14995206	2022-08-29	South America / Brazil / Sao Paulo / Cravinhos	Human	Original	IIb B.1.1	0.30179
hMpxV/Brazil/SP-IAL-75/2022	EPI_ISL_14995578	2022-08-27	South America / Brazil / Sao Paulo / Ilhabela	Human	Original	IIb B.1.1	0.630977
hMpxV/Brazil/SP-IAL-77/2022	EPI_ISL_14995580	2022-08-30	South America / Brazil / Sao Paulo / Ribeirao Preto	Human	Original	IIb B.1.1	0.629155
hMpxV/Brazil/SP-IAL-79/2022	EPI_ISL_14995582	2022-08-29	South America / Brazil / Sao Paulo / Sao Jose dos Campos	Human	Original	IIb B.1	0.181144
hMpxV/Brazil/SP-IAL-82/2022	EPI_ISL_14995586	2022-08-08	South America / Brazil / Sao Paulo / Santo Andre	Human	Original	IIb B.1.9	0.596567
hMpxV/Brazil/SP-IAL-83/2022	EPI_ISL_14995587	2022-08-30	South America / Brazil / Sao Paulo / Itaquaquecetuba	Human	Original	IIb B.1	0.00178142	√
hMpxV/Brazil/SP-IAL-87/2022	EPI_ISL_14995591	2022-09-01	South America / Brazil / Sao Paulo / Sao Paulo	Human	Original	IIb B.1.1	0.281578
hMpxV/Brazil/SP-IAL-89/2022	EPI_ISL_14995593	2022-09-01	South America / Brazil / Sao Paulo / Sao Paulo	Human	Original	IIb B.1	0.652934
hMpxV/Brazil/SP-IAL-90/2022	EPI_ISL_14995611	2022-09-01	South America / Brazil / Sao Paulo / Sao Paulo	Human	Original	IIb B.1	0.345496
hMpxV/Brazil/SP-IAL-93/2022	EPI_ISL_14995622	2022-09-01	South America / Brazil / Sao Paulo / Jacarei	Human	Original	IIb B.1	0.478617
hMpxV/Brazil/SP-IAL-97/2022	EPI_ISL_14995653	2022-09-01	South America / Brazil / Sao Paulo / Piracicaba	Human	Original	IIb B.1.1	0.144723
hMpxV/Brazil/SP-IAL-98/2022	EPI_ISL_14995723	2022-09-04	South America / Brazil / Sao Paulo / Carapicuiba	Human	Original	IIb B.1.1	0.988247
hMpxV/Brazil/SP-IAL-99/2022	EPI_ISL_14995724	2022-09-01	South America / Brazil / Sao Paulo / Guarulhos	Human	Original	IIb B.1	0.615431
hMpxV/Brazil/SP-USP-IMT-0511161/2022	EPI_ISL_17703745	2022-10-31	South America / Brazil / Sao Paulo	Human	Original	IIb B.1.1	0.992026
hMpxV/Brazil/SP-USP-IMT-0711161/2022	EPI_ISL_17703744	2022-10-31	South America / Brazil / Sao Paulo	Human	Original	IIb B.1.1	0.538326
hMpxV/Brazil/SP-USP-IMT-0811161/2022	EPI_ISL_17703746	2022-10-31	South America / Brazil / Sao Paulo	Human	Original	IIb B.1.1	0.564679
hMpxV/Canada//un-NML-3393/2022	EPI_ISL_13827274	2022-06-03	North America / Canada	Human	Original	IIb B.1.4	0.684028
hMpxV/Canada//un-NML-3530/2022	EPI_ISL_13827275	2022-06-03	North America / Canada	Human	Original	IIb B.1	0.804587
hMpxV/Canada//un-NML-3531/2022	EPI_ISL_13827277	2022-06-03	North America / Canada	Human	Original	IIb B.1	0.641848
hMpxV/Canada//un-NML-3532/2022	EPI_ISL_13827278	2022-06-07	North America / Canada	Human	Original	IIb B.1.4	0.158103
hMpxV/Canada//un-NML-3558/2022	EPI_ISL_13827279	2022-06-09	North America / Canada	Human	Original	IIb B.1.4	0.984154
hMpxV/Canada//un-NML-3686/2022	EPI_ISL_13827280	2022-06-14	North America / Canada	Human	Original	IIb B.1	0.235771
hMpxV/Canada//un-NML-3725/2022	EPI_ISL_13827282	2022-06-16	North America / Canada	Human	Original	IIb B.1.4	0.157509
hMpxV/Canada/AB-APL-01/2022	EPI_ISL_13194516	2022-05-31	North America / Canada / Alberta	Human	Original	IIb B.1	0.468884
hMpxV/Canada/AB-APL-02/2022	EPI_ISL_13269478	2022-06-06	North America / Canada / Alberta	Human	Original	IIb B.1.4	0.729229
hMpxV/Canada/ON-PHOL052/2022	EPI_ISL_17737468	2022-08-01	North America / Canada / Ontario	Human	Original	IIb B.1.4	0.890191
hMpxV/Canada/ON-PHOL053/2022	EPI_ISL_17737467	2022-08-01	North America / Canada / Ontario	Human	Original	IIb B.1.2	0.696212
hMpxV/Canada/ON-PHOL054/2022	EPI_ISL_17737466	2022-08-01	North America / Canada / Ontario	Human	Original	IIb B.1	0.68268
hMpxV/Canada/ON-PHOL055/2022	EPI_ISL_17737469	2022-08-01	North America / Canada / Ontario	Human	Original	IIb B.1.8	0.821745
hMpxV/Canada/ON-PHOL057/2022	EPI_ISL_17737470	2022-08-01	North America / Canada / Ontario	Human	Original	IIb B.1.4	0.0297612	√
hMpxV/Canada/ON-PHOL058/2022	EPI_ISL_17737471	2022-08-01	North America / Canada / Ontario	Human	Original	IIb B.1.4	0.890042
hMpxV/Canada/ON-PHOL059/2022	EPI_ISL_17737472	2022-08-01	North America / Canada / Ontario	Human	Original	IIb B.1	0.261717
hMpxV/Canada/ON-PHOL060/2022	EPI_ISL_17737473	2022-08-01	North America / Canada / Ontario	Human	Original	IIb B.1.4	0.459032
hMpxV/Canada/ON-PHOL061/2022	EPI_ISL_17737474	2022-08-01	North America / Canada / Ontario	Human	Original	IIb B.1.4	0.969968
hMpxV/Canada/ON-PHOL064/2022	EPI_ISL_17737476	2022-08-01	North America / Canada / Ontario	Human	Original	IIb B.1.4	0.928416
hMpxV/Canada/ON-PHOL066/2022	EPI_ISL_17737478	2022-08-01	North America / Canada / Ontario	Human	Original	IIb B.1.4	0.0428278	√
hMpxV/Canada/ON-PHOL067/2022	EPI_ISL_17737479	2022-08-01	North America / Canada / Ontario	Human	Original	IIb B.1	0.464152
hMpxV/Canada/ON-PHOL068/2022	EPI_ISL_17737480	2022-08-01	North America / Canada / Ontario	Human	Original	IIb B.1.4	0.159832
hMpxV/Canada/ON-PHOL071/2022	EPI_ISL_17737481	2022-08-01	North America / Canada / Ontario	Human	Original	IIb B.1	0.421179
hMpxV/Canada/ON-PHOL072/2022	EPI_ISL_17737482	2022-08-01	North America / Canada / Ontario	Human	Original	IIb B.1	0.32224
hMpxV/Canada/ON-PHOL074/2022	EPI_ISL_17737484	2022-08-01	North America / Canada / Ontario	Human	Original	IIb B.1	0.28917
hMpxV/Canada/ON-PHOL075/2022	EPI_ISL_17737485	2022-08-01	North America / Canada / Ontario	Human	Original	IIb B.1.7	0.539136
hMpxV/Canada/ON-PHOL079/2022	EPI_ISL_17737488	2022-08-01	North America / Canada / Ontario	Human	Original	IIb B.1	0.131343
hMpxV/Canada/ON-PHOL081/2022	EPI_ISL_17737490	2022-08-01	North America / Canada / Ontario	Human	Original	IIb B.1.7	0.778344
hMpxV/Canada/ON-PHOL082/2022	EPI_ISL_17737491	2022-08-01	North America / Canada / Ontario	Human	Original	IIb B.1.12	0.95455
hMpxV/Canada/ON-PHOL083/2022	EPI_ISL_17737492	2022-08-01	North America / Canada / Ontario	Human	Original	IIb B.1.4	0.676888
hMpxV/Canada/ON-PHOL084/2022	EPI_ISL_17737493	2022-09-01	North America / Canada / Ontario	Human	Original	IIb B.1.7	0.460215
hMpxV/Canada/ON-PHOL086/2022	EPI_ISL_17737495	2022-09-01	North America / Canada / Ontario	Human	Original	IIb B.1.4	0.834203
hMpxV/Canada/ON-PHOL087/2022	EPI_ISL_17737496	2022-09-01	North America / Canada / Ontario	Human	Original	IIb B.1.4	0.269779
hMpxV/Canada/ON-PHOL088/2022	EPI_ISL_17737497	2022-09-01	North America / Canada / Ontario	Human	Original	IIb B.1.4	0.879874
hMpxV/Canada/ON-PHOL091/2022	EPI_ISL_17737500	2022-09-01	North America / Canada / Ontario	Human	Original	IIb C.1		√
hMpxV/Canada/ON-PHOL092/2022	EPI_ISL_17737501	2022-09-01	North America / Canada / Ontario	Human	Original	IIb B.1.12	0.550539
hMpxV/Canada/ON-PHOL093/2022	EPI_ISL_17737502	2022-09-01	North America / Canada / Ontario	Human	Original	IIb B.1.4	0.633725
hMpxV/Canada/ON-PHOL094/2022	EPI_ISL_17737503	2022-09-01	North America / Canada / Ontario	Human	Original	IIb B.1.4	0.329768
hMpxV/Canada/ON-PHOL095/2022	EPI_ISL_17737504	2022-09-01	North America / Canada / Ontario	Human	Original	IIb B.1	0.200623
hMpxV/Canada/ON-PHOL096/2022	EPI_ISL_17737505	2022-09-01	North America / Canada / Ontario	Human	Original	IIb B.1.4	0.605046
hMpxV/Canada/ON-PHOL097/2022	EPI_ISL_17737506	2022-09-01	North America / Canada / Ontario	Human	Original	IIb B.1.4	0.869591
hMpxV/Canada/ON-PHOL098/2022	EPI_ISL_17737507	2022-09-01	North America / Canada / Ontario	Human	Original	IIb B.1	0.631896
hMpxV/Canada/ON-PHOL099/2022	EPI_ISL_17737508	2022-08-01	North America / Canada / Ontario	Human	Original	IIb B.1.4	0.00230908	√
hMpxV/Canada/ON-PHOL100/2022	EPI_ISL_17737509	2022-08-01	North America / Canada / Ontario	Human	Original	IIb B.1	0.0937049
hMpxV/Canada/ON-PHOL102/2022	EPI_ISL_17737511	2022-07-01	North America / Canada / Ontario	Human	Original	IIb B.1.4	0.455819
hMpxV/Canada/ON-PHOL103/2022	EPI_ISL_17737512	2022-07-01	North America / Canada / Ontario	Human	Original	IIb B.1.7	0.114611
hMpxV/Canada/ON-PHOL104/2022	EPI_ISL_17737513	2022-07-01	North America / Canada / Ontario	Human	Original	IIb B.1.4	0.952897
hMpxV/Canada/ON-PHOL105/2022	EPI_ISL_17737514	2022-07-01	North America / Canada / Ontario	Human	Original	IIb B.1.4	0.641989
hMpxV/Canada/ON-PHOL106/2022	EPI_ISL_17737515	2022-07-01	North America / Canada / Ontario	Human	Original	IIb B.1.1	0.00324456	√
hMpxV/Canada/ON-PHOL107/2022	EPI_ISL_17737516	2022-06-01	North America / Canada / Ontario	Human	Original	IIb B.1.4	0.833052
hMpxV/Canada/ON-PHOL108/2022	EPI_ISL_17737517	2022-07-01	North America / Canada / Ontario	Human	Original	IIb B.1.7	0.474917
hMpxV/Canada/ON-PHOL109/2022	EPI_ISL_17737518	2022-07-01	North America / Canada / Ontario	Human	Original	IIb B.1.4	0.735853
hMpxV/Canada/ON-PHOL110/2022	EPI_ISL_17737519	2022-07-01	North America / Canada / Ontario	Human	Original	IIb B.1.4	0.114613
hMpxV/Canada/ON-PHOL111/2022	EPI_ISL_17737520	2022-08-01	North America / Canada / Ontario	Human	Original	IIb B.1.4	0.803252
hMpxV/Canada/ON-PHOL112/2022	EPI_ISL_17737521	2022-07-01	North America / Canada / Ontario	Human	Original	IIb B.1.7	0.30392
hMpxV/Canada/ON-PHOL113/2022	EPI_ISL_17737522	2022-07-01	North America / Canada / Ontario	Human	Original	IIb B.1.4	0.677442
hMpxV/Canada/ON-PHOL114/2022	EPI_ISL_17737523	2022-07-01	North America / Canada / Ontario	Human	Original	IIb B.1.4	0.985894
hMpxV/Canada/ON-PHOL115/2022	EPI_ISL_17737524	2022-06-01	North America / Canada / Ontario	Human	Original	IIb B.1.4	0.0850791	√
hMpxV/Canada/ON-PHOL116/2022	EPI_ISL_17737525	2022-08-01	North America / Canada / Ontario	Human	Original	IIb B.1	0.691053
hMpxV/Canada/ON-PHOL117/2022	EPI_ISL_17737526	2022-07-01	North America / Canada / Ontario	Human	Original	IIb B.1.7	0.535702
hMpxV/Canada/ON-PHOL118/2022	EPI_ISL_17737527	2022-07-01	North America / Canada / Ontario	Human	Original	IIb B.1	0.981337
hMpxV/Canada/ON-PHOL119/2022	EPI_ISL_17737528	2022-06-01	North America / Canada / Ontario	Human	Original	IIb B.1.4	0.987395
hMpxV/Canada/ON-PHOL121/2022	EPI_ISL_17737530	2022-07-01	North America / Canada / Ontario	Human	Original	IIb B.1.4	0.993961
hMpxV/Canada/ON-PHOL122/2022	EPI_ISL_17737531	2022-07-01	North America / Canada / Ontario	Human	Original	IIb B.1	0.260502
hMpxV/Canada/ON-PHOL123/2022	EPI_ISL_17737532	2022-06-01	North America / Canada / Ontario	Human	Original	IIb B.1.4	0.445922
hMpxV/Canada/ON-PHOL124/2022	EPI_ISL_17737533	2022-08-01	North America / Canada / Ontario	Human	Original	IIb B.1.4	0.787969
hMpxV/Canada/ON-PHOL125/2022	EPI_ISL_17737534	2022-08-01	North America / Canada / Ontario	Human	Original	IIb B.1	0.256097
hMpxV/Canada/ON-PHOL126/2022	EPI_ISL_17737535	2022-07-01	North America / Canada / Ontario	Human	Original	IIb B.1	0.824003
hMpxV/Canada/ON-PHOL127/2022	EPI_ISL_17737536	2022-07-01	North America / Canada / Ontario	Human	Original	IIb B.1.4	0.73006
hMpxV/Canada/ON-PHOL128/2022	EPI_ISL_17737537	2022-06-01	North America / Canada / Ontario	Human	Original	IIb B.1.4	0.26508
hMpxV/Canada/ON-PHOL129/2022	EPI_ISL_17737538	2022-07-01	North America / Canada / Ontario	Human	Original	IIb B.1	0.808722
hMpxV/Canada/ON-PHOL130/2022	EPI_ISL_17737539	2022-08-01	North America / Canada / Ontario	Human	Original	IIb B.1.7	0.439718
hMpxV/Canada/ON-PHOL131/2022	EPI_ISL_17737540	2022-08-01	North America / Canada / Ontario	Human	Original	IIb B.1.2	0.935528
hMpxV/Canada/ON-PHOL133/2022	EPI_ISL_17737542	2022-07-01	North America / Canada / Ontario	Human	Original	IIb B.1.4	0.510256
hMpxV/Canada/ON-PHOL134/2022	EPI_ISL_17737543	2022-07-01	North America / Canada / Ontario	Human	Original	IIb B.1.4	0.469537
hMpxV/Canada/ON-PHOL140/2022	EPI_ISL_17737547	2022-07-01	North America / Canada / Ontario	Human	Original	IIb B.1.4	0.820057
hMpxV/Canada/ON-PHOL141/2022	EPI_ISL_17737548	2022-07-01	North America / Canada / Ontario	Human	Original	IIb B.1.4	0.245879
hMpxV/Canada/ON-PHOL145/2022	EPI_ISL_17737550	2022-07-01	North America / Canada / Ontario	Human	Original	IIb B.1.7	0.92384
hMpxV/Canada/ON-PHOL148/2022	EPI_ISL_17737553	2022-07-01	North America / Canada / Ontario	Human	Original	IIb B.1.4	0.635481
hMpxV/Canada/un-NML-2833/2022	EPI_ISL_13544237	2022-05-13	North America / Canada	Human	Original	IIb B.1.4	0.548438
hMpxV/Canada/un-NML-2836/2022	EPI_ISL_13408807	2022-05-17	North America / Canada	Human	Original	IIb B.1.4	0.0577497	√
hMpxV/Canada/un-NML-2837/2022	EPI_ISL_13408809	2022-05-18	North America / Canada	Human	Original	IIb B.1 (probable IIb B.1)	0.391897
hMpxV/Canada/un-NML-2844/2022	EPI_ISL_13408811	2022-05-14	North America / Canada	Human	Original	IIb B.1	0.724905
hMpxV/Canada/un-NML-2846/2022	EPI_ISL_13408813	2022-05-19	North America / Canada	Human	Original	IIb B.1	0.962857
hMpxV/Canada/un-NML-2849/2022	EPI_ISL_13408815	2022-05-19	North America / Canada	Human	Original	IIb B.1	0.13146
hMpxV/Canada/un-NML-2850/2022	EPI_ISL_13408817	2022-05-19	North America / Canada	Human	Original	IIb B.1	0.97071
hMpxV/Canada/un-NML-2851/2022	EPI_ISL_13408819	2022-05-19	North America / Canada	Human	Original	IIb B.1 (probable IIb B.1)	0.60667
hMpxV/Canada/un-NML-2852/2022	EPI_ISL_13408821	2022-05-19	North America / Canada	Human	Original	IIb B.1	0.161733
hMpxV/Canada/un-NML-2853/2022	EPI_ISL_13408823	2022-05-19	North America / Canada	Human	Original	IIb B.1	0.976419
hMpxV/Canada/un-NML-2858/2022	EPI_ISL_13544239	2022-05-19	North America / Canada	Human	Original	IIb B.1 (probable IIb B.1)	0.449566
hMpxV/Canada/un-NML-2861/2022	EPI_ISL_13408827	2022-05-18	North America / Canada	Human	Original	IIb B.1	0.0768275
hMpxV/Canada/un-NML-2873/2022	EPI_ISL_13408831	2022-05-19	North America / Canada	Human	Original	IIb B.1	0.666217
hMpxV/Canada/un-NML-2874/2022	EPI_ISL_13408833	2022-05-19	North America / Canada	Human	Original	IIb B.1	0.0906876
hMpxV/Canada/un-NML-2883/2022	EPI_ISL_13408835	2022-05-20	North America / Canada	Human	Original	IIb B.1	0.779323
hMpxV/Canada/un-NML-2884/2022	EPI_ISL_13408837	2022-05-20	North America / Canada	Human	Original	IIb B.1	0.459259
hMpxV/Canada/un-NML-2886/2022	EPI_ISL_13408841	2022-05-20	North America / Canada	Human	Original	IIb B.1 (probable IIb B.1)	0.0594453
hMpxV/Canada/un-NML-2893/2022	EPI_ISL_13408843	2022-05-20	North America / Canada	Human	Original	IIb B.1	0.990119
hMpxV/Canada/un-NML-2896/2022	EPI_ISL_13408847	2022-05-20	North America / Canada	Human	Original	IIb B.1	0.719672
hMpxV/Canada/un-NML-2897/2022	EPI_ISL_13408849	2022-05-20	North America / Canada	Human	Original	IIb B.1	0.00989272	√
hMpxV/Canada/un-NML-2898/2022	EPI_ISL_13544241	2022-05-20	North America / Canada	Human	Original	IIb B.1 (probable IIb B.1)	0.487672
hMpxV/Canada/un-NML-2899/2022	EPI_ISL_13408851	2022-05-20	North America / Canada	Human	Original	IIb B.1	0.20373
hMpxV/Canada/un-NML-2906/2022	EPI_ISL_13544223	2022-05-20	North America / Canada	Human	Original	IIb B.1.4	0.525216
hMpxV/Canada/un-NML-2928/2022	EPI_ISL_13408799	2022-05-21	North America / Canada	Human	Original	IIb B.1.4	0.821788
hMpxV/Canada/un-NML-2930/2022	EPI_ISL_13408801	2022-05-21	North America / Canada	Human	Original	IIb B.1.4	0.503291
hMpxV/Canada/un-NML-2954/2022	EPI_ISL_13408853	2022-05-22	North America / Canada	Human	Original	IIb B.1	0.424897
hMpxV/Canada/un-NML-2955/2022	EPI_ISL_13408855	2022-05-23	North America / Canada	Human	Original	IIb B.1	0.192066
hMpxV/Canada/un-NML-2967/2022	EPI_ISL_13408857	2022-05-16	North America / Canada	Human	Original	IIb B.1	0.0400029
hMpxV/Canada/un-NML-2969/2022	EPI_ISL_13408861	2022-05-24	North America / Canada	Human	Original	IIb B.1	0.0828797
hMpxV/Canada/un-NML-2975/2022	EPI_ISL_13408859	2022-05-16	North America / Canada	Human	Original	IIb B.1 (probable IIb B.1)	0.381694
hMpxV/Canada/un-NML-3100/2022	EPI_ISL_13544244	2022-05-27	North America / Canada	Human	Original	IIb B.1	0.0419897
hMpxV/Canada/un-NML-3127/2022	EPI_ISL_13544226	2022-05-30	North America / Canada	Human	Original	IIb B.1	0.178763
hMpxV/Canada/un-NML-3137/2022	EPI_ISL_13544228	2022-05-29	North America / Canada	Human	Original	IIb B.1	0.279078
hMpxV/Canada/un-NML-3141/2022	EPI_ISL_13544245	2022-05-27	North America / Canada	Human	Original	IIb B.1	0.0326768
hMpxV/Canada/un-NML-3153/2022	EPI_ISL_13544247	2022-05-28	North America / Canada	Human	Original	IIb B.1	0.633091
hMpxV/Canada/un-NML-3162/2022	EPI_ISL_13544248	2022-05-29	North America / Canada	Human	Original	IIb B.1	0.159222
hMpxV/Canada/un-NML-3165/2022	EPI_ISL_13544249	2022-05-29	North America / Canada	Human	Original	IIb B.1	0.808677
hMpxV/Canada/un-NML-3193/2022	EPI_ISL_13544227	2022-05-31	North America / Canada	Human	Original	IIb B.1.4 (probable IIb B.1.4)	0.745877
hMpxV/Canada/un-NML-3214/2022	EPI_ISL_13544229	2022-05-30	North America / Canada	Human	Original	IIb B.1.4	0.554791
hMpxV/Canada/un-NML-3262/2022	EPI_ISL_13544252	2022-05-30	North America / Canada	Human	Original	IIb B.1	0.754852
hMpxV/Canada/un-NML-3272/2022	EPI_ISL_13544254	2022-05-31	North America / Canada	Human	Original	IIb B.1	0.234553
hMpxV/Canada/un-NML-3273/2022	EPI_ISL_13544255	2022-05-31	North America / Canada	Human	Original	IIb B.1	0.824074
hMpxV/Canada/un-NML-3292/2022	EPI_ISL_13544230	2022-06-01	North America / Canada	Human	Original	IIb B.1	0.753897
hMpxV/Canada/un-NML-3336/2022	EPI_ISL_13544256	2022-06-01	North America / Canada	Human	Original	IIb B.1.9	0.588589
hMpxV/Canada/un-NML-3339/2022	EPI_ISL_13544257	2022-06-01	North America / Canada	Human	Original	IIb B.1	0.461018
hMpxV/Canada/un-NML-3342/2022	EPI_ISL_13544258	2022-06-01	North America / Canada	Human	Original	IIb B.1.12	0.038124	√
hMpxV/Canada/un-NML-3348/2022	EPI_ISL_13544260	2022-05-31	North America / Canada	Human	Original	IIb B.1	0.318499
hMpxV/Canada/un-NML-3357/2022	EPI_ISL_13544261	2022-06-02	North America / Canada	Human	Original	IIb B.1	0.971419
hMpxV/Canada/un-NML-3366/2022	EPI_ISL_13544263	2022-06-02	North America / Canada	Human	Original	IIb B.1	0.743743
hMpxV/Canada/un-NML-3368/2022	EPI_ISL_13544264	2022-06-02	North America / Canada	Human	Original	IIb B.1	0.573337
hMpxV/Canada/un-NML-3407/2022	EPI_ISL_13544231	2022-06-04	North America / Canada	Human	Original	IIb B.1.4	0.378545
hMpxV/Canada/un-NML-3440/2022	EPI_ISL_15257669	2022-06-06	North America / Canada	Human	Original	IIb B.1.4	0.762614
hMpxV/Canada/un-NML-3441/2022	EPI_ISL_13544265	2022-06-02	North America / Canada	Human	Original	IIb B.1	0.779714
hMpxV/Canada/un-NML-3448/2022	EPI_ISL_13544266	2022-06-02	North America / Canada	Human	Original	IIb B.1.12	0.229517	√
hMpxV/Canada/un-NML-3450/2022	EPI_ISL_13544267	2022-06-02	North America / Canada	Human	Original	IIb B.1	0.419145
hMpxV/Canada/un-NML-3467/2022	EPI_ISL_13544233	2022-06-04	North America / Canada	Human	Original	IIb B.1.4	0.0838903	√
hMpxV/Canada/un-NML-3472/2022	EPI_ISL_13544234	2022-06-02	North America / Canada	Human	Original	IIb B.1	0.198764
hMpxV/Canada/un-NML-3476/2022	EPI_ISL_13544235	2022-05-27	North America / Canada	Human	Original	IIb B.1	0.756853
hMpxV/Canada/un-NML-3518/2022	EPI_ISL_13908332	2022-06-07	North America / Canada	Human	Original	IIb B.1	0.719884
hMpxV/Canada/un-NML-3519/2022	EPI_ISL_13908333	2022-06-06	North America / Canada	Human	Original	IIb B.1	0.264647
hMpxV/Canada/un-NML-3542/2022	EPI_ISL_13908334	2022-06-07	North America / Canada	Human	Original	IIb B.1	0.108697
hMpxV/Canada/un-NML-3549/2022	EPI_ISL_13908335	2022-06-07	North America / Canada	Human	Original	IIb B.1	0.0020204	√
hMpxV/Canada/un-NML-3582/2022	EPI_ISL_13908336	2022-06-08	North America / Canada	Human	Original	IIb B.1.4	0.630595
hMpxV/Canada/un-NML-3595/2022	EPI_ISL_13908337	2022-06-08	North America / Canada	Human	Original	IIb B.1	0.665604
hMpxV/Canada/un-NML-3607/2022	EPI_ISL_13908338	2022-06-09	North America / Canada	Human	Original	IIb B.1	0.389201
hMpxV/Canada/un-NML-3611/2022	EPI_ISL_13908339	2022-06-09	North America / Canada	Human	Original	IIb B.1	0.987735
hMpxV/Canada/un-NML-3657/2022	EPI_ISL_13908340	2022-06-10	North America / Canada	Human	Original	IIb B.1	0.153938
hMpxV/Canada/un-NML-3658/2022	EPI_ISL_13908341	2022-06-10	North America / Canada	Human	Original	IIb B.1	0.160349
hMpxV/Canada/un-NML-3672/2022	EPI_ISL_13908342	2022-06-11	North America / Canada	Human	Original	IIb B.1	0.146798
hMpxV/Canada/un-NML-3674/2022	EPI_ISL_13908343	2022-06-13	North America / Canada	Human	Original	IIb B.1	0.504217
hMpxV/Canada/un-NML-3817/2022	EPI_ISL_14050451	2022-06-16	North America / Canada	Human	Original	IIb B.1	0.259166
hMpxV/Canada/un-NML-3907/2022	EPI_ISL_14050453	2022-06-27	North America / Canada	Human	Original	IIb B.1	0.82
hMpxV/Canada/un-NML-3909/2022	EPI_ISL_14050454	2022-06-27	North America / Canada	Human	Original	IIb B.1	0.188714
hMpxV/Canada/un-NML-3936/2022	EPI_ISL_14050458	2022-06-30	North America / Canada	Human	Original	IIb B.1.4 (probable IIb B.1.4)	0.753223
hMpxV/Canada/un-NML-3972/2022	EPI_ISL_14587544	2022-07-04	North America / Canada	Human	Original	IIb B.1.12	0.451952
hMpxV/Canada/un-NML-3975/2022	EPI_ISL_14587545	2022-07-04	North America / Canada	Human	Original	IIb B.1	0.236289
hMpxV/Canada/un-NML-3976/2022	EPI_ISL_14587546	2022-07-04	North America / Canada	Human	Original	IIb B.1	0.756202
hMpxV/Canada/un-NML-4017/2022	EPI_ISL_14587548	2022-07-05	North America / Canada	Human	Original	IIb B.1	0.614891
hMpxV/Canada/un-NML-4024/2022	EPI_ISL_14587549	2022-07-05	North America / Canada	Human	Original	IIb B.1	0.971561
hMpxV/Canada/un-NML-4038/2022	EPI_ISL_14587550	2022-07-07	North America / Canada	Human	Original	IIb B.1	0.27076
hMpxV/Canada/un-NML-4103/2022	EPI_ISL_14594043	2022-07-04	North America / Canada	Human	Original	IIb B.1.4 (probable IIb B.1.4)	0.191763
hMpxV/Canada/un-NML-4140/2022	EPI_ISL_14594051	2022-06-30	North America / Canada	Human	Original	IIb B.1.4	0.617066
hMpxV/Canada/un-NML-4150/2022	EPI_ISL_14594054	2022-07-05	North America / Canada	Human	Original	IIb B.1	0.45243
hMpxV/Canada/un-NML-4155/2022	EPI_ISL_14594056	2022-06-29	North America / Canada	Human	Original	IIb B.1.4	0.622907
hMpxV/Chile/RM-ISP-75625/2022	EPI_ISL_14224334	2022-06-16	South America / Chile / Region Metropolitana de Santiago	Human	Original	IIb B.1	0.966197
hMpxV/China/CQ-CQCDC-001/2022	EPI_ISL_15005641	2022-09-14	Asia / China / Chongqing Municipality	Human	Original	IIb B.1	0.660227
hMpxV/China/CQ-IVDC-0001/2022	EPI_ISL_15293815	2022-09-16	Asia / China / Chongqing	Human	Original	IIb B.1	0.914063
hMpxV/China/HZCDC-0001/2023	EPI_ISL_17809521	2023-06-15	Asia / China / Zhejiang / Hangzhou	Human	Original	IIb C.1		√
hMpxV/China/SZ-SZTH41/2023	EPI_ISL_18213375	2023-06-19	Asia / China / Shenzhen	Human	Vero E6	IIb C.1		√
hMpxV/China/SZ-SZTH42/2023	EPI_ISL_18213374	2023-06-24	Asia / China / Shenzhen	Human	Vero E6	IIb C.1		√
hMpxV/China/YN-CDC-0001/2023	EPI_ISL_18059182	2023-06-27	Asia / China / Yunnan	Human	Original	IIb C.1		√
hMpxV/China/YN-CDC-0002/2023	EPI_ISL_18059183	2023-06-28	Asia / China / Yunnan	Human	Original	IIb C.1		√
hMpxV/China/YN-CDC-0003/2023	EPI_ISL_18059184	2023-07-03	Asia / China / Yunnan	Human	Original	IIb C.1		√
hMpxV/Colombia/ANT-LDSP-28354C/2022	EPI_ISL_16645221	2022-10-14	South America / Colombia / Antioquia	Human	Original	IIb B.1.10	0.497138
hMpxV/Colombia/CUN-INS-0951-C/2022	EPI_ISL_15802695	2022-10-14	South America / Colombia / Cundinamarca	Human	Original	IIb B.1.6	0.46703
hMpxV/Colombia/VAC-INS-0955-C/2022	EPI_ISL_15802697	2022-10-11	South America / Colombia / Valle del Cauca	Human	Original	IIb B.1.16	0.109667	√
hMpxV/Colombia/VAC-INS-0958-L/2022	EPI_ISL_15802700	2022-10-13	South America / Colombia / Valle del Cauca	Human	Original	IIb B.1	0.406907
hMpxV/Colombia/VAC-INS-0965-EL/2022	EPI_ISL_15802704	2022-10-12	South America / Colombia / Valle del Cauca	Human	Original	IIb B.1	0.34467
hMpxV/Colombia/VAC-INS-1050-E/2022	EPI_ISL_15802710	2022-10-26	South America / Colombia / Valle del Cauca	Human	Original	IIb B.1.16	0.222811	√
hMpxV/Costa Rica/DDM-HMex-0005/2022	EPI_ISL_15831211	2022-10-31	North America / Costa Rica / San Jose / Coronado	Human	Original	IIb B.1	0.129382
hMpxV/Costa Rica/DDM-HMex-0006/2022	EPI_ISL_15831212	2022-10-31	North America / Costa Rica / San Jose	Human	Original	IIb B.1	0.629741
hMpxV/Costa Rica/INC-0007-771834/2022	EPI_ISL_16946400	2022-10-18	North America / Costa Rica / San Jose	Human	Original	IIb B.1	0.620918
hMpxV/Costa Rica/INC-0008-772555/2022	EPI_ISL_17525484	2022-10-28	North America / Costa Rica / San Jose	Human	Original	IIb B.1	0.173809
hMpxV/Ecuador/GENSBIO-INSPI_11355/2022	EPI_ISL_17012097	2022-09-20	South America / Ecuador / Pichincha	Human	Original	IIb B.1.2	0.372
hMpxV/Ecuador/GENSBIO-INSPI_11404/2022	EPI_ISL_17012090	2022-09-21	South America / Ecuador / Pichincha	Human	Original	IIb B.1.11	0.677392
hMpxV/Ecuador/GENSBIO-INSPI_11486/2022	EPI_ISL_17012091	2022-09-21	South America / Ecuador / Pichincha	Human	Original	IIb B.1	0.932595
hMpxV/Ecuador/GENSBIO-INSPI_11488/2022	EPI_ISL_17012092	2022-09-21	South America / Ecuador / Pichincha	Human	Original	IIb B.1	0.142397
hMpxV/Ecuador/GENSBIO-INSPI_11547/2022	EPI_ISL_17012094	2022-09-23	South America / Ecuador / Pichincha	Human	Original	IIb B.1	0.53505
hMpxV/Ecuador/GENSBIO-INSPI_11895/2022	EPI_ISL_17012102	2022-09-30	South America / Ecuador / Pichincha	Human	Original	IIb B.1	0.792813
hMpxV/Ecuador/GENSBIO-INSPI_12134/2022	EPI_ISL_17012109	2022-10-05	South America / Ecuador / Pichincha	Human	Original	IIb B.1	0.38466
hMpxV/Ecuador/GENSBIO-INSPI_19/2022	EPI_ISL_17012084	2022-09-15	South America / Ecuador / Pichincha	Human	Original	IIb B.1	0.519808
hMpxV/Ecuador/GENSBIO-INSPI-12252/2022	EPI_ISL_17012023	2022-10-11	South America / Ecuador / Pichincha	Human	Original	IIb B.1	0.788453
hMpxV/Ecuador/GENSBIO-INSPI-12592/2022	EPI_ISL_17012036	2022-10-17	South America / Ecuador / Pichincha	Human	Original	IIb B.1	0.817416
hMpxV/Ecuador/INSPI_1104-0722_EGTV-G/2022	EPI_ISL_13983356	2022-07-04	South America / Ecuador / Guayas / Guayaquil	Human	Original	IIb B.1	0.223743
hMpxV/England/UKHSA-5/2022	EPI_ISL_13958697	2022-05-16	Europe / United Kingdom / England	Human	Original	IIb B.1	0.511035
hMpxV/Finland/DVFM-96/2022	EPI_ISL_13744902	2022-06-16	Europe / Finland	Human	Original	IIb B.1.10	0.251129	√
hMpxV/France/un-APHP-002/2022	EPI_ISL_14621526	2022-06-10	Europe / France	Human	Original	IIb B.1.7	0.110401
hMpxV/France/un-IHU-00001/2022	EPI_ISL_14863048	2022-06-13	Europe / France	Human	Original	IIb B.1	0.76571
hMpxV/France/un-IHU-00002/2022	EPI_ISL_14863050	2022-07-01	Europe / France	Human	Original	IIb B.1.1	0.0473251	√
hMpxV/France/un-IHU-00003/2022	EPI_ISL_14863051	2022-07-04	Europe / France	Human	Original	IIb B.1	0.841037
hMpxV/France/un-IHU-00004/2022	EPI_ISL_14863052	2022-07-04	Europe / France	Human	Original	IIb B.1	0.271908
hMpxV/France/un-IHU-00005/2022	EPI_ISL_14863053	2022-07-04	Europe / France	Human	Original	IIb B.1	0.616428
hMpxV/France/un-IHU-00007/2022	EPI_ISL_14863055	2022-07-06	Europe / France	Human	Original	IIb B.1	0.0322834
hMpxV/France/un-IHU-00009/2022	EPI_ISL_14863057	2022-07-07	Europe / France	Human	Original	IIb B.1	0.906832
hMpxV/France/un-IHU-00011/2022	EPI_ISL_14863059	2022-07-19	Europe / France	Human	Original	IIb B.1.1	0.897916
hMpxV/France/un-IP-0035/2022	EPI_ISL_16260351	2022-06-08	Europe / France	Human	Original	IIb B.1	0.362837
hMpxV/France/un-IP-220035/2022	EPI_ISL_16645229	2022-06-08	Europe / France	Human	Original	IIb B.1	0.544218
hMpxV/France/un-IP-P0/2022	EPI_ISL_16260402	2022-06-14	Europe / France	Human	Vero E6 P0	IIb B.1	0.900488
hMpxV/France/un-IRBA-11/2022	EPI_ISL_13308158	2022-05-19	Europe / France	Human	Original	IIb B.1	0.886829
hMpxV/France/un-IRBA-14/2022	EPI_ISL_13308160	2022-05-20	Europe / France	Human	Original	IIb B.1	0.896157
hMpxV/France/un-VGEMI-HCL0001/2022	EPI_ISL_13052287	2022-05-22	Europe / France	Human	Original	IIb C.1		√
hMpxV/Georgia/NCDC-001/2022	EPI_ISL_13331598	2022-06-04	Asia / Georgia / Tbilisi	Human	Original	IIb B.1	0.136377
hMpxV/Germany/BE-ChVir28136/2022	EPI_ISL_13889442	2022-05-25	Europe / Germany / Berlin	Human	Original	IIb B.1.14	0.420821	√
hMpxV/Germany/BE-ChVir28138/2022	EPI_ISL_13890273	2022-05-20	Europe / Germany / Berlin	Human	Original	IIb B.1.1	0.0914795
hMpxV/Germany/BE-ChVir28146/2022	EPI_ISL_13890481	2022-05-27	Europe / Germany / Berlin	Human	Original	IIb B.1.1	0.719381
hMpxV/Germany/BE-ChVir28148/2022	EPI_ISL_13890467	2022-05-27	Europe / Germany / Berlin	Human	Original	IIb B.1	0.846987
hMpxV/Germany/BE-ChVir28149/2022	EPI_ISL_13889446	2022-05-28	Europe / Germany / Berlin	Human	Original	IIb B.1	0.51919
hMpxV/Germany/BE-ChVir28152/2022	EPI_ISL_13889660	2022-05-29	Europe / Germany / Berlin	Human	Original	IIb B.1.1	0.666951
hMpxV/Germany/BE-ChVir28154/2022	EPI_ISL_13889436	2022-05-28	Europe / Germany / Berlin	Human	Original	IIb B.1	0.150271
hMpxV/Germany/BE-ChVir28209/2022	EPI_ISL_13890474	2022-05-30	Europe / Germany / Berlin	Human	Original	IIb B.1.1	0.257032
hMpxV/Germany/BE-ChVir28220/2022	EPI_ISL_13889447	2022-06-01	Europe / Germany / Berlin	Human	Original	IIb B.1.1	0.632915
hMpxV/Germany/BE-ChVir28274/2022	EPI_ISL_13890475	2022-05-31	Europe / Germany / Berlin	Human	Original	IIb B.1	0.646466
hMpxV/Germany/BE-ChVir28292/2022	EPI_ISL_13890135	2022-05-30	Europe / Germany / Berlin	Human	Original	IIb B.1.1	0.112
hMpxV/Germany/BE-ChVir28297/2022	EPI_ISL_13889729	2022-06-04	Europe / Germany / Berlin	Human	Original	IIb B.1	0.543027
hMpxV/Germany/BE-ChVir28305/2022	EPI_ISL_13889908	2022-06-05	Europe / Germany / Berlin	Human	Original	IIb B.1.2	0.905157
hMpxV/Germany/BE-ChVir28396/2022	EPI_ISL_13890476	2022-06-09	Europe / Germany / Berlin	Human	Original	IIb C.1		√
hMpxV/Germany/BE-ChVir28423/2022	EPI_ISL_13889515	2022-06-09	Europe / Germany / Berlin	Human	Original	IIb B.1	0.356749
hMpxV/Germany/BE-ChVir28443/2022	EPI_ISL_13890464	2022-06-09	Europe / Germany / Berlin	Human	Original	IIb B.1.2	0.998388
hMpxV/Germany/BE-ChVir28446/2022	EPI_ISL_13890471	2022-06-10	Europe / Germany / Berlin	Human	Original	IIb B.1.14	0.472828	√
hMpxV/Germany/BE-ChVir28451/2022	EPI_ISL_13889796	2022-06-09	Europe / Germany / Berlin	Human	Original	IIb B.1.1	0.894038
hMpxV/Germany/BE-ChVir28456/2022	EPI_ISL_13889977	2022-06-10	Europe / Germany / Berlin	Human	Original	IIb B.1	0.9896
hMpxV/Germany/BE-ChVir28461/2022	EPI_ISL_17736867	2022-06-11	Europe / Germany / Berlin	Human	Original	IIb C.1		√
hMpxV/Germany/BE-ChVir28469/2022	EPI_ISL_17736870	2022-06-12	Europe / Germany / Berlin	Human	Original	IIb B.1.7	0.0999307	√
hMpxV/Germany/BE-ChVir28473/2022	EPI_ISL_13889445	2022-06-12	Europe / Germany / Berlin	Human	Original	IIb B.1	0.494577
hMpxV/Germany/BE-ChVir28474/2022	EPI_ISL_13889441	2022-06-12	Europe / Germany / Berlin	Human	Original	IIb B.1.1	0.80307
hMpxV/Germany/BE-ChVir28534/2022	EPI_ISL_13890472	2022-06-13	Europe / Germany / Berlin	Human	Original	IIb B.1.1	0.502005
hMpxV/Germany/BE-ChVir28539/2022	EPI_ISL_13889450	2022-06-14	Europe / Germany / Berlin	Human	Original	IIb B.1	0.103882
hMpxV/Germany/BE-ChVir28566/2022	EPI_ISL_13890048	2022-06-16	Europe / Germany / Berlin	Human	Original	IIb B.1.7	0.158285
hMpxV/Germany/BE-ChVir28581/2022	EPI_ISL_13889448	2022-06-17	Europe / Germany / Berlin	Human	Original	IIb B.1.1	0.524151
hMpxV/Germany/BE-ChVir28599/2022	EPI_ISL_13890468	2022-06-16	Europe / Germany / Berlin	Human	Original	IIb B.1.1	0.119494
hMpxV/Germany/BE-ChVir28601/2022	EPI_ISL_13890479	2022-06-17	Europe / Germany / Berlin	Human	Original	IIb B.1.1	0.00598466	√
hMpxV/Germany/BE-ChVir28604/2022	EPI_ISL_13889590	2022-06-17	Europe / Germany / Berlin	Human	Original	IIb B.1.7	0.900996
hMpxV/Germany/BE-ChVir28633/2022	EPI_ISL_13890465	2022-06-21	Europe / Germany / Berlin	Human	Original	IIb B.1.2	0.524695
hMpxV/Germany/BE-ChVir28656/2022	EPI_ISL_13889435	2022-06-21	Europe / Germany / Berlin	Human	Original	IIb B.1	0.445502
hMpxV/Germany/BE-ChVir28675/2022	EPI_ISL_13889443	2022-06-23	Europe / Germany / Berlin	Human	Original	IIb B.1	0.137557
hMpxV/Germany/BE-ChVir28679/2022	EPI_ISL_13889438	2022-06-22	Europe / Germany / Berlin	Human	Original	IIb B.1	0.814444
hMpxV/Germany/BE-ChVir28682/2022	EPI_ISL_13890469	2022-06-23	Europe / Germany / Berlin	Human	Original	IIb B.1	0.217076
hMpxV/Germany/BE-ChVir28684/2022	EPI_ISL_13889449	2022-06-23	Europe / Germany / Berlin	Human	Original	IIb B.1.7	0.548303
hMpxV/Germany/BE-ChVir28685/2022	EPI_ISL_13890473	2022-06-23	Europe / Germany / Berlin	Human	Original	IIb B.1.1	0.630971
hMpxV/Germany/BE-ChVir28689/2022	EPI_ISL_13889439	2022-06-24	Europe / Germany / Berlin	Human	Original	IIb B.1	0.704856
hMpxV/Germany/BE-ChVir28692/2022	EPI_ISL_13890204	2022-06-25	Europe / Germany / Berlin	Human	Original	IIb B.1	0.166306
hMpxV/Germany/BE-ChVir28700/2022	EPI_ISL_13890466	2022-06-24	Europe / Germany / Berlin	Human	Original	IIb B.1.8	0.516792	√
hMpxV/Germany/BE-ChVir28705/2022	EPI_ISL_13889444	2022-06-26	Europe / Germany / Berlin	Human	Original	IIb B.1	0.287195
hMpxV/Germany/BE-ChVir28707/2022	EPI_ISL_13889440	2022-06-25	Europe / Germany / Berlin	Human	Original	IIb B.1	0.568577
hMpxV/Germany/BE-ChVir28718/2022	EPI_ISL_13890478	2022-06-28	Europe / Germany / Berlin	Human	Original	IIb B.1.14	0.592849	√
hMpxV/Germany/BE-ChVir28723/2022	EPI_ISL_17736881	2022-06-27	Europe / Germany / Berlin	Human	Original	IIb B.1.1	0.387583
hMpxV/Germany/BE-ChVir28747/2022	EPI_ISL_17736884	2022-06-28	Europe / Germany / Berlin	Human	Original	IIb B.1.2	0.11374
hMpxV/Germany/BE-ChVir28748/2022	EPI_ISL_17736872	2022-06-28	Europe / Germany / Berlin	Human	Original	IIb B.1.1	0.713038
hMpxV/Germany/BE-ChVir28798/2022	EPI_ISL_17736874	2022-07-03	Europe / Germany / Berlin	Human	Original	IIb B.1.2	0.592376
hMpxV/Germany/BE-ChVir28918/2022	EPI_ISL_17736876	2022-07-03	Europe / Germany / Berlin	Human	Original	IIb B.1.1	0.0218949	√
hMpxV/Germany/BE-ChVir28920/2022	EPI_ISL_17736869	2022-07-04	Europe / Germany / Berlin	Human	Original	IIb B.1.7	0.124026
hMpxV/Germany/BE-ChVir28922/2022	EPI_ISL_17736890	2022-07-04	Europe / Germany / Berlin	Human	Original	IIb B.1.1	0.0215144	√
hMpxV/Germany/BE-ChVir28929/2022	EPI_ISL_17736873	2022-07-05	Europe / Germany / Berlin	Human	Original	IIb B.1.1	0.967675
hMpxV/Germany/BE-ChVir28936/2022	EPI_ISL_17736886	2022-07-06	Europe / Germany / Berlin	Human	Original	IIb B.1.1	0.920442
hMpxV/Germany/BE-ChVir28938/2022	EPI_ISL_17736871	2022-07-06	Europe / Germany / Berlin	Human	Original	IIb B.1.2	0.769011
hMpxV/Germany/BE-ChVir28946/2022	EPI_ISL_17736887	2022-07-08	Europe / Germany / Berlin	Human	Original	IIb B.1	0.74314
hMpxV/Germany/BE-ChVir28950/2022	EPI_ISL_17736875	2022-07-06	Europe / Germany / Berlin	Human	Original	IIb B.1.7	0.00314419	√
hMpxV/Germany/BE-ChVir28963/2022	EPI_ISL_17736888	2022-07-12	Europe / Germany / Berlin	Human	Original	IIb B.1.2	0.391597
hMpxV/Germany/BE-ChVir28970/2022	EPI_ISL_17736866	2022-07-09	Europe / Germany / Berlin	Human	Original	IIb B.1.7	0.293296
hMpxV/Germany/BE-ChVir29016/2022	EPI_ISL_17736891	2022-07-13	Europe / Germany / Berlin	Human	Original	IIb B.1.8	0.00544426	√
hMpxV/Germany/BE-ChVir29072/2022	EPI_ISL_17736882	2022-07-15	Europe / Germany / Berlin	Human	Original	IIb B.1.1	0.508558
hMpxV/Germany/BE-ChVir29081/2022	EPI_ISL_17736865	2022-07-18	Europe / Germany / Berlin	Human	Original	IIb B.1.7	0.137016
hMpxV/Germany/BE-ChVir29088/2022	EPI_ISL_17736885	2022-07-18	Europe / Germany / Berlin	Human	Original	IIb B.1	0.23023
hMpxV/Germany/BE-ChVir29091/2022	EPI_ISL_17736883	2022-07-18	Europe / Germany / Berlin	Human	Original	IIb B.1	0.449707
hMpxV/Germany/BE-ChVir29141/2022	EPI_ISL_17736879	2022-07-20	Europe / Germany / Berlin	Human	Original	IIb B.1	0.810523
hMpxV/Germany/BE-ChVir29233/2022	EPI_ISL_17736868	2022-07-25	Europe / Germany / Berlin	Human	Original	IIb B.1	0.464127
hMpxV/Germany/BE-ChVir29281/2022	EPI_ISL_17736889	2022-08-01	Europe / Germany / Berlin	Human	Original	IIb B.1	0.242739
hMpxV/Germany/BE-ChVir29364/2022	EPI_ISL_17736880	2022-08-10	Europe / Germany / Berlin	Human	Original	IIb B.1	0.363347
hMpxV/Germany/BY-IMB-25241/2022	EPI_ISL_13052263	2022-05-19	Europe / Germany / Bavaria	Human	Original	IIb B.1	0.75774
hMpxV/Germany/un-RKI572/2022	EPI_ISL_15802722	2022-06-01	Europe / Germany	Human	Original	IIb B.1	0.0630363
hMpxV/Germany/un-RKI573/2022	EPI_ISL_15802723	2022-06-01	Europe / Germany	Human	Original	IIb B.1.1	0.450436
hMpxV/Germany/un-RKI574/2022	EPI_ISL_15802724	2022-06-01	Europe / Germany	Human	Original	IIb B.1.1	0.612264
hMpxV/Germany/un-RKI575/2022	EPI_ISL_15802725	2022-06-01	Europe / Germany	Human	Original	IIb B.1.1	0.659276
hMpxV/Germany/un-RKI576/2022	EPI_ISL_15802726	2022-06-01	Europe / Germany	Human	Original	IIb B.1	0.155484
hMpxV/Germany/un-RKI577/2022	EPI_ISL_15802727	2022-06-01	Europe / Germany	Human	Original	IIb B.1	0.00143333	√
hMpxV/Germany/un-RKI578/2022	EPI_ISL_15802728	2022-06-01	Europe / Germany	Human	Original	IIb B.1	0.149727
hMpxV/Germany/un-RKI579/2022	EPI_ISL_15802729	2022-06-01	Europe / Germany	Human	Original	IIb B.1	0.628798
hMpxV/Germany/un-RKI580/2022	EPI_ISL_15802730	2022-06-01	Europe / Germany	Human	Original	IIb B.1.2	0.942319
hMpxV/Germany/un-RKI581/2022	EPI_ISL_15802731	2022-06-01	Europe / Germany	Human	Original	IIb B.1.1	0.906658
hMpxV/Germany/un-RKI582/2022	EPI_ISL_15802732	2022-06-01	Europe / Germany	Human	Original	IIb B.1	0.0700767
hMpxV/Germany/un-RKI583/2022	EPI_ISL_15802733	2022-06-01	Europe / Germany	Human	Original	IIb B.1	0.767388
hMpxV/Germany/un-RKI584/2022	EPI_ISL_15802734	2022-06-01	Europe / Germany	Human	Original	IIb B.1.2	0.966504
hMpxV/Germany/un-RKI585/2022	EPI_ISL_15802735	2022-06-01	Europe / Germany	Human	Original	IIb B.1.8	0.626149
hMpxV/Germany/un-RKI586/2022	EPI_ISL_15802736	2022-06-01	Europe / Germany	Human	Original	IIb B.1.14	0.47173	√
hMpxV/Germany/un-RKI587/2022	EPI_ISL_15802737	2022-06-01	Europe / Germany	Human	Original	IIb B.1	0.385228
hMpxV/Germany/un-RKI588/2022	EPI_ISL_15802738	2022-06-01	Europe / Germany	Human	Original	IIb B.1.14	0.897754
hMpxV/Germany/un-RKI589/2022	EPI_ISL_15802739	2022-06-01	Europe / Germany	Human	Original	IIb B.1.14	0.827387
hMpxV/Germany/un-RKI590/2022	EPI_ISL_15802740	2022-06-01	Europe / Germany	Human	Original	IIb B.1.2	0.965612
hMpxV/Germany/un-RKI591/2022	EPI_ISL_15802741	2022-06-01	Europe / Germany	Human	Original	IIb B.1	0.376083
hMpxV/Germany/un-RKI592/2022	EPI_ISL_15802742	2022-10-01	Europe / Germany	Human	Original	IIb B.1	0.892639
hMpxV/Germany/un-RKI593/2022	EPI_ISL_15802743	2022-10-01	Europe / Germany	Human	Original	IIb B.1	0.802422
hMpxV/Germany/un-UMR-124757/2022	EPI_ISL_13584854	2022-06-23	Europe / Germany	Human	Original	IIb B.1.1	0.0945514
hMpxV/Germany/un-UMR-124759/2022	EPI_ISL_13586184	2022-06-23	Europe / Germany	Human	Original	IIb B.1.1	0.435117
hMpxV/Germany/un-UMR-127952/2022	EPI_ISL_15104903	2022-09-15	Europe / Germany / Hessen	Human	Original	IIb B.1.1	0.0617542
hMpxV/Hungary/NBL-003/2022	EPI_ISL_13374487	2022-06-01	Europe / Hungary / Budapest	Human	Original	IIb B.1	0.862209
hMpxV/India/KL-ICMR-16-5309_1_711_P-2/2022	EPI_ISL_15912318	2022-07-13	Asia / India / Kerala	Human	P2	IIb A.2.1	0.967529
hMpxV/India/KL-ICMR-16-5312_1_712_P-2/2022	EPI_ISL_15912319	2022-07-13	Asia / India / Kerala	Human	P2	IIb A.2.1	0.329335
hMpxV/India/KL-ICMR-16-5312_1_737_P-1/2022	EPI_ISL_15912333	2022-07-13	Asia / India / Kerala	Human	P1	IIb A.2.1	0.730287
hMpxV/India/KL-ICMR-16-5312_2_721_P-2/2022	EPI_ISL_15912324	2022-07-13	Asia / India / Kerala	Human	P2	IIb A.2.1	0.99152
hMpxV/India/KL-ICMR-16-5312_2_746_P-1/2022	EPI_ISL_15912338	2022-07-13	Asia / India / Kerala	Human	P1	IIb A.2.1	0.229001	√
hMpxV/India/KL-ICMR-16-5313_2_722_P-2/2022	EPI_ISL_15912325	2022-07-13	Asia / India / Kerala	Human	P2	IIb A.2.1	0.796898
hMpxV/India/KL-ICMR-16-5315_1_713_P-2/2022	EPI_ISL_15912320	2022-07-13	Asia / India / Kerala	Human	P2	IIb A.2.1	0.357999
hMpxV/India/KL-ICMR-16-5315_1_738_P-1/2022	EPI_ISL_15912334	2022-07-13	Asia / India / Kerala	Human	P1	IIb A.2.1	0.406522
hMpxV/India/KL-ICMR-16-5316_1_714_P-2/2022	EPI_ISL_15912321	2022-07-13	Asia / India / Kerala	Human	P2	IIb A.2.1	0.195413	√
hMpxV/India/KL-ICMR-16-5316_1_739_P-1/2022	EPI_ISL_15912335	2022-07-13	Asia / India / Kerala	Human	P1	IIb A.2.1	0.215786	√
hMpxV/India/KL-ICMR-16-5316_2_723_P-2/2022	EPI_ISL_15912326	2022-07-13	Asia / India / Kerala	Human	P2	IIb A.2.1	0.295058
hMpxV/India/KL-ICMR-16-5317_1_715_P-2/2022	EPI_ISL_15912322	2022-07-13	Asia / India / Kerala	Human	P2	IIb A.2.1	0.0981384	√
hMpxV/India/KL-ICMR-16-5317_1_740_P-1/2022	EPI_ISL_15912336	2022-07-13	Asia / India / Kerala	Human	P1	IIb A.2.1	0.227994	√
hMpxV/India/KL-ICMR-16-5318_1_716_P-2/2022	EPI_ISL_15912323	2022-07-13	Asia / India / Kerala	Human	P2	IIb A.2.1	0.481661
hMpxV/India/KL-ICMR-16-5318_1_741_P-1/2022	EPI_ISL_15912337	2022-07-13	Asia / India / Kerala	Human	P1	IIb A.2.1	0.0192283	√
hMpxV/India/KL-ICMR-21-5432_1_724_P-2/2022	EPI_ISL_15912327	2022-07-16	Asia / India / Kerala	Human	P2	IIb A.2.1	0.268492	√
hMpxV/India/KL-ICMR-21-5432_1_749_P-1/2022	EPI_ISL_15912340	2022-07-16	Asia / India / Kerala	Human	P1	IIb A.2.1	0.992092
hMpxV/India/KL-ICMR-21-5432_2_726_P-2/2022	EPI_ISL_15912329	2022-07-16	Asia / India / Kerala	Human	P2	IIb A.2.1	0.115187	√
hMpxV/India/KL-ICMR-21-5434_1_725_P-2/2022	EPI_ISL_15912328	2022-07-16	Asia / India / Kerala	Human	P2	IIb A.2.1	0.631961
hMpxV/India/KL-ICMR-21-5434_1_750_P-1/2022	EPI_ISL_15912341	2022-07-16	Asia / India / Kerala	Human	P1	IIb A.2.1	0.592246
hMpxV/India/KL-ICMR-21-5434_2_727_P-2/2022	EPI_ISL_15912330	2022-07-16	Asia / India / Kerala	Human	P2	IIb A.2.1	0.293785
hMpxV/India/KL-ICMR-21-5434_3_728_P-2/2022	EPI_ISL_15912331	2022-07-16	Asia / India / Kerala	Human	P2	IIb A.2.1	0.677611
hMpxV/Indonesia/JK-NIHRD-MP0024/2022	EPI_ISL_14615579	2022-08-18	Asia / Indonesia / Jakarta	Human	Original	IIb B.1	0.579129
hMpxV/Ireland/CO-NVRL-Z22IRL00144/2022	EPI_ISL_16012480	2022-06-20	Europe / Ireland / Cork	Human	Original	IIb C.1		√
hMpxV/Ireland/CO-NVRL-Z22IRL00253/2022	EPI_ISL_16510183	2022-07-08	Europe / Ireland / Cork	Human	Original	IIb B.1.7	0.223495
hMpxV/Ireland/CO-NVRL-Z22IRL00342/2022	EPI_ISL_16985951	2022-07-27	Europe / Ireland / Cork	Human	Original	IIb B.1 (probable IIb B.1)	0.859252
hMpxV/Ireland/DL-NVRL-Z22IRL00292/2022	EPI_ISL_16510159	2022-07-15	Europe / Ireland / Donegal	Human	Original	IIb B.1	0.375725
hMpxV/Ireland/DL-NVRL-ZIRL00020/2022	EPI_ISL_17179634	2022-05-27	Europe / Ireland / Donegal	Human	Original	IIb B.1	0.92535
hMpxV/Ireland/D-NVRL-Z22G30769/2022	EPI_ISL_16012489	2022-05-30	Europe / Ireland / Dublin	Human	Original	IIb B.1	0.396929
hMpxV/Ireland/D-NVRL-Z22IRL00055/2022	EPI_ISL_16012490	2022-06-03	Europe / Ireland / Dublin	Human	Original	IIb B.1	0.556058
hMpxV/Ireland/D-NVRL-Z22IRL00083/2022	EPI_ISL_15763815	2022-06-10	Europe / Ireland / Dublin	Human	Original	IIb B.1	0.623047
hMpxV/Ireland/D-NVRL-Z22IRL00087/2022	EPI_ISL_16012469	2022-06-13	Europe / Ireland / Dublin	Human	Original	IIb C.1		√
hMpxV/Ireland/D-NVRL-Z22IRL00089/2022	EPI_ISL_16012468	2022-06-13	Europe / Ireland / Dublin	Human	Original	IIb B.1	0.924086
hMpxV/Ireland/D-NVRL-Z22IRL00101/2022	EPI_ISL_16012486	2022-06-14	Europe / Ireland / Dublin	Human	Original	IIb B.1.5	0.256983	√
hMpxV/Ireland/D-NVRL-Z22IRL00103/2022	EPI_ISL_16012484	2022-06-14	Europe / Ireland / Dublin	Human	Original	IIb B.1	0.0358615
hMpxV/Ireland/D-NVRL-Z22IRL00116/2022	EPI_ISL_16012483	2022-06-17	Europe / Ireland / Dublin	Human	Original	IIb B.1	0.329648
hMpxV/Ireland/D-NVRL-Z22IRL00133/2022	EPI_ISL_15763823	2022-06-20	Europe / Ireland / Dublin	Human	Original	IIb B.1	0.880082
hMpxV/Ireland/D-NVRL-Z22IRL00135/2022	EPI_ISL_15763819	2022-06-20	Europe / Ireland / Dublin	Human	Original	IIb B.1	0.426246
hMpxV/Ireland/D-NVRL-Z22IRL00143/2022	EPI_ISL_16012481	2022-06-20	Europe / Ireland / Dublin	Human	Original	IIb C.1		√
hMpxV/Ireland/D-NVRL-Z22IRL00145/2022	EPI_ISL_16012479	2022-06-17	Europe / Ireland / Dublin	Human	Original	IIb B.1	0.825636
hMpxV/Ireland/D-NVRL-Z22IRL00148/2022	EPI_ISL_16012478	2022-06-21	Europe / Ireland / Dublin	Human	Original	IIb C.1		√
hMpxV/Ireland/D-NVRL-Z22IRL00149/2022	EPI_ISL_16012477	2022-06-21	Europe / Ireland / Dublin	Human	Original	IIb B.1	0.329082
hMpxV/Ireland/D-NVRL-Z22IRL00150/2022	EPI_ISL_16012476	2022-06-21	Europe / Ireland / Dublin	Human	Original	IIb B.1.1	0.253211
hMpxV/Ireland/D-NVRL-Z22IRL00155/2022	EPI_ISL_16012475	2022-06-21	Europe / Ireland / Dublin	Human	Original	IIb B.1.10	0.387757	√
hMpxV/Ireland/D-NVRL-Z22IRL00167/2022	EPI_ISL_16012471	2022-06-23	Europe / Ireland / Dublin	Human	Original	IIb B.1	0.53364
hMpxV/Ireland/D-NVRL-Z22IRL00174/2022	EPI_ISL_16012472	2022-06-23	Europe / Ireland / Dublin	Human	Original	IIb C.1		√
hMpxV/Ireland/D-NVRL-Z22IRL00184/2022	EPI_ISL_16012470	2022-06-28	Europe / Ireland / Dublin	Human	Original	IIb B.1	0.127388
hMpxV/Ireland/D-NVRL-Z22IRL00190/2022	EPI_ISL_16012492	2022-06-28	Europe / Ireland / Dublin	Human	Original	IIb B.1.10	0.900111
hMpxV/Ireland/D-NVRL-Z22IRL00206/2022	EPI_ISL_16012494	2022-07-01	Europe / Ireland / Dublin	Human	Original	IIb B.1	0.58394
hMpxV/Ireland/D-NVRL-Z22IRL00213/2022	EPI_ISL_16510182	2022-07-04	Europe / Ireland / Dublin	Human	Original	IIb B.1.1	0.0527599
hMpxV/Ireland/D-NVRL-Z22IRL00215/2022	EPI_ISL_15763822	2022-07-04	Europe / Ireland / Dublin	Human	Original	IIb B.1.1	0.939133
hMpxV/Ireland/D-NVRL-Z22IRL00219/2022	EPI_ISL_16012495	2022-07-04	Europe / Ireland / Dublin	Human	Original	IIb B.1.7	0.30463
hMpxV/Ireland/D-NVRL-Z22IRL00221/2022	EPI_ISL_16012496	2022-07-04	Europe / Ireland / Dublin	Human	Original	IIb B.1	0.150955
hMpxV/Ireland/D-NVRL-Z22IRL00230/2022	EPI_ISL_16012497	2022-06-30	Europe / Ireland / Dublin	Human	Original	IIb B.1.1	0.533953
hMpxV/Ireland/D-NVRL-Z22IRL00231/2022	EPI_ISL_16012499	2022-07-05	Europe / Ireland / Dublin	Human	Original	IIb B.1	0.26437
hMpxV/Ireland/D-NVRL-Z22IRL00239/2022	EPI_ISL_16012500	2022-07-08	Europe / Ireland / Dublin	Human	Original	IIb B.1	0.955142
hMpxV/Ireland/D-NVRL-Z22IRL00243/2022	EPI_ISL_16012522	2022-07-07	Europe / Ireland / Dublin	Human	Original	IIb B.1	0.55987
hMpxV/Ireland/D-NVRL-Z22IRL00245/2022	EPI_ISL_16012505	2022-07-12	Europe / Ireland / Dublin	Human	Original	IIb B.1	0.386784
hMpxV/Ireland/D-NVRL-Z22IRL00251/2022	EPI_ISL_16012501	2022-07-12	Europe / Ireland / Dublin	Human	Original	IIb B.1	0.501914
hMpxV/Ireland/D-NVRL-Z22IRL00257/2022	EPI_ISL_16012503	2022-07-12	Europe / Ireland / Dublin	Human	Original	IIb B.1.1	0.0690141
hMpxV/Ireland/D-NVRL-Z22IRL00261/2022	EPI_ISL_16012507	2022-07-12	Europe / Ireland / Dublin	Human	Original	IIb B.1.2	0.00738036	√
hMpxV/Ireland/D-NVRL-Z22IRL00264/2022	EPI_ISL_16012510	2022-07-12	Europe / Ireland / Dublin	Human	Original	IIb B.1	0.662708
hMpxV/Ireland/D-NVRL-Z22IRL00272/2022	EPI_ISL_16012514	2022-07-15	Europe / Ireland / Dublin	Human	Original	IIb B.1	0.414357
hMpxV/Ireland/D-NVRL-Z22IRL00273/2022	EPI_ISL_16012515	2022-07-14	Europe / Ireland / Dublin	Human	Original	IIb B.1	0.68755
hMpxV/Ireland/D-NVRL-Z22IRL00275/2022	EPI_ISL_16012521	2022-07-14	Europe / Ireland / Dublin	Human	Original	IIb B.1	0.0725881
hMpxV/Ireland/D-NVRL-Z22IRL00277/2022	EPI_ISL_16012516	2022-07-14	Europe / Ireland / Dublin	Human	Original	IIb B.1	0.911075
hMpxV/Ireland/D-NVRL-Z22IRL00280/2022	EPI_ISL_16012506	2022-07-18	Europe / Ireland / Dublin	Human	Original	IIb B.1	0.110774
hMpxV/Ireland/D-NVRL-Z22IRL00281/2022	EPI_ISL_16012502	2022-07-19	Europe / Ireland / Dublin	Human	Original	IIb C.1		√
hMpxV/Ireland/D-NVRL-Z22IRL00284/2022	EPI_ISL_16012504	2022-07-18	Europe / Ireland / Dublin	Human	Original	IIb B.1.10	0.14409	√
hMpxV/Ireland/D-NVRL-Z22IRL00289/2022	EPI_ISL_16012511	2022-07-18	Europe / Ireland / Dublin	Human	Original	IIb B.1.11	0.00602455	√
hMpxV/Ireland/D-NVRL-Z22IRL00291/2022	EPI_ISL_16012512	2022-07-18	Europe / Ireland / Dublin	Human	Original	IIb B.1.10	0.950094
hMpxV/Ireland/D-NVRL-Z22IRL00293/2022	EPI_ISL_16985956	2022-07-20	Europe / Ireland / Dublin	Human	Original	IIb B.1	0.117893
hMpxV/Ireland/D-NVRL-Z22IRL00296/2022	EPI_ISL_16985957	2022-07-19	Europe / Ireland / Dublin	Human	Original	IIb B.1	0.737073
hMpxV/Ireland/D-NVRL-Z22IRL00300/2022	EPI_ISL_16985962	2022-07-20	Europe / Ireland / Dublin	Human	Original	IIb C.1		√
hMpxV/Ireland/D-NVRL-Z22IRL00304/2022	EPI_ISL_16985958	2022-07-21	Europe / Ireland / Dublin	Human	Original	IIb B.1 (probable IIb B.1)	0.0733668
hMpxV/Ireland/D-NVRL-Z22IRL00332/2022	EPI_ISL_16985959	2022-07-26	Europe / Ireland / Dublin	Human	Original	IIb B.1	0.0315032
hMpxV/Ireland/D-NVRL-Z22IRL00338/2022	EPI_ISL_16985964	2022-07-27	Europe / Ireland / Dublin	Human	Original	IIb B.1	0.873546
hMpxV/Ireland/D-NVRL-Z22IRL00348/2022	EPI_ISL_16985965	2022-07-29	Europe / Ireland / Dublin	Human	Original	IIb B.1	0.288982
hMpxV/Ireland/D-NVRL-Z22IRL00376/2022	EPI_ISL_16985961	2022-08-03	Europe / Ireland / Dublin	Human	Original	IIb B.1	0.563796
hMpxV/Ireland/D-NVRL-Z22IRL00390/2022	EPI_ISL_16985969	2022-08-05	Europe / Ireland / Dublin	Human	Original	IIb B.1.7	0.798304
hMpxV/Ireland/D-NVRL-Z22IRL00402/2022	EPI_ISL_15763826	2022-08-08	Europe / Ireland / Dublin	Human	Original	IIb B.1	0.791552
hMpxV/Ireland/D-NVRL-Z22IRL00406/2022	EPI_ISL_15763825	2022-08-08	Europe / Ireland / Dublin	Human	Original	IIb B.1.2	0.776806
hMpxV/Ireland/D-NVRL-Z22IRL00417/2022	EPI_ISL_16012523	2022-08-09	Europe / Ireland / Dublin	Human	Original	IIb B.1.2	0.933396
hMpxV/Ireland/D-NVRL-Z22IRL00433/2022	EPI_ISL_16012520	2022-08-10	Europe / Ireland / Dublin	Human	Original	IIb B.1.7	0.0197019	√
hMpxV/Ireland/D-NVRL-Z22IRL00439/2022	EPI_ISL_16012491	2022-08-12	Europe / Ireland / Dublin	Human	Original	IIb B.1.7	0.154641
hMpxV/Ireland/D-NVRL-Z22IRL00440/2022	EPI_ISL_16012493	2022-08-12	Europe / Ireland / Dublin	Human	Original	IIb B.1.8	0.564225
hMpxV/Ireland/D-NVRL-Z22IRL00444/2022	EPI_ISL_16012517	2022-08-11	Europe / Ireland / Dublin	Human	Original	IIb B.1	0.972949
hMpxV/Ireland/D-NVRL-Z22IRL00455/2022	EPI_ISL_16012509	2022-08-15	Europe / Ireland / Dublin	Human	Original	IIb B.1.7	0.291997
hMpxV/Ireland/D-NVRL-Z22IRL00456/2022	EPI_ISL_16012508	2022-08-15	Europe / Ireland / Dublin	Human	Original	IIb B.1.2	0.172875
hMpxV/Ireland/D-NVRL-Z22IRL00460/2022	EPI_ISL_16012518	2022-08-15	Europe / Ireland / Dublin	Human	Original	IIb B.1	0.315667
hMpxV/Ireland/D-NVRL-Z22IRL00462/2022	EPI_ISL_15763813	2022-08-15	Europe / Ireland / Dublin	Human	Original	IIb B.1	0.678001
hMpxV/Ireland/D-NVRL-Z22IRL00466/2022	EPI_ISL_16012524	2022-08-17	Europe / Ireland / Dublin	Human	Original	IIb B.1.7	0.490243
hMpxV/Ireland/D-NVRL-Z22IRL00471/2022	EPI_ISL_16985952	2022-08-17	Europe / Ireland / Dublin	Human	Original	IIb B.1.7 (probable IIb B.1.7)	0.784626
hMpxV/Ireland/D-NVRL-Z22IRL00488/2022	EPI_ISL_16012532	2022-08-19	Europe / Ireland / Dublin	Human	Original	IIb B.1.12	0.281503	√
hMpxV/Ireland/D-NVRL-Z22IRL00489/2022	EPI_ISL_16012533	2022-08-19	Europe / Ireland / Dublin	Human	Original	IIb B.1	0.369701
hMpxV/Ireland/D-NVRL-Z22IRL00490/2022	EPI_ISL_16510138	2022-08-18	Europe / Ireland / Dublin	Human	Original	IIb B.1.7	0.486994
hMpxV/Ireland/D-NVRL-Z22IRL00501/2022	EPI_ISL_16510179	2022-08-18	Europe / Ireland / Dublin	Human	Original	IIb B.1	0.814885
hMpxV/Ireland/D-NVRL-Z22IRL00505/2022	EPI_ISL_16510147	2022-08-23	Europe / Ireland / Dublin	Human	Original	IIb B.1	0.764724
hMpxV/Ireland/D-NVRL-Z22IRL00511/2022	EPI_ISL_16510180	2022-08-22	Europe / Ireland / Dublin	Human	Original	IIb B.1	0.433665
hMpxV/Ireland/D-NVRL-Z22IRL00514/2022	EPI_ISL_16510145	2022-08-22	Europe / Ireland / Dublin	Human	Original	IIb B.1	0.156826
hMpxV/Ireland/D-NVRL-Z22IRL00516/2022	EPI_ISL_16510163	2022-08-19	Europe / Ireland / Dublin	Human	Original	IIb B.1.7	0.709271
hMpxV/Ireland/D-NVRL-Z22IRL00522/2022	EPI_ISL_16510177	2022-08-24	Europe / Ireland / Dublin	Human	Original	IIb B.1	0.842392
hMpxV/Ireland/D-NVRL-Z22IRL00524/2022	EPI_ISL_16510178	2022-08-23	Europe / Ireland / Dublin	Human	Original	IIb B.1.7	0.559372
hMpxV/Ireland/D-NVRL-Z22IRL00528/2022	EPI_ISL_16510134	2022-08-24	Europe / Ireland / Dublin	Human	Original	IIb B.1	0.363108
hMpxV/Ireland/D-NVRL-Z22IRL00536/2022	EPI_ISL_16985967	2022-08-30	Europe / Ireland / Dublin	Human	Original	IIb C.1		√
hMpxV/Ireland/D-NVRL-Z22IRL00543/2022	EPI_ISL_16510185	2022-08-25	Europe / Ireland / Dublin	Human	Original	IIb B.1	0.0264737
hMpxV/Ireland/D-NVRL-Z22IRL00547/2022	EPI_ISL_15763812	2022-08-26	Europe / Ireland / Dublin	Human	Original	IIb B.1	0.923103
hMpxV/Ireland/D-NVRL-Z22IRL00548/2022	EPI_ISL_16510184	2022-08-26	Europe / Ireland / Dublin	Human	Original	IIb B.1	0.543698
hMpxV/Ireland/D-NVRL-Z22IRL00556/2022	EPI_ISL_15763817	2022-08-29	Europe / Ireland / Dublin	Human	Original	IIb B.1	0.1392
hMpxV/Ireland/D-NVRL-Z22IRL00563/2022	EPI_ISL_16510140	2022-08-30	Europe / Ireland / Dublin	Human	Original	IIb B.1.12	0.678922
hMpxV/Ireland/D-NVRL-Z22IRL00566/2022	EPI_ISL_16510132	2022-08-30	Europe / Ireland / Dublin	Human	Original	IIb B.1	0.235836
hMpxV/Ireland/D-NVRL-Z22IRL00571/2022	EPI_ISL_16012536	2022-08-31	Europe / Ireland / Dublin	Human	Original	IIb B.1	0.445067
hMpxV/Ireland/D-NVRL-Z22IRL00576/2022	EPI_ISL_16985966	2022-08-31	Europe / Ireland / Dublin	Human	Original	IIb B.1.7	0.340635
hMpxV/Ireland/D-NVRL-Z22IRL00580/2022	EPI_ISL_16510157	2022-08-31	Europe / Ireland / Dublin	Human	Original	IIb B.1	0.73461
hMpxV/Ireland/D-NVRL-Z22IRL00588/2022	EPI_ISL_16510156	2022-09-05	Europe / Ireland / Dublin	Human	Original	IIb B.1	0.0900913
hMpxV/Ireland/D-NVRL-Z22IRL00597/2022	EPI_ISL_16985960	2022-09-01	Europe / Ireland / Dublin	Human	Original	IIb B.1.7 (probable IIb B.1.7)	0.830451
hMpxV/Ireland/D-NVRL-Z22IRL00598/2022	EPI_ISL_15763811	2022-09-02	Europe / Ireland / Dublin	Human	Original	IIb B.1	0.796924
hMpxV/Ireland/D-NVRL-Z22IRL00599/2022	EPI_ISL_15763818	2022-09-05	Europe / Ireland / Dublin	Human	Original	IIb B.1	0.0870087
hMpxV/Ireland/D-NVRL-Z22IRL00600/2022	EPI_ISL_15763820	2022-09-05	Europe / Ireland / Dublin	Human	Original	IIb B.1	0.537708
hMpxV/Ireland/D-NVRL-Z22IRL00607/2022	EPI_ISL_16510173	2022-09-07	Europe / Ireland / Dublin	Human	Original	IIb B.1	0.25514
hMpxV/Ireland/D-NVRL-Z22IRL00610/2022	EPI_ISL_16012526	2022-09-06	Europe / Ireland / Dublin	Human	Original	IIb B.1.7	0.00383717	√
hMpxV/Ireland/D-NVRL-Z22IRL00611/2022	EPI_ISL_16510172	2022-09-07	Europe / Ireland / Dublin	Human	Original	IIb B.1	0.3536
hMpxV/Ireland/D-NVRL-Z22IRL00617/2022	EPI_ISL_16012527	2022-09-07	Europe / Ireland / Dublin	Human	Original	IIb B.1	0.416713
hMpxV/Ireland/D-NVRL-Z22IRL00624/2022	EPI_ISL_16510170	2022-09-13	Europe / Ireland / Dublin	Human	Original	IIb B.1	0.885777
hMpxV/Ireland/D-NVRL-Z22IRL00630/2022	EPI_ISL_15763829	2022-09-09	Europe / Ireland / Dublin	Human	Original	IIb B.1.7 (probable IIb B.1.7)	0.145741
hMpxV/Ireland/D-NVRL-Z22IRL00632/2022	EPI_ISL_15763830	2022-09-09	Europe / Ireland / Dublin	Human	Original	IIb B.1	0.862291
hMpxV/Ireland/D-NVRL-Z22IRL00639/2022	EPI_ISL_16012529	2022-09-14	Europe / Ireland / Dublin	Human	Original	IIb B.1.2	0.642691
hMpxV/Ireland/D-NVRL-Z22IRL00644/2022	EPI_ISL_15763831	2022-09-16	Europe / Ireland / Dublin	Human	Original	IIb B.1.10	0.0172153	√
hMpxV/Ireland/D-NVRL-Z22IRL00658/2022	EPI_ISL_16510169	2022-09-20	Europe / Ireland / Dublin	Human	Original	IIb B.1.12	0.137241	√
hMpxV/Ireland/D-NVRL-Z22IRL00661/2022	EPI_ISL_16510168	2022-09-20	Europe / Ireland / Dublin	Human	Original	IIb B.1.7	0.809187
hMpxV/Ireland/D-NVRL-Z22IRL00668/2022	EPI_ISL_16510143	2022-09-21	Europe / Ireland / Dublin	Human	Original	IIb B.1	0.503997
hMpxV/Ireland/D-NVRL-Z22IRL00680/2022	EPI_ISL_15763832	2022-09-23	Europe / Ireland / Dublin	Human	Original	IIb B.1	0.371309
hMpxV/Ireland/D-NVRL-Z22IRL00688/2022	EPI_ISL_15763810	2022-09-26	Europe / Ireland / Dublin	Human	Original	IIb B.1	0.397664
hMpxV/Ireland/D-NVRL-Z22IRL00700/2022	EPI_ISL_16510141	2022-10-03	Europe / Ireland / Dublin	Human	Original	IIb B.1.7	0.00818048	√
hMpxV/Ireland/D-NVRL-Z22IRL00713/2022	EPI_ISL_16510175	2022-10-07	Europe / Ireland / Dublin	Human	Original	IIb B.1.7	0.940869
hMpxV/Ireland/D-NVRL-ZIRL00045/2022	EPI_ISL_17179633	2022-05-31	Europe / Ireland / Dublin	Human	Original	IIb C.1		√
hMpxV/Ireland/D-NVRL-ZIRL00048/2022	EPI_ISL_17179635	2022-06-02	Europe / Ireland / Dublin	Human	Original	IIb B.1	0.0242781
hMpxV/Ireland/D-NVRL-ZIRL00056/2022	EPI_ISL_17179628	2022-06-03	Europe / Ireland / Dublin	Human	Original	IIb B.1	0.484582
hMpxV/Ireland/D-NVRL-ZIRL00073/2022	EPI_ISL_17179629	2022-06-08	Europe / Ireland / Dublin	Human	Original	IIb B.1	0.452799
hMpxV/Ireland/D-NVRL-ZIRL00079/2022	EPI_ISL_17179636	2022-06-09	Europe / Ireland / Dublin	Human	Original	IIb B.1	0.665922
hMpxV/Ireland/D-NVRL-ZIRL00088/2022	EPI_ISL_17179630	2022-06-13	Europe / Ireland / Dublin	Human	Original	IIb B.1	0.485052
hMpxV/Ireland/D-NVRL-ZIRL00099/2022	EPI_ISL_17179643	2022-06-14	Europe / Ireland / Dublin	Human	Original	IIb B.1	0.548639
hMpxV/Ireland/D-NVRL-ZIRL00106/2022	EPI_ISL_17179641	2022-06-14	Europe / Ireland / Dublin	Human	Original	IIb B.1	0.787172
hMpxV/Ireland/D-NVRL-ZIRL00147/2022	EPI_ISL_17179639	2022-06-21	Europe / Ireland / Dublin	Human	Original	IIb B.1	0.493334
hMpxV/Ireland/D-NVRL-ZIRL00158/2022	EPI_ISL_17179642	2022-06-23	Europe / Ireland / Dublin	Human	Original	IIb B.1	0.348685
hMpxV/Ireland/D-NVRL-ZIRL00183/2022	EPI_ISL_17179640	2022-06-28	Europe / Ireland / Dublin	Human	Original	IIb B.1.2	0.543201
hMpxV/Ireland/D-NVRL-ZIRL00350/2022	EPI_ISL_17179638	2022-07-29	Europe / Ireland / Dublin	Human	Original	IIb B.1	0.149046
hMpxV/Ireland/D-NVRL-ZIRL30768/2022	EPI_ISL_17179631	2022-05-30	Europe / Ireland / Dublin	Human	Original	IIb B.1	0.214967
hMpxV/Ireland/G-NVRL-Z22IRL00341/2022	EPI_ISL_16510158	2022-07-28	Europe / Ireland / Galway	Human	Original	IIb B.1	0.384707
hMpxV/Ireland/KE-NVRL-ZIRL00094/2022	EPI_ISL_17179632	2022-06-13	Europe / Ireland / Kildare	Human	Original	IIb B.1	0.14062
hMpxV/Ireland/LK-NVRL-Z22IRL00042/2022	EPI_ISL_16012488	2022-05-31	Europe / Ireland / Limerick	Human	Original	IIb B.1	0.389318
hMpxV/Ireland/LK-NVRL-Z22IRL00198/2022	EPI_ISL_16510155	2022-06-29	Europe / Ireland / Limerick	Human	Original	IIb B.1	0.820227
hMpxV/Ireland/LK-NVRL-Z22IRL00743/2022	EPI_ISL_16510174	2022-10-28	Europe / Ireland / Limerick	Human	Original	IIb B.1	0.972525
hMpxV/Ireland/LK-NVRL-ZIRL00044/2022	EPI_ISL_17179637	2022-05-31	Europe / Ireland / Limerick	Human	Original	IIb B.1	0.709448
hMpxV/Ireland/L-NVRL-Z22IRL00254/2022	EPI_ISL_15763814	2022-07-11	Europe / Ireland / Limerick	Human	Original	IIb B.1	0.200118
hMpxV/Ireland/LS-NVRL-Z22IRL00314/2022	EPI_ISL_16985970	2022-07-25	Europe / Ireland / Laois	Human	Original	IIb B.1.7	0.419897
hMpxV/Ireland/LS-NVRL-Z22IRL00477/2022	EPI_ISL_16510162	2022-08-16	Europe / Ireland / Laois	Human	Original	IIb B.1.7	0.969193
hMpxV/Ireland/LS-NVRL-Z22IRL00497/2022	EPI_ISL_16012531	2022-08-18	Europe / Ireland / Laois	Human	Original	IIb B.1.7	0.078907	√
hMpxV/Ireland/LS-NVRL-Z22IRL00574/2022	EPI_ISL_16012535	2022-08-16	Europe / Ireland / Laois	Human	Original	IIb B.1.7	0.453403
hMpxV/Ireland/WD-NVRL-Z22IRL00139/2022	EPI_ISL_16012482	2022-06-20	Europe / Ireland / Waterford	Human	Original	IIb B.1.10	0.58768
hMpxV/Ireland/WD-NVRL-Z22IRL00473/2022	EPI_ISL_16985971	2022-08-16	Europe / Ireland / Waterford	Human	Original	IIb B.1	0.379204
hMpxV/Ireland/WH-NVRL-Z22IRL00125/2022	EPI_ISL_16985972	2022-06-15	Europe / Ireland / Westmeath	Human	Original	IIb C.1		√
hMpxV/Israel/IIBR-01/2018	EPI_ISL_13056289	2018-10-04	Asia / Israel	Human	Original	IIb A.1	0.232294	√
hMpxV/Israel/IIBR-ISR001/2022	EPI_ISL_13056910	2022-05-20	Asia / Israel	Human	Original	IIb B.1	0.221886
hMpxV/Italy/APU-IZSPB-0001/2022	EPI_ISL_13362760	2022-06-08	Europe / Italy / Apulia / Bari	Human	Original	IIb B.1.5	0.70637
hMpxV/Italy/FVG-AreaSP-01/2022	EPI_ISL_13052295	2022-05-25	Europe / Italy / Friuli Venezia Giulia / Gorizia	Human	Original	IIb B.1	0.300751
hMpxV/Italy/LOM-AMC-2205251-DS/2022	EPI_ISL_13302316	2022-05-25	Europe / Italy / Lombardia	Human	Vero	IIb B.1	0.395698
hMpxV/Italy/LOM-EM-001/2022	EPI_ISL_15942296	2022-06-07	Europe / Italy / Lombardy	Human	Original	IIb B.1	0.654882
hMpxV/Italy/LOM-EM-002/2022	EPI_ISL_15942885	2022-07-06	Europe / Italy / Lombardy	Human	Original	IIb C.1		√
hMpxV/Italy/LOM-EM-003/2022	EPI_ISL_15942886	2022-07-13	Europe / Italy / Lombardy	Human	Original	IIb B.1	0.417144
hMpxV/Italy/LOM-EM-004/2022	EPI_ISL_15942637	2022-07-26	Europe / Italy / Lombardy	Human	Original	IIb B.1.1	0.336825
hMpxV/Italy/LOM-EM-005/2022	EPI_ISL_15942638	2022-07-26	Europe / Italy / Lombardy	Human	Original	IIb B.1	0.760025
hMpxV/Italy/PIE-OAS-02530345/2022	EPI_ISL_13502582	2022-06-13	Europe / Italy / Piedmont	Human	Original	IIb B.1	0.390734
hMpxV/Italy/PIE-OAS-02591782/2022	EPI_ISL_18064640	2022-07-19	Europe / Italy / Piedmont	Human	Original	IIb C.1		√
hMpxV/Italy/PIE-OAS-59215348/2022	EPI_ISL_18064641	2022-09-05	Europe / Italy / Piedmont	Human	Original	IIb C.1		√
hMpxV/Italy/SIC-AOUP-UNIPA_DSPM/2022	EPI_ISL_15055820	2022-08-09	Europe / Italy / Sicily	Human	Original	IIb B.1	0.826399
hMpxV/Italy/SIC-AOUP-UNIPA_FD/2022	EPI_ISL_15263355	2022-08-08	Europe / Italy / Sicily	Human	Original	IIb B.1	0.0247411
hMpxV/Italy/SIC-AOUP-UNIPA_VL/2022	EPI_ISL_14783237	2022-08-09	Europe / Italy / Sicily	Human	Original	IIb B.1.5	0.3308	√
hMpxV/Italy/un-INMI-Pt2/2022	EPI_ISL_13251120	2022-05-19	Europe / Italy	Human	Original	IIb B.1	0.87875
hMpxV/Italy/un-INMI-Pt4/2022	EPI_ISL_13331713	2022-05-21	Europe / Italy	Human	Original	IIb B.1.5	0.550314
hMpxV/Italy/VEN-IRCCS-SCDC-3/2022	EPI_ISL_16467111	2022-10-02	Europe / Italy / Veneto / Negrar	Human	Original	IIb B.1	0.463879
hMpxV/Japan/FKTMIPH-220304/2023	EPI_ISL_17246657	2023-01-23	Asia / Japan / Tokyo	Human	Original	IIb C.1		√
hMpxV/Japan/FKTMIPH-220343/2023	EPI_ISL_17246659	2023-02-13	Asia / Japan / Tokyo	Human	Original	IIb C.1		√
hMpxV/Japan/OIPH-001/2023	EPI_ISL_17518107	2023-03-17	Asia / Japan / Osaka	Human	Original	IIb C.1		√
hMpxV/Japan/TMIPH-0007/2023	EPI_ISL_17592665	2023-04-03	Asia / Japan / Tokyo	Human	Original	IIb C.1		√
hMpxV/Japan/TMIPH-0012/2023	EPI_ISL_17592666	2023-04-04	Asia / Japan / Tokyo	Human	Original	IIb C.1		√
hMpxV/Japan/TMIPH-0017/2023	EPI_ISL_17592667	2023-04-06	Asia / Japan / Tokyo	Human	Original	IIb C.1		√
hMpxV/Japan/TMIPH-0019/2023	EPI_ISL_17592670	2023-04-11	Asia / Japan / Tokyo	Human	Original	IIb C.1		√
hMpxV/Japan/TMIPH-0029/2023	EPI_ISL_17665624	2023-04-17	Asia / Japan / Tokyo	Human	Original	IIb C.1		√
hMpxV/Japan/TMIPH-0037/2023	EPI_ISL_17665625	2023-04-18	Asia / Japan / Tokyo	Human	Original	IIb C.1		√
hMpxV/Japan/TMIPH-0047/2023	EPI_ISL_17665626	2023-04-19	Asia / Japan / Tokyo	Human	Original	IIb C.1		√
hMpxV/Japan/TMIPH-0055/2023	EPI_ISL_17665627	2023-04-21	Asia / Japan / Tokyo	Human	Original	IIb C.1		√
hMpxV/Japan/TMIPH-0072/2023	EPI_ISL_17692268	2023-04-28	Asia / Japan / Tokyo	Human	Original	IIb C.1		√
hMpxV/Japan/TMIPH-0076/2023	EPI_ISL_17692269	2023-04-28	Asia / Japan / Tokyo	Human	Original	IIb C.1		√
hMpxV/Japan/TMIPH-0082/2023	EPI_ISL_18075506	2023-05-01	Asia / Japan / Tokyo	Human	Original	IIb C.1		√
hMpxV/Japan/TMIPH-0085/2023	EPI_ISL_18075507	2023-05-01	Asia / Japan / Tokyo	Human	Original	IIb C.1		√
hMpxV/Japan/TMIPH-0087/2023	EPI_ISL_18097375	2023-05-02	Asia / Japan / Tokyo	Human	Original	IIb C.1		√
hMpxV/Japan/TMIPH-0100/2023	EPI_ISL_17722468	2023-05-06	Asia / Japan / Tokyo	Human	Original	IIb C.1		√
hMpxV/Japan/TMIPH-0109/2023	EPI_ISL_17959214	2023-05-11	Asia / Japan / Tokyo	Human	Original	IIb C.1		√
hMpxV/Japan/TMIPH-0112/2023	EPI_ISL_17959215	2023-05-11	Asia / Japan / Tokyo	Human	Original	IIb C.1		√
hMpxV/Japan/TMIPH-0113/2023	EPI_ISL_17959216	2023-05-12	Asia / Japan / Tokyo	Human	Original	IIb C.1		√
hMpxV/Japan/TMIPH-0117/2023	EPI_ISL_17817239	2023-05-15	Asia / Japan / Tokyo	Human	Original	IIb C.1		√
hMpxV/Japan/TMIPH-0126/2023	EPI_ISL_17762484	2023-05-15	Asia / Japan / Tokyo	Human	Original	IIb C.1		√
hMpxV/Japan/TMIPH-0129/2023	EPI_ISL_17762485	2023-05-17	Asia / Japan / Tokyo	Human	Original	IIb C.1		√
hMpxV/Japan/TMIPH-0138/2023	EPI_ISL_17817240	2023-05-19	Asia / Japan / Tokyo	Human	Original	IIb C.1		√
hMpxV/Japan/TMIPH-0144/2023	EPI_ISL_17817241	2023-05-20	Asia / Japan / Tokyo	Human	Original	IIb C.1		√
hMpxV/Japan/TMIPH-0162/2023	EPI_ISL_17837266	2023-06-02	Asia / Japan / Tokyo	Human	Original	IIb C.1		√
hMpxV/Japan/TMIPH-0174/2023	EPI_ISL_17837267	2023-06-12	Asia / Japan / Tokyo	Human	Original	IIb C.1		√
hMpxV/Japan/TMIPH-0176/2023	EPI_ISL_17837268	2023-06-09	Asia / Japan / Tokyo	Human	Original	IIb C.1		√
hMpxV/Japan/TMIPH-0204/2023	EPI_ISL_18055899	2023-06-26	Asia / Japan / Tokyo	Human	Original	IIb C.1		√
hMpxV/Japan/TMIPH-0206/2023	EPI_ISL_18055900	2023-06-26	Asia / Japan / Tokyo	Human	Original	IIb C.1		√
hMpxV/Japan/TMIPH-0223/2023	EPI_ISL_18075508	2023-07-07	Asia / Japan / Tokyo	Human	Original	IIb C.1		√
hMpxV/Japan/TMIPH-0310/2022	EPI_ISL_17008293	2023-01-25	Asia / Japan / Tokyo	Human	Original	IIb C.1		√
hMpxV/Japan/TMIPH-0318/2022	EPI_ISL_17008294	2023-01-25	Asia / Japan / Tokyo	Human	Original	IIb C.1		√
hMpxV/Japan/TMIPH-0325/2022	EPI_ISL_17008295	2023-01-30	Asia / Japan / Tokyo	Human	Original	IIb C.1		√
hMpxV/Japan/TMIPH-0342/2022	EPI_ISL_17008296	2023-02-09	Asia / Japan / Tokyo	Human	Original	IIb C.1		√
hMpxV/Japan/TMIPH-220323/2023	EPI_ISL_17445514	2023-01-30	Asia / Japan / Tokyo	Human	Original	IIb C.1		√
hMpxV/Japan/TMIPH-220357/2023	EPI_ISL_17445515	2023-02-20	Asia / Japan / Tokyo	Human	Original	IIb C.1		√
hMpxV/Japan/TMIPH-220510/2023	EPI_ISL_17592668	2023-03-28	Asia / Japan / Tokyo	Human	Original	IIb C.1		√
hMpxV/Japan/TMIPH-220512/2023	EPI_ISL_17445516	2023-03-28	Asia / Japan / Tokyo	Human	Original	IIb C.1		√
hMpxV/Japan/TMIPH-220516/2023	EPI_ISL_17592669	2023-03-29	Asia / Japan / Tokyo	Human	Original	IIb C.1		√
hMpxV/Japan/TMIPH-220524/2023	EPI_ISL_17445517	2023-03-30	Asia / Japan / Tokyo	Human	Original	IIb C.1		√
hMpxV/Japan/TMIPH-220531/2023	EPI_ISL_17445518	2023-03-31	Asia / Japan / Tokyo	Human	Original	IIb C.1		√
hMpxV/Japan/TMIPH-230002/2023	EPI_ISL_17445519	2023-03-31	Asia / Japan / Tokyo	Human	Original	IIb C.1		√
hMpxV/Mexico/AGU-InDRE-F3433-E4733/2022	EPI_ISL_15992102	2022-09-29	North America / Mexico / Aguascalientes	Human	Original	IIb B.1.4	0.789011
hMpxV/Mexico/BCN_InDRE_F5516/2023	EPI_ISL_17672223	2022-11-29	North America / Mexico / Baja California	Human	Original	IIb B.1	0.651172
hMpxV/Mexico/BCN-InDRE-F4283-E5907/2022	EPI_ISL_15593721	2022-10-13	North America / Mexico / Baja California	Human	Original	IIb B.1	0.310436
hMpxV/Mexico/CAM_InDRE_F123/2023	EPI_ISL_17703591	2023-01-05	North America / Mexico / Campeche	Human	Original	IIb B.1.2	0.343792
hMpxV/Mexico/CAM_InDRE_F5554/2023	EPI_ISL_17672225	2022-11-30	North America / Mexico / Campeche	Human	Original	IIb B.1	0.771404
hMpxV/Mexico/CAM_InDRE_F58/2023	EPI_ISL_17672237	2023-01-03	North America / Mexico / Campeche	Human	Original	IIb B.1.2	0.405681
hMpxV/Mexico/CAM-InDRE-F2031-E2309/2022	EPI_ISL_15992100	2022-09-05	North America / Mexico / Campeche	Human	Original	IIb B.1.2	0.585764
hMpxV/Mexico/CHH_InDRE_F390/2023	EPI_ISL_17703605	2023-03-10	North America / Mexico / Chihuahua	Human	Original	IIb B.1	0.201793
hMpxV/Mexico/CHH_InDRE_F43/2023	EPI_ISL_17703584	2023-01-02	North America / Mexico / Chihuahua	Human	Original	IIb B.1	0.471454
hMpxV/Mexico/CHH_InDRE_F5453/2023	EPI_ISL_17672221	2022-11-30	North America / Mexico / Chihuahua	Human	Original	IIb B.1	0.91641
hMpxV/Mexico/CHP_InDRE_F108/2023	EPI_ISL_17672239	2023-01-11	North America / Mexico / Chiapas	Human	Original	IIb B.1.7	0.268072
hMpxV/Mexico/CHP_InDRE_F5684/2023	EPI_ISL_17672231	2022-12-18	North America / Mexico / Chiapas	Human	Original	IIb B.1.7	0.111281
hMpxV/Mexico/CMX_InDRE_F266/2023	EPI_ISL_17672253	2023-02-09	North America / Mexico / Mexico City	Human	Original	IIb B.1.2	0.496085
hMpxV/Mexico/CMX_InDRE_F3511/2023	EPI_ISL_17703570	2022-10-03	North America / Mexico / Mexico City	Human	Original	IIb B.1.7	0.515168
hMpxV/Mexico/CMX_InDRE_F378/2023	EPI_ISL_17672259	2023-03-10	North America / Mexico / Mexico City	Human	Original	IIb B.1	0.580413
hMpxV/Mexico/CMX_InDRE_F4069/2023	EPI_ISL_17703573	2022-10-12	North America / Mexico / Mexico City	Human	Original	IIb B.1	0.114652
hMpxV/Mexico/CMX_InDRE_F411/2023	EPI_ISL_17703607	2023-03-16	North America / Mexico / Mexico City	Human	Original	IIb B.1	0.659072
hMpxV/Mexico/CMX_InDRE_F419/2023	EPI_ISL_17703608	2023-03-21	North America / Mexico / Mexico City	Human	Original	IIb B.1	0.587842
hMpxV/Mexico/CMX_InDRE_F420/2023	EPI_ISL_17703609	2023-03-21	North America / Mexico / Mexico City	Human	Original	IIb B.1	0.402874
hMpxV/Mexico/CMX_InDRE_F422/2023	EPI_ISL_17703610	2023-03-22	North America / Mexico / Mexico City	Human	Original	IIb B.1	0.582654
hMpxV/Mexico/CMX_InDRE_F5140/2023	EPI_ISL_17672211	2022-11-10	North America / Mexico / Mexico City	Human	Original	IIb B.1	0.56321
hMpxV/Mexico/CMX_InDRE_F5194/2023	EPI_ISL_17703575	2022-11-11	North America / Mexico / Mexico City	Human	Original	IIb B.1	0.85414
hMpxV/Mexico/CMX_InDRE_F5430/2023	EPI_ISL_17703577	2022-11-28	North America / Mexico / Mexico City	Human	Original	IIb B.1	0.628179
hMpxV/Mexico/CMX_InDRE_F5592/2023	EPI_ISL_17672227	2022-12-08	North America / Mexico / Mexico City	Human	Original	IIb B.1	0.177751
hMpxV/Mexico/CMX-InDRE-IBT-001/2022	EPI_ISL_13624509	2022-05-27	North America / Mexico / Mexico City	Human	Original	IIb B.1	0.438758
hMpxV/Mexico/COA_InDRE_F114/2023	EPI_ISL_17672240	2023-01-16	North America / Mexico / Coahuila	Human	Original	IIb B.1	0.668932
hMpxV/Mexico/COA_InDRE_F5645/2023	EPI_ISL_17672229	2022-12-14	North America / Mexico / Coahuila	Human	Original	IIb B.1	0.998004
hMpxV/Mexico/DUR_InDRE_F268/2023	EPI_ISL_17672254	2023-02-02	North America / Mexico / Durango	Human	Original	IIb B.1	0.0123382
hMpxV/Mexico/GRO_InDRE_F5238/2023	EPI_ISL_17672214	2022-11-10	North America / Mexico / Guerrero	Human	Original	IIb B.1	0.759571
hMpxV/Mexico/GRO_InDRE_F5598/2023	EPI_ISL_17672228	2022-12-10	North America / Mexico / Guerrero	Human	Original	IIb B.1	0.134221
hMpxV/Mexico/GUA_InDRE_F244/2023	EPI_ISL_17672251	2023-02-04	North America / Mexico / Guanajuato	Human	Original	IIb B.1	0.18635
hMpxV/Mexico/HID_InDRE_F152/2023	EPI_ISL_17672244	2023-01-23	North America / Mexico / Hidalgo	Human	Original	IIb B.1.7	0.783919
hMpxV/Mexico/HID_InDRE_F5268/2023	EPI_ISL_17672216	2022-11-17	North America / Mexico / Hidalgo	Human	Original	IIb B.1.4	0.094041	√
hMpxV/Mexico/HID_InDRE_F5581/2023	EPI_ISL_17672226	2022-12-07	North America / Mexico / Hidalgo	Human	Original	IIb B.1.7	0.571496
hMpxV/Mexico/HID_InDRE_F5587/2023	EPI_ISL_17703580	2022-12-09	North America / Mexico / Hidalgo	Human	Original	IIb B.1	0.224953
hMpxV/Mexico/HID-InDRE-F1410-E1400/2022	EPI_ISL_15992099	2022-08-28	North America / Mexico / Hidalgo	Human	Original	IIb B.1.7	0.0853392	√
hMpxV/Mexico/JAL_InDRE_F115/2023	EPI_ISL_17672241	2023-01-11	North America / Mexico / Jalisco	Human	Original	IIb B.1	0.240956
hMpxV/Mexico/JAL_InDRE_F1522/2023	EPI_ISL_17703566	2022-08-29	North America / Mexico / Jalisco	Human	Original	IIb B.1	0.381897
hMpxV/Mexico/JAL_InDRE_F171/2023	EPI_ISL_17703593	2023-01-20	North America / Mexico / Jalisco	Human	Original	IIb B.1	0.91621
hMpxV/Mexico/JAL_InDRE_F242/2023	EPI_ISL_17703594	2023-01-24	North America / Mexico / Jalisco	Human	Original	IIb B.1	0.610731
hMpxV/Mexico/JAL_InDRE_F5746/2023	EPI_ISL_17672234	2022-12-14	North America / Mexico / Jalisco	Human	Original	IIb B.1	0.384452
hMpxV/Mexico/JAL-InDRE-F96-E45/2022	EPI_ISL_15992096	2022-06-22	North America / Mexico / Jalisco	Human	Original	IIb B.1.7	0.124381
hMpxV/Mexico/MEX_InDRE_F1393/2023	EPI_ISL_17703564	2022-08-25	North America / Mexico / State of Mexico	Human	Original	IIb B.1	0.937026
hMpxV/Mexico/MEX_InDRE_F1397/2023	EPI_ISL_17703565	2022-08-26	North America / Mexico / State of Mexico	Human	Original	IIb B.1.7	0.661577
hMpxV/Mexico/MEX_InDRE_F1736/2023	EPI_ISL_17703567	2022-08-31	North America / Mexico / State of Mexico	Human	Original	IIb B.1	0.125162
hMpxV/Mexico/MEX_InDRE_F4031/2023	EPI_ISL_17703572	2022-10-10	North America / Mexico / State of Mexico	Human	Original	IIb B.1	0.314306
hMpxV/Mexico/MEX_InDRE_F4060/2023	EPI_ISL_17672206	2022-10-11	North America / Mexico / State of Mexico	Human	Original	IIb B.1.7	0.50333
hMpxV/Mexico/MEX_InDRE_F4473/2023	EPI_ISL_17703574	2022-10-20	North America / Mexico / State of Mexico	Human	Original	IIb B.1	0.69362
hMpxV/Mexico/MEX_InDRE_F5758/2023	EPI_ISL_17672235	2022-12-30	North America / Mexico / State of Mexico	Human	Original	IIb B.1	0.535533
hMpxV/Mexico/MEX_InDRE_F75/2023	EPI_ISL_17672238	2023-01-09	North America / Mexico / State of Mexico	Human	Original	IIb B.1	0.451246
hMpxV/Mexico/MEX_InDRE_F98/2023	EPI_ISL_17703590	2023-01-11	North America / Mexico / State of Mexico	Human	Original	IIb B.1.4	0.647251
hMpxV/Mexico/MEX-InDRE-F4228-E5869/2022	EPI_ISL_15593717	2022-10-13	North America / Mexico / State of Mexico	Human	Original	IIb B.1	0.539124
hMpxV/Mexico/MEX-InDRE-F80-E33/2022	EPI_ISL_15992095	2022-06-15	North America / Mexico / State of Mexico	Human	Original	IIb B.1.7	0.605299
hMpxV/Mexico/MOR-InDRE-F594-E684/2022	EPI_ISL_15992097	2022-08-11	North America / Mexico / Morelos	Human	Original	IIb B.1.7	0.844137
hMpxV/Mexico/NLE_InDRE_F130/2023	EPI_ISL_17672242	2023-01-17	North America / Mexico / Nuevo Leon	Human	Original	IIb B.1	0.375555
hMpxV/Mexico/NLE_InDRE_F14/2023	EPI_ISL_17703582	2022-12-27	North America / Mexico / Nuevo Leon	Human	Original	IIb B.1	0.592179
hMpxV/Mexico/NLE_InDRE_F163/2023	EPI_ISL_17703592	2023-01-19	North America / Mexico / Nuevo Leon	Human	Original	IIb B.1.2	0.840486
hMpxV/Mexico/NLE_InDRE_F250/2023	EPI_ISL_17703595	2023-02-03	North America / Mexico / Nuevo Leon	Human	Original	IIb B.1.2	0.600622
hMpxV/Mexico/NLE_InDRE_F251/2023	EPI_ISL_17703596	2023-02-01	North America / Mexico / Nuevo Leon	Human	Original	IIb B.1.2	0.895571
hMpxV/Mexico/NLE_InDRE_F252/2023	EPI_ISL_17703597	2023-02-02	North America / Mexico / Nuevo Leon	Human	Original	IIb B.1	0.733906
hMpxV/Mexico/NLE_InDRE_F264/2023	EPI_ISL_17703599	2023-02-07	North America / Mexico / Nuevo Leon	Human	Original	IIb B.1	0.471882
hMpxV/Mexico/NLE_InDRE_F276/2023	EPI_ISL_17703600	2023-02-07	North America / Mexico / Nuevo Leon	Human	Original	IIb B.1	0.156398
hMpxV/Mexico/NLE_InDRE_F280/2023	EPI_ISL_17703601	2023-02-08	North America / Mexico / Nuevo Leon	Human	Original	IIb B.1	0.22421
hMpxV/Mexico/NLE_InDRE_F309/2023	EPI_ISL_17672256	2023-02-17	North America / Mexico / Nuevo Leon	Human	Original	IIb B.1	0.88382
hMpxV/Mexico/NLE_InDRE_F311/2023	EPI_ISL_17703602	2023-02-15	North America / Mexico / Nuevo Leon	Human	Original	IIb B.1	0.627317
hMpxV/Mexico/NLE_InDRE_F321/2023	EPI_ISL_17703603	2023-02-21	North America / Mexico / Nuevo Leon	Human	Original	IIb B.1	0.61801
hMpxV/Mexico/NLE_InDRE_F382/2023	EPI_ISL_17703604	2023-03-10	North America / Mexico / Nuevo Leon	Human	Original	IIb B.1	0.817252
hMpxV/Mexico/NLE_InDRE_F410/2023	EPI_ISL_17703606	2023-03-13	North America / Mexico / Nuevo Leon	Human	Original	IIb B.1	0.543367
hMpxV/Mexico/NLE_InDRE_F472/2023	EPI_ISL_17703612	2023-03-31	North America / Mexico / Nuevo Leon	Human	Original	IIb B.1	0.995038
hMpxV/Mexico/NLE_InDRE_F77/2023	EPI_ISL_17703586	2023-01-06	North America / Mexico / Nuevo Leon	Human	Original	IIb B.1	0.00763767	√
hMpxV/Mexico/NLE_InDRE_F78/2023	EPI_ISL_17703587	2023-01-09	North America / Mexico / Nuevo Leon	Human	Original	IIb B.1	0.113394
hMpxV/Mexico/NLE-InDRE-F4287-E5955/2022	EPI_ISL_15593722	2022-10-13	North America / Mexico / Nuevo Leon	Human	Original	IIb B.1	0.270496
hMpxV/Mexico/NLE-InDRE-F755-E493/2022	EPI_ISL_15992098	2022-08-11	North America / Mexico / Nuevo Leon	Human	Original	IIb B.1	0.0242102
hMpxV/Mexico/NLE-UANL-001/2022	EPI_ISL_13607904	2022-06-28	North America / Mexico / Nuevo Leon	Human	Original	IIb B.1.7	0.577366
hMpxV/Mexico/OAX_InDRE_F180/2023	EPI_ISL_17672249	2023-01-25	North America / Mexico / Oaxaca	Human	Original	IIb B.1	0.118156
hMpxV/Mexico/PUE_InDRE_F5234/2023	EPI_ISL_17672213	2022-11-07	North America / Mexico / Puebla	Human	Original	IIb B.1	0.721274
hMpxV/Mexico/PUE_InDRE_F57/2023	EPI_ISL_17672236	2023-01-02	North America / Mexico / Puebla	Human	Original	IIb B.1	0.223872
hMpxV/Mexico/PUE-InDRE-F4240-E5990/2022	EPI_ISL_15593719	2022-10-16	North America / Mexico / Puebla	Human	Original	IIb B.1	0.404871
hMpxV/Mexico/QUE_InDRE_F144/2023	EPI_ISL_17672243	2023-01-16	North America / Mexico / Queretaro	Human	Original	IIb B.1.4	0.188091
hMpxV/Mexico/QUE_InDRE_F18/2023	EPI_ISL_17672248	2022-12-30	North America / Mexico / Queretaro	Human	Original	IIb B.1.4	0.217591
hMpxV/Mexico/QUE_InDRE_F4887/2023	EPI_ISL_17672208	2022-11-01	North America / Mexico / Queretaro	Human	Original	IIb B.1.6	0.74415
hMpxV/Mexico/ROO_InDRE_F162/2023	EPI_ISL_17672247	2023-01-16	North America / Mexico / Quintana Roo	Human	Original	IIb B.1.2	0.143234
hMpxV/Mexico/ROO_InDRE_F17/2023	EPI_ISL_17703583	2022-12-29	North America / Mexico / Quintana Roo	Human	Original	IIb B.1.2	0.46114
hMpxV/Mexico/ROO_InDRE_F2559/2023	EPI_ISL_17703568	2022-09-10	North America / Mexico / Quintana Roo	Human	Original	IIb B.1.2	0.87717
hMpxV/Mexico/ROO_InDRE_F263/2023	EPI_ISL_17703598	2023-01-30	North America / Mexico / Quintana Roo	Human	Original	IIb B.1.2	0.257782
hMpxV/Mexico/ROO_InDRE_F288/2023	EPI_ISL_17672257	2023-02-02	North America / Mexico / Quintana Roo	Human	Original	IIb B.1.2	0.642023
hMpxV/Mexico/ROO_InDRE_F354/2023	EPI_ISL_17672258	2023-02-28	North America / Mexico / Quintana Roo	Human	Original	IIb B.1.2	0.654103
hMpxV/Mexico/ROO_InDRE_F5025/2023	EPI_ISL_17672210	2022-10-27	North America / Mexico / Quintana Roo	Human	Original	IIb B.1.2	0.370646
hMpxV/Mexico/ROO_InDRE_F5259/2023	EPI_ISL_17703576	2022-11-02	North America / Mexico / Quintana Roo	Human	Original	IIb B.1.2	0.939782
hMpxV/Mexico/ROO_InDRE_F5579/2023	EPI_ISL_17703579	2022-12-05	North America / Mexico / Quintana Roo	Human	Original	IIb B.1.2	0.985907
hMpxV/Mexico/ROO_InDRE_F5733/2023	EPI_ISL_17672233	2022-12-19	North America / Mexico / Quintana Roo	Human	Original	IIb B.1.2	0.557384
hMpxV/Mexico/ROO_InDRE_F81/2023	EPI_ISL_17703588	2023-01-01	North America / Mexico / Quintana Roo	Human	Original	IIb B.1.2	0.863698
hMpxV/Mexico/ROO_InDRE_F97/2023	EPI_ISL_17703589	2023-01-06	North America / Mexico / Quintana Roo	Human	Original	IIb B.1.2	0.100895
hMpxV/Mexico/SIN_InDRE_F3670/2023	EPI_ISL_17703571	2022-09-29	North America / Mexico / Sinaloa	Human	Original	IIb B.1	0.0267636
hMpxV/Mexico/SLP_InDRE_F293/2023	EPI_ISL_17672255	2023-02-13	North America / Mexico / San Luis Potosi	Human	Original	IIb B.1	0.38369
hMpxV/Mexico/SLP-InDRE-F4024-E5596/2022	EPI_ISL_15992103	2022-10-10	North America / Mexico / San Luis Potosi	Human	Original	IIb B.1	0.11195
hMpxV/Mexico/SLP-InDRE-F4932-E6992/2022	EPI_ISL_15992104	2022-10-31	North America / Mexico / San Luis Potosi	Human	Original	IIb B.1	0.234521
hMpxV/Mexico/TAB_InDRE_F5365/2023	EPI_ISL_17672218	2022-11-08	North America / Mexico / Tabasco	Human	Original	IIb B.1.2	0.714922
hMpxV/Mexico/TAB_InDRE_F5681/2023	EPI_ISL_17672230	2022-12-13	North America / Mexico / Tabasco	Human	Original	IIb B.1.2	0.222579
hMpxV/Mexico/TAM_InDRE_F153/2023	EPI_ISL_17672245	2023-01-19	North America / Mexico / Tamaulipas	Human	Original	IIb B.1	0.925767
hMpxV/Mexico/TAM_InDRE_F5191/2023	EPI_ISL_17672212	2022-11-07	North America / Mexico / Tamaulipas	Human	Original	IIb B.1	0.0375924
hMpxV/Mexico/TAM_InDRE_F5537/2023	EPI_ISL_17672224	2022-11-29	North America / Mexico / Tamaulipas	Human	Original	IIb B.1.7	0.41656
hMpxV/Mexico/TAM-InDRE-F4278-E5990/2022	EPI_ISL_15593720	2022-10-15	North America / Mexico / Tamaulipas	Human	Original	IIb B.1	0.182561
hMpxV/Mexico/TLA_InDRE_F448/2023	EPI_ISL_17703611	2023-03-21	North America / Mexico / Tlaxcala	Human	Original	IIb B.1.7	0.480609
hMpxV/Mexico/TLA_InDRE_F5432/2023	EPI_ISL_17672220	2022-11-30	North America / Mexico / Tlaxcala	Human	Original	IIb B.1	0.657279
hMpxV/Mexico/TLA-InDRE-F3415-E4622/2022	EPI_ISL_15992101	2022-09-28	North America / Mexico / Tlaxcala	Human	Original	IIb B.1	0.789116
hMpxV/Mexico/VER_InDRE_F158/2023	EPI_ISL_17672246	2023-01-23	North America / Mexico / Veracruz	Human	Original	IIb B.1	0.884868
hMpxV/Mexico/VER_InDRE_F254/2023	EPI_ISL_17672252	2023-01-31	North America / Mexico / Veracruz	Human	Original	IIb B.1	0.554005
hMpxV/Mexico/VER_InDRE_F379/2023	EPI_ISL_17672260	2023-03-08	North America / Mexico / Veracruz	Human	Original	IIb B.1	0.781643
hMpxV/Mexico/VER_InDRE_F5457/2023	EPI_ISL_17672222	2022-11-29	North America / Mexico / Veracruz	Human	Original	IIb B.1	0.735092
hMpxV/Mexico/YUC_InDRE_F217/2023	EPI_ISL_17672250	2023-01-17	North America / Mexico / Yucatan	Human	Original	IIb B.1	0.209643
hMpxV/Mexico/YUC_InDRE_F45/2023	EPI_ISL_17703585	2022-12-20	North America / Mexico / Yucatan	Human	Original	IIb B.1.2	0.585068
hMpxV/Mexico/YUC_InDRE_F4966/2023	EPI_ISL_17672209	2022-11-04	North America / Mexico / Yucatan	Human	Original	IIb B.1.6	0.244553
hMpxV/Mexico/YUC_InDRE_F5465/2023	EPI_ISL_17703578	2022-11-22	North America / Mexico / Yucatan	Human	Original	IIb B.1.2	0.461621
hMpxV/Mexico/YUC_InDRE_F5709/2023	EPI_ISL_17672232	2022-12-05	North America / Mexico / Yucatan	Human	Original	IIb B.1.2	0.0401792	√
hMpxV/Mexico/YUC_InDRE_F5757/2023	EPI_ISL_17703581	2022-12-16	North America / Mexico / Yucatan	Human	Original	IIb B.1.2	0.310592
hMpxV/Mexico/ZAC_InDRE_F5323/2023	EPI_ISL_17672217	2022-11-16	North America / Mexico / Zacatecas	Human	Original	IIb B.1	0.719978
hMpxV/Netherlands/NH-AUMC-0001/2022	EPI_ISL_13728303	2022-06-21	Europe / Netherlands / Noord-Holland / Amsterdam	Human	Original	IIb B.1	0.585729
hMpxV/Netherlands/NH-AUMC-0001/2023	EPI_ISL_17502583	2023-01-05	Europe / Netherlands / North-Holland / Amsterdam	Human	Original	IIb B.1	0.891577
hMpxV/Netherlands/NH-AUMC-0004/2022	EPI_ISL_15641543	2022-06-06	Europe / Netherlands / North-Holland / Amsterdam	Human	Original	IIb B.1	0.649646
hMpxV/Netherlands/NH-AUMC-0012/2022	EPI_ISL_15641550	2022-06-09	Europe / Netherlands / North-Holland / Amsterdam	Human	Original	IIb B.1	0.35498
hMpxV/Netherlands/NH-AUMC-0013/2022	EPI_ISL_15641551	2022-06-09	Europe / Netherlands / North-Holland / Amsterdam	Human	Original	IIb B.1.14	0.831009
hMpxV/Netherlands/NH-AUMC-0015/2022	EPI_ISL_15641553	2022-06-09	Europe / Netherlands / North-Holland / Amsterdam	Human	Original	IIb B.1	0.384077
hMpxV/Netherlands/NH-AUMC-0017/2022	EPI_ISL_15641555	2022-06-09	Europe / Netherlands / North-Holland / Amsterdam	Human	Original	IIb B.1.11	0.665025
hMpxV/Netherlands/NH-AUMC-0019/2022	EPI_ISL_15641557	2022-06-09	Europe / Netherlands / North-Holland / Amsterdam	Human	Original	IIb B.1	0.168322
hMpxV/Netherlands/NH-AUMC-0022/2022	EPI_ISL_15641560	2022-06-10	Europe / Netherlands / North-Holland / Amsterdam	Human	Original	IIb B.1.2	0.3089
hMpxV/Netherlands/NH-AUMC-0023/2022	EPI_ISL_15641561	2022-06-10	Europe / Netherlands / North-Holland / Amsterdam	Human	Original	IIb B.1.14	0.644367	√
hMpxV/Netherlands/NH-AUMC-0024/2022	EPI_ISL_15641562	2022-06-10	Europe / Netherlands / North-Holland / Amsterdam	Human	Original	IIb B.1	0.291985
hMpxV/Netherlands/NH-AUMC-0026/2022	EPI_ISL_15641564	2022-06-12	Europe / Netherlands / North-Holland / Amsterdam	Human	Original	IIb B.1	0.304912
hMpxV/Netherlands/NH-AUMC-0027/2022	EPI_ISL_15641565	2022-06-12	Europe / Netherlands / North-Holland / Amsterdam	Human	Original	IIb B.1.6 (probable IIb B.1.6)	0.229881
hMpxV/Netherlands/NH-AUMC-0028/2022	EPI_ISL_15641566	2022-06-12	Europe / Netherlands / North-Holland / Amsterdam	Human	Original	IIb B.1	0.86439
hMpxV/Netherlands/NH-AUMC-0030/2022	EPI_ISL_15641568	2022-06-12	Europe / Netherlands / North-Holland / Amsterdam	Human	Original	IIb B.1	0.63066
hMpxV/Netherlands/NH-AUMC-0032/2022	EPI_ISL_15641570	2022-06-12	Europe / Netherlands / North-Holland / Amsterdam	Human	Original	IIb B.1.14	0.0416091	√
hMpxV/Netherlands/NH-AUMC-0033/2022	EPI_ISL_15641571	2022-06-13	Europe / Netherlands / North-Holland / Amsterdam	Human	Original	IIb B.1	0.684598
hMpxV/Netherlands/NH-AUMC-0034/2022	EPI_ISL_15641572	2022-06-13	Europe / Netherlands / North-Holland / Amsterdam	Human	Original	IIb B.1.7	0.892786
hMpxV/Netherlands/NH-AUMC-0036/2022	EPI_ISL_15641574	2022-06-13	Europe / Netherlands / North-Holland / Amsterdam	Human	Original	IIb B.1	0.946439
hMpxV/Netherlands/NH-AUMC-0040/2022	EPI_ISL_15641578	2022-06-22	Europe / Netherlands / North-Holland / Amsterdam	Human	Original	IIb B.1	0.542311
hMpxV/Netherlands/NH-AUMC-0041/2022	EPI_ISL_15641579	2022-06-17	Europe / Netherlands / North-Holland / Amsterdam	Human	Original	IIb B.1	0.832257
hMpxV/Netherlands/NH-AUMC-0042/2022	EPI_ISL_15641580	2022-06-13	Europe / Netherlands / North-Holland / Amsterdam	Human	Original	IIb B.1	0.280542
hMpxV/Netherlands/NH-AUMC-0043/2022	EPI_ISL_15641581	2022-06-20	Europe / Netherlands / North-Holland / Amsterdam	Human	Original	IIb B.1	0.583472
hMpxV/Netherlands/NH-AUMC-0044/2022	EPI_ISL_15641582	2022-06-24	Europe / Netherlands / North-Holland / Amsterdam	Human	Original	IIb B.1.2	0.650967
hMpxV/Netherlands/NH-AUMC-0045/2022	EPI_ISL_15641583	2022-07-04	Europe / Netherlands / North-Holland / Amsterdam	Human	Original	IIb B.1	0.13149
hMpxV/Netherlands/NH-AUMC-0046/2022	EPI_ISL_15641584	2022-07-08	Europe / Netherlands / North-Holland / Amsterdam	Human	Original	IIb B.1	0.231481
hMpxV/Netherlands/NH-AUMC-0047/2022	EPI_ISL_15641585	2022-07-03	Europe / Netherlands / North-Holland / Amsterdam	Human	Original	IIb B.1	0.698973
hMpxV/Netherlands/NH-AUMC-0048/2022	EPI_ISL_15641586	2022-06-22	Europe / Netherlands / North-Holland / Amsterdam	Human	Original	IIb B.1	0.0151931
hMpxV/Netherlands/NH-AUMC-0050/2022	EPI_ISL_15641588	2022-06-29	Europe / Netherlands / North-Holland / Amsterdam	Human	Original	IIb B.1	0.977781
hMpxV/Netherlands/NH-AUMC-0051/2022	EPI_ISL_15641589	2022-06-28	Europe / Netherlands / North-Holland / Amsterdam	Human	Original	IIb B.1.2	0.568538
hMpxV/Netherlands/NH-AUMC-0052/2022	EPI_ISL_15641590	2022-07-05	Europe / Netherlands / North-Holland / Amsterdam	Human	Original	IIb B.1	0.385206
hMpxV/Netherlands/NH-AUMC-0053/2022	EPI_ISL_15641591	2022-07-06	Europe / Netherlands / North-Holland / Amsterdam	Human	Original	IIb B.1	0.494572
hMpxV/Netherlands/NH-AUMC-0054/2022	EPI_ISL_15641592	2022-07-04	Europe / Netherlands / North-Holland / Amsterdam	Human	Original	IIb B.1	0.557231
hMpxV/Netherlands/NH-AUMC-0055/2022	EPI_ISL_15641593	2022-07-09	Europe / Netherlands / North-Holland / Amsterdam	Human	Original	IIb B.1	0.906427
hMpxV/Netherlands/NH-AUMC-0057/2022	EPI_ISL_15641595	2022-07-23	Europe / Netherlands / North-Holland / Amsterdam	Human	Original	IIb B.1	0.228792
hMpxV/Netherlands/NH-AUMC-0058/2022	EPI_ISL_15641596	2022-08-04	Europe / Netherlands / North-Holland / Amsterdam	Human	Original	IIb B.1	0.487242
hMpxV/Netherlands/NH-AUMC-0060/2022	EPI_ISL_14752293	2022-08-05	Europe / Netherlands / Noord-Holland / Amsterdam	Human	Original	IIb B.1	0.497307
hMpxV/Netherlands/NH-AUMC-0063/2022	EPI_ISL_15641598	2022-05-06	Europe / Netherlands / North-Holland / Amsterdam	Human	Original	IIb B.1	0.622634
hMpxV/Netherlands/NH-AUMC-0064/2022	EPI_ISL_15641599	2022-05-13	Europe / Netherlands / North-Holland / Amsterdam	Human	Original	IIb B.1.14	0.4335	√
hMpxV/Netherlands/NH-AUMC-0067/2022	EPI_ISL_15641601	2022-10-06	Europe / Netherlands / North-Holland / Amsterdam	Human	Original	IIb B.1	0.420674
hMpxV/Netherlands/NH-AUMC-0069/2022	EPI_ISL_15641603	2022-09-21	Europe / Netherlands / North-Holland / Amsterdam	Human	Original	IIb B.1.7	0.692247
hMpxV/Netherlands/NH-AUMC-0070/2022	EPI_ISL_15641604	2022-09-15	Europe / Netherlands / North-Holland / Amsterdam	Human	Original	IIb C.1		√
hMpxV/Netherlands/NH-AUMC-0071/2022	EPI_ISL_15641605	2022-09-16	Europe / Netherlands / North-Holland / Amsterdam	Human	Original	IIb B.1	0.402859
hMpxV/Netherlands/NH-AUMC-0072/2022	EPI_ISL_15641606	2022-09-14	Europe / Netherlands / North-Holland / Amsterdam	Human	Original	IIb B.1	0.680912
hMpxV/Netherlands/NH-AUMC-0074/2022	EPI_ISL_15641608	2022-09-14	Europe / Netherlands / North-Holland / Amsterdam	Human	Original	IIb B.1	0.178678
hMpxV/Netherlands/un-EMC-NL003/2022	EPI_ISL_13244349	2022-06-03	Europe / Netherlands	Human	Original	IIb B.1	0.619197
hMpxV/Netherlands/un-EMC-NL006/2022	EPI_ISL_13658019	2022-06-23	Europe / Netherlands	Human	Original	IIb B.1	0.491784
hMpxV/Netherlands/un-EMC-NL007/2022	EPI_ISL_13658021	2022-06-23	Europe / Netherlands	Human	Original	IIb B.1	0.420302
hMpxV/Netherlands/un-EMC-NL008/2022	EPI_ISL_13822667	2022-06-27	Europe / Netherlands	Human	Original	IIb B.1	0.545003
hMpxV/Netherlands/un-EMC-NL009/2022	EPI_ISL_13822668	2022-06-26	Europe / Netherlands	Human	Original	IIb B.1	0.496471
hMpxV/Netherlands/un-EMC-NL010/2022	EPI_ISL_13822669	2022-06-27	Europe / Netherlands	Human	Original	IIb B.1	0.56519
hMpxV/Netherlands/un-EMC-NL011/2022	EPI_ISL_13822718	2022-06-24	Europe / Netherlands	Human	Original	IIb B.1	0.228391
hMpxV/Netherlands/un-EMC-NL017/2022	EPI_ISL_14254435	2022-07-29	Europe / Netherlands	Human	Original	IIb B.1	0.539522
hMpxV/Netherlands/un-EMC-NL018/2022	EPI_ISL_14254436	2022-07-22	Europe / Netherlands	Human	Original	IIb B.1	0.754631
hMpxV/Netherlands/un-EMC-NL019/2022	EPI_ISL_14254437	2022-07-25	Europe / Netherlands	Human	Original	IIb B.1	0.549593
hMpxV/Netherlands/un-EMC-NL020/2022	EPI_ISL_14254438	2022-07-18	Europe / Netherlands	Human	Original	IIb B.1.4	0.0789649	√
hMpxV/Netherlands/un-EMC-NL021/2022	EPI_ISL_14793992	2022-08-01	Europe / Netherlands	Human	Original	IIb B.1	0.645531
hMpxV/Netherlands/un-EMC-NL026/2022	EPI_ISL_14810370	2022-08-04	Europe / Netherlands	Human	Original	IIb C.1		√
hMpxV/Netherlands/un-EMC-NL027/2022	EPI_ISL_14810404	2022-08-01	Europe / Netherlands	Human	Original	IIb B.1	0.13422
hMpxV/Netherlands/un-EMC-NL028/2022	EPI_ISL_14810405	2022-08-03	Europe / Netherlands	Human	Original	IIb B.1	0.442465
hMpxV/Netherlands/un-EMC-NL029/2022	EPI_ISL_14810406	2022-08-03	Europe / Netherlands	Human	Original	IIb B.1.1	0.973574
hMpxV/Netherlands/un-EMC-NL030/2022	EPI_ISL_14810407	2022-08-02	Europe / Netherlands	Human	Original	IIb B.1	0.963411
hMpxV/Netherlands/un-EMC-NL054/2022	EPI_ISL_15269698	2022-05-27	Europe / Netherlands	Human	Original	IIb C.1		√
hMpxV/Netherlands/un-EMC-NL055/2022	EPI_ISL_15269699	2022-05-24	Europe / Netherlands	Human	Original	IIb B.1	0.799221
hMpxV/Netherlands/un-EMC-NL056/2022	EPI_ISL_15269702	2022-06-13	Europe / Netherlands	Human	Original	IIb B.1	0.192005
hMpxV/Netherlands/un-EMC-NL057/2022	EPI_ISL_15269704	2022-06-22	Europe / Netherlands	Human	Original	IIb B.1	0.702823
hMpxV/Netherlands/un-EMC-NL059/2022	EPI_ISL_15655944	2022-07-20	Europe / Netherlands	Human	Original	IIb B.1	0.380936
hMpxV/Netherlands/un-EMC-NL074/2022	EPI_ISL_15714288	2022-08-09	Europe / Netherlands	Human	Original	IIb B.1	0.565217
hMpxV/Netherlands/un-EMC-NL081/2022	EPI_ISL_15715292	2022-10-18	Europe / Netherlands	Human	Original	IIb B.1	0.431468
hMpxV/Nigeria/CBR-003/2019	EPI_ISL_15370065	2019-01-16	Africa / Nigeria	Human	Original	IIb A.1	0.85486	√
hMpxV/Nigeria/CBR-007/2019	EPI_ISL_15370066	2019-02-03	Africa / Nigeria	Human	Original	IIb A	0.284361	√
hMpxV/Nigeria/CBR-052/2019	EPI_ISL_15370076	2019-06-08	Africa / Nigeria	Human	Original	IIb A.1	0.593215	√
hMpxV/Nigeria/CBR-111/2019	EPI_ISL_15370080	2019-12-19	Africa / Nigeria	Human	Original	IIb A.2	0.156208	√
hMpxV/Nigeria/CBR-113/2019	EPI_ISL_15370081	2019-12-20	Africa / Nigeria	Human	Original	IIb A.2	0.09303	√
hMpxV/Nigeria/CDC-01/2017	EPI_ISL_13056275	2017-11-09	Africa / Nigeria / Rivers State	Human	Original	IIb A	0.824186	√
hMpxV/Nigeria/CDC-02/2017	EPI_ISL_13056276	2017-11-09	Africa / Nigeria / Rivers State	Human	Original	IIb A	0.262428	√
hMpxV/Nigeria/CDC-03/2017	EPI_ISL_13056277	2017-12-06	Africa / Nigeria / Rivers State	Human	Original	IIb A	0.296193	√
hMpxV/Nigeria/CDC-04/2017	EPI_ISL_13056278	2017-11-30	Africa / Nigeria / Rivers State	Human	Original	IIb A	0.275142	√
hMpxV/Nigeria/CDC-05/2017	EPI_ISL_13056279	2017-11-09	Africa / Nigeria / Rivers State	Human	Original	IIb A	0.450951	√
hMpxV/Nigeria/CDC-06/2017	EPI_ISL_13056280	2017-11-01	Africa / Nigeria / Rivers State	Human	Original	IIb A	0.731674	√
hMpxV/Pakistan/NIH-001/2023	EPI_ISL_17536780	2023-04-18	Asia / Pakistan / Punjab / Mandi Bahauddin	Human	Original	IIb A.2.1	0.598947
hMpxV/Pakistan/NIH-002/2023	EPI_ISL_17718458	2023-05-20	Asia / Pakistan / Islamabad	Human	Original	IIb A.2.1	0.0141925	√
hMpxV/Peru/ARE-INS-135/2022	EPI_ISL_14818797	2022-08-11	South America / Peru / Arequipa	Human	Original	IIb B.1	0.609758
hMpxV/Peru/ARE-INS-136/2022	EPI_ISL_14818798	2022-08-11	South America / Peru / Arequipa	Human	Original	IIb B.1	0.284916
hMpxV/Peru/ARE-INS-138/2022	EPI_ISL_14818800	2022-08-10	South America / Peru / Arequipa	Human	Original	IIb B.1	0.228329
hMpxV/Peru/ARE-INS-139/2022	EPI_ISL_14818801	2022-08-10	South America / Peru / Arequipa	Human	Original	IIb B.1	0.357424
hMpxV/Peru/ARE-INS-140/2022	EPI_ISL_14818802	2022-08-10	South America / Peru / Arequipa	Human	Original	IIb B.1	0.299043
hMpxV/Peru/ARE-INS-170/2022	EPI_ISL_16104851	2022-08-16	South America / Peru / Arequipa / Arequipa / Paucarpata	Human	Original	IIb B.1.6	0.790335
hMpxV/Peru/ARE-INS-175/2022	EPI_ISL_16104856	2022-08-18	South America / Peru / Arequipa / Arequipa / Cerro Colorado	Human	Original	IIb B.1.6	0.0629228
hMpxV/Peru/ARE-INS-176/2022	EPI_ISL_16104857	2022-08-16	South America / Peru / Arequipa / Arequipa / Mariano Melgar	Human	Original	IIb B.1	0.415115
hMpxV/Peru/ARE-INS-184/2022	EPI_ISL_16104865	2022-08-13	South America / Peru / Arequipa / Arequipa / Paucarpata	Human	Original	IIb B.1	0.0394426
hMpxV/Peru/ARE-INS-192/2022	EPI_ISL_16104873	2022-08-23	South America / Peru / Arequipa / Arequipa / Cerro Colorado	Human	Original	IIb B.1	0.174726
hMpxV/Peru/ARE-INS-205/2022	EPI_ISL_16104886	2022-09-16	South America / Peru / Arequipa / Arequipa / Paucarpata	Human	Original	IIb B.1	0.964893
hMpxV/Peru/ARE-INS-207/2022	EPI_ISL_16104888	2022-09-15	South America / Peru / Arequipa / Arequipa / Arequipa	Human	Original	IIb B.1	0.952425
hMpxV/Peru/ARE-INS-208/2022	EPI_ISL_16104889	2022-09-12	South America / Peru / Arequipa / Arequipa / Cayma	Human	Original	IIb B.1	0.061874
hMpxV/Peru/ARE-INS-265/2022	EPI_ISL_16116750	2022-09-01	South America / Peru / Arequipa / Camana / Camana	Human	Original	IIb B.1.6	0.279979
hMpxV/Peru/ARE-INS-271/2022	EPI_ISL_16116756	2022-10-04	South America / Peru / Arequipa / Arequipa / Mariano Melgar	Human	Original	IIb B.1	0.548606
hMpxV/Peru/CAL-INS-069/2022	EPI_ISL_14445098	2022-07-22	South America / Peru / Callao	Human	Original	IIb B.1.6	0.147767
hMpxV/Peru/CAL-INS-083/2022	EPI_ISL_14584294	2022-07-26	South America / Peru / Callao	Human	Original	IIb B.1.6	0.722451
hMpxV/Peru/CAL-INS-095/2022	EPI_ISL_14584293	2022-07-26	South America / Peru / Callao	Human	Original	IIb B.1.6	0.374278
hMpxV/Peru/CAL-INS-112/2022	EPI_ISL_14584305	2022-08-02	South America / Peru / Callao	Human	Original	IIb B.1.6	0.569646
hMpxV/Peru/CAL-INS-116/2022	EPI_ISL_14584292	2022-07-25	South America / Peru / Callao	Human	Original	IIb B.1.6	0.987128
hMpxV/Peru/CAL-INS-161/2022	EPI_ISL_16104842	2022-08-16	South America / Peru / Callao / Callao / Bellavista	Human	Original	IIb B.1.6	0.984402
hMpxV/Peru/CAL-INS-167/2022	EPI_ISL_16104848	2022-08-19	South America / Peru / Callao / Callao / Ventanilla	Human	Original	IIb B.1.6	0.398652
hMpxV/Peru/CAL-INS-172/2022	EPI_ISL_16104853	2022-08-19	South America / Peru / Callao / Callao / Ventanilla	Human	Original	IIb B.1.6	0.693432
hMpxV/Peru/CAL-INS-173/2022	EPI_ISL_16104854	2022-08-15	South America / Peru / Callao / Callao / Callao	Human	Original	IIb B.1.6	0.663456
hMpxV/Peru/CAL-INS-214/2022	EPI_ISL_16104895	2022-09-16	South America / Peru / Callao	Human	Original	IIb B.1.6	0.589917
hMpxV/Peru/CAL-INS-219/2022	EPI_ISL_16104900	2022-09-10	South America / Peru / Callao / Callao / Callao	Human	Original	IIb B.1.6	0.539254
hMpxV/Peru/CAL-INS-220/2022	EPI_ISL_16104901	2022-09-10	South America / Peru / Callao / Callao / Callao	Human	Original	IIb B.1.6	0.436979
hMpxV/Peru/CAL-INS-248/2022	EPI_ISL_16116733	2022-09-22	South America / Peru / Callao / Callao / Ventanilla	Human	Original	IIb B.1.6	0.62571
hMpxV/Peru/CUS-INS-111/2022	EPI_ISL_14584275	2022-08-03	South America / Peru / Cusco	Human	Original	IIb B.1.6	0.600432
hMpxV/Peru/CUS-INS-280/2022	EPI_ISL_16116765	2022-10-26	South America / Peru / Cusco / Cusco / Wanchaq	Human	Original	IIb B.1	0.316547
hMpxV/Peru/HUC-INS-121/2022	EPI_ISL_14818783	2022-08-09	South America / Peru / Huanuco	Human	Original	IIb B.1.6	0.268812
hMpxV/Peru/ICA-INS-188/2022	EPI_ISL_16104869	2022-08-29	South America / Peru / Ica / Ica / Ica	Human	Original	IIb B.1	0.165327
hMpxV/Peru/ICA-INS-193/2022	EPI_ISL_16104874	2022-08-22	South America / Peru / Ica / Nazca / Marcona	Human	Original	IIb B.1	0.1329
hMpxV/Peru/ICA-INS-206/2022	EPI_ISL_16104887	2022-09-13	South America / Peru / Ica	Human	Original	IIb B.1.6	0.0238513	√
hMpxV/Peru/LAL-INS-024/2022	EPI_ISL_14207739	2022-07-15	South America / Peru / La Libertad	Human	Original	IIb B.1.6	0.913045
hMpxV/Peru/LAL-INS-025/2022	EPI_ISL_14207740	2022-07-15	South America / Peru / La Libertad	Human	Original	IIb B.1.6	0.346428
hMpxV/Peru/LAL-INS-060/2022	EPI_ISL_14445101	2022-07-22	South America / Peru / La Libertad	Human	Original	IIb B.1.6	0.863329
hMpxV/Peru/LAL-INS-062/2022	EPI_ISL_14445102	2022-07-22	South America / Peru / La Libertad	Human	Original	IIb B.1.6	0.116577
hMpxV/Peru/LAL-INS-075/2022	EPI_ISL_14445103	2022-07-21	South America / Peru / La Libertad	Human	Original	IIb B.1.6	0.42781
hMpxV/Peru/LAL-INS-100/2022	EPI_ISL_14584302	2022-08-03	South America / Peru / La Libertad	Human	Original	IIb B.1.6	0.7344
hMpxV/Peru/LAL-INS-113/2022	EPI_ISL_14584277	2022-08-01	South America / Peru / La Libertad	Human	Original	IIb B.1.6	0.301874
hMpxV/Peru/LAL-INS-124/2022	EPI_ISL_14818786	2022-08-10	South America / Peru / La Libertad	Human	Original	IIb B.1.6	0.520848
hMpxV/Peru/LAL-INS-125/2022	EPI_ISL_14818787	2022-08-11	South America / Peru / La Libertad	Human	Original	IIb B.1.6	0.0661842
hMpxV/Peru/LAL-INS-145/2022	EPI_ISL_14818807	2022-08-12	South America / Peru / La Libertad	Human	Original	IIb B.1.6	0.909715
hMpxV/Peru/LAL-INS-146/2022	EPI_ISL_14818808	2022-08-12	South America / Peru / La Libertad	Human	Original	IIb B.1.6	0.209402
hMpxV/Peru/LAL-INS-147/2022	EPI_ISL_14818809	2022-08-12	South America / Peru / La Libertad	Human	Original	IIb B.1.6	0.907645
hMpxV/Peru/LAL-INS-162/2022	EPI_ISL_16104843	2022-08-16	South America / Peru / La Libertad / Trujillo / La Esperanza	Human	Original	IIb B.1.6	0.766934
hMpxV/Peru/LAL-INS-171/2022	EPI_ISL_16104852	2022-08-18	South America / Peru / La Libertad / Trujillo / Trujillo	Human	Original	IIb B.1.6	0.523719
hMpxV/Peru/LAL-INS-178/2022	EPI_ISL_16104859	2022-08-16	South America / Peru / La Libertad / Trujillo / Trujillo	Human	Original	IIb B.1.6	0.179189
hMpxV/Peru/LAL-INS-180/2022	EPI_ISL_16104861	2022-08-18	South America / Peru / La Libertad / Trujillo / Trujillo	Human	Original	IIb B.1.6	0.785017
hMpxV/Peru/LAL-INS-189/2022	EPI_ISL_16104870	2022-08-26	South America / Peru / La Libertad / Trujillo / Trujillo	Human	Original	IIb B.1.6	0.84664
hMpxV/Peru/LAL-INS-191/2022	EPI_ISL_16104872	2022-08-23	South America / Peru / La Libertad / Trujillo / Florencia de Mora	Human	Original	IIb B.1.6	0.240367
hMpxV/Peru/LAL-INS-194/2022	EPI_ISL_16104875	2022-08-22	South America / Peru / La Libertad / Trujillo / Trujillo	Human	Original	IIb B.1.6	0.88641
hMpxV/Peru/LAL-INS-204/2022	EPI_ISL_16104885	2022-09-06	South America / Peru / La Libertad / Trujillo / Victor Larco Herrera	Human	Original	IIb B.1.6	0.644283
hMpxV/Peru/LAL-INS-209/2022	EPI_ISL_16104890	2022-09-13	South America / Peru / La Libertad / Trujillo / Trujillo	Human	Original	IIb B.1.6	0.520228
hMpxV/Peru/LAL-INS-210/2022	EPI_ISL_16104891	2022-09-16	South America / Peru / La Libertad / Trujillo / Trujillo	Human	Original	IIb B.1.6	0.454505
hMpxV/Peru/LAL-INS-213/2022	EPI_ISL_16104894	2022-09-14	South America / Peru / La Libertad	Human	Original	IIb B.1.6	0.952986
hMpxV/Peru/LAL-INS-216/2022	EPI_ISL_16104897	2022-09-12	South America / Peru / La Libertad / Trujillo / Laredo	Human	Original	IIb B.1.6	0.633843
hMpxV/Peru/LAL-INS-218/2022	EPI_ISL_16104899	2022-09-12	South America / Peru / La Libertad / Trujillo / Huanchaco	Human	Original	IIb B.1.6	0.876394
hMpxV/Peru/LAL-INS-221/2022	EPI_ISL_16104902	2022-09-10	South America / Peru / La Libertad / Trujillo / Trujillo	Human	Original	IIb B.1.6	0.686775
hMpxV/Peru/LAL-INS-223/2022	EPI_ISL_16104904	2022-09-12	South America / Peru / La Libertad / Trujillo / Laredo	Human	Original	IIb B.1.6	0.614876
hMpxV/Peru/LAL-INS-242/2022	EPI_ISL_16116727	2022-09-21	South America / Peru / La Libertad / Trujillo / La Esperanza	Human	Original	IIb B.1.6	0.0441808
hMpxV/Peru/LAL-INS-272/2022	EPI_ISL_16116757	2022-10-05	South America / Peru / La Libertad / Trujillo / Alto Salaverry	Human	Original	IIb B.1.6	0.0605314
hMpxV/Peru/LAL-INS-273/2022	EPI_ISL_16116758	2022-09-30	South America / Peru / La Libertad / Trujillo / Trujillo	Human	Original	IIb B.1.6	0.0363356	√
hMpxV/Peru/LAM-INS-143/2022	EPI_ISL_14818805	2022-08-10	South America / Peru / Lambayeque	Human	Original	IIb B.1	0.503447
hMpxV/Peru/LAM-INS-244/2022	EPI_ISL_16116729	2022-09-23	South America / Peru / Lambayeque / Chiclayo / Santa Rosa	Human	Original	IIb B.1.6	0.255672
hMpxV/Peru/LAM-INS-269/2022	EPI_ISL_16116754	2022-10-04	South America / Peru / Lambayeque / Chiclayo / Chiclayo	Human	Original	IIb B.1.6	0.309455
hMpxV/Peru/LAM-INS-270/2022	EPI_ISL_16116755	2022-10-05	South America / Peru / Lambayeque / Chiclayo / Chiclayo	Human	Original	IIb B.1.6	0.298668
hMpxV/Peru/LIM-INS-001/2022	EPI_ISL_13530881	2022-06-25	South America / Peru / Lima	Human	Original	IIb B.1.6	0.804459
hMpxV/Peru/LIM-INS-002/2022	EPI_ISL_13651348	2022-06-27	South America / Peru / Lima	Human	Original	IIb B.1.6	0.0968585
hMpxV/Peru/LIM-INS-003/2022	EPI_ISL_13651349	2022-06-27	South America / Peru / Lima	Human	Original	IIb B.1.6	0.389812
hMpxV/Peru/LIM-INS-004/2022	EPI_ISL_13651350	2022-06-29	South America / Peru / Lima	Human	Original	IIb B.1	0.492493
hMpxV/Peru/LIM-INS-005/2022	EPI_ISL_13833194	2022-07-01	South America / Peru / Lima	Human	Original	IIb B.1.6	0.0678793
hMpxV/Peru/LIM-INS-006/2022	EPI_ISL_13833195	2022-07-01	South America / Peru / Lima	Human	Original	IIb B.1	0.178402
hMpxV/Peru/LIM-INS-007/2022	EPI_ISL_13833196	2022-07-01	South America / Peru / Lima	Human	Original	IIb B.1.6	0.19971
hMpxV/Peru/LIM-INS-008/2022	EPI_ISL_13833197	2022-07-01	South America / Peru / Lima	Human	Original	IIb B.1.6	0.252515
hMpxV/Peru/LIM-INS-009/2022	EPI_ISL_14207724	2022-07-01	South America / Peru / Lima	Human	Original	IIb B.1.6	0.00764533	√
hMpxV/Peru/LIM-INS-010/2022	EPI_ISL_14207725	2022-07-02	South America / Peru / Lima	Human	Original	IIb B.1.6	0.25692
hMpxV/Peru/LIM-INS-011/2022	EPI_ISL_14207726	2022-07-04	South America / Peru / Lima	Human	Original	IIb B.1	0.5083
hMpxV/Peru/LIM-INS-015/2022	EPI_ISL_14207730	2022-07-09	South America / Peru / Lima	Human	Original	IIb B.1.6	0.079345
hMpxV/Peru/LIM-INS-016/2022	EPI_ISL_14207731	2022-07-09	South America / Peru / Lima	Human	Original	IIb B.1.6	0.797228
hMpxV/Peru/LIM-INS-018/2022	EPI_ISL_14207733	2022-07-09	South America / Peru / Lima	Human	Original	IIb B.1.6	0.450925
hMpxV/Peru/LIM-INS-019/2022	EPI_ISL_14207734	2022-07-11	South America / Peru / Lima	Human	Original	IIb B.1.6	0.530523
hMpxV/Peru/LIM-INS-020/2022	EPI_ISL_14207735	2022-07-12	South America / Peru / Lima	Human	Original	IIb B.1.6	0.452483
hMpxV/Peru/LIM-INS-026/2022	EPI_ISL_14207741	2022-07-15	South America / Peru / Lima	Human	Original	IIb B.1.6	0.358655
hMpxV/Peru/LIM-INS-030/2022	EPI_ISL_14445109	2022-07-11	South America / Peru / Lima	Human	Original	IIb B.1	0.753902
hMpxV/Peru/LIM-INS-037/2022	EPI_ISL_14445116	2022-07-16	South America / Peru / Lima	Human	Original	IIb B.1.6	0.663807
hMpxV/Peru/LIM-INS-041/2022	EPI_ISL_14445118	2022-07-14	South America / Peru / Lima	Human	Original	IIb B.1.6	0.148118
hMpxV/Peru/LIM-INS-042/2022	EPI_ISL_14445119	2022-07-14	South America / Peru / Lima	Human	Original	IIb B.1.6	0.224528
hMpxV/Peru/LIM-INS-043/2022	EPI_ISL_14445120	2022-07-15	South America / Peru / Lima	Human	Original	IIb B.1.6	0.388575
hMpxV/Peru/LIM-INS-044/2022	EPI_ISL_14445121	2022-07-16	South America / Peru / Lima	Human	Original	IIb B.1.6	0.113307
hMpxV/Peru/LIM-INS-045/2022	EPI_ISL_14445122	2022-07-18	South America / Peru / Lima	Human	Original	IIb B.1.6	0.992039
hMpxV/Peru/LIM-INS-046/2022	EPI_ISL_14445123	2022-07-18	South America / Peru / Lima	Human	Original	IIb B.1.6	0.677286
hMpxV/Peru/LIM-INS-047/2022	EPI_ISL_14445124	2022-07-21	South America / Peru / Lima	Human	Original	IIb B.1.6	0.590023
hMpxV/Peru/LIM-INS-048/2022	EPI_ISL_14445125	2022-07-25	South America / Peru / Lima	Human	Original	IIb B.1	0.739277
hMpxV/Peru/LIM-INS-049/2022	EPI_ISL_14445126	2022-07-22	South America / Peru / Lima	Human	Original	IIb B.1	0.727901
hMpxV/Peru/LIM-INS-050/2022	EPI_ISL_14445127	2022-07-23	South America / Peru / Lima	Human	Original	IIb B.1.6	0.35448
hMpxV/Peru/LIM-INS-052/2022	EPI_ISL_14445128	2022-07-19	South America / Peru / Lima	Human	Original	IIb B.1.6	0.541242
hMpxV/Peru/LIM-INS-053/2022	EPI_ISL_14445129	2022-07-19	South America / Peru / Lima	Human	Original	IIb B.1.6	0.943874
hMpxV/Peru/LIM-INS-054/2022	EPI_ISL_14445130	2022-07-20	South America / Peru / Lima	Human	Original	IIb B.1	0.851808
hMpxV/Peru/LIM-INS-055/2022	EPI_ISL_14445131	2022-07-18	South America / Peru / Lima	Human	Original	IIb B.1	0.832455
hMpxV/Peru/LIM-INS-056/2022	EPI_ISL_14445132	2022-07-18	South America / Peru / Lima	Human	Original	IIb B.1.6	0.54483
hMpxV/Peru/LIM-INS-057/2022	EPI_ISL_14445133	2022-07-19	South America / Peru / Lima	Human	Original	IIb B.1.6	0.222318
hMpxV/Peru/LIM-INS-058/2022	EPI_ISL_14445134	2022-07-21	South America / Peru / Lima	Human	Original	IIb B.1	0.392203
hMpxV/Peru/LIM-INS-059/2022	EPI_ISL_14445135	2022-07-18	South America / Peru / Lima	Human	Original	IIb B.1.6	0.767148
hMpxV/Peru/LIM-INS-061/2022	EPI_ISL_14445136	2022-07-23	South America / Peru / Lima	Human	Original	IIb B.1.6	0.0406254	√
hMpxV/Peru/LIM-INS-063/2022	EPI_ISL_14445137	2022-07-21	South America / Peru / Lima	Human	Original	IIb B.1	0.519035
hMpxV/Peru/LIM-INS-064/2022	EPI_ISL_14445138	2022-07-17	South America / Peru / Lima	Human	Original	IIb B.1.6	0.496145
hMpxV/Peru/LIM-INS-065/2022	EPI_ISL_14445139	2022-07-18	South America / Peru / Lima	Human	Original	IIb B.1.6	0.690912
hMpxV/Peru/LIM-INS-066/2022	EPI_ISL_14445140	2022-07-18	South America / Peru / Lima	Human	Original	IIb B.1	0.859291
hMpxV/Peru/LIM-INS-067/2022	EPI_ISL_14445141	2022-07-19	South America / Peru / Lima	Human	Original	IIb B.1.6	0.993584
hMpxV/Peru/LIM-INS-073/2022	EPI_ISL_14445146	2022-07-20	South America / Peru / Lima	Human	Original	IIb B.1.6	0.485447
hMpxV/Peru/LIM-INS-074/2022	EPI_ISL_14445147	2022-07-20	South America / Peru / Lima	Human	Original	IIb B.1.6	0.166406
hMpxV/Peru/LIM-INS-079/2022	EPI_ISL_14445150	2022-07-23	South America / Peru / Lima	Human	Original	IIb B.1.6	0.66473
hMpxV/Peru/LIM-INS-084/2022	EPI_ISL_14584297	2022-07-25	South America / Peru / Lima	Human	Original	IIb B.1.6	0.426511
hMpxV/Peru/LIM-INS-085/2022	EPI_ISL_14584295	2022-07-26	South America / Peru / Lima	Human	Original	IIb B.1.6	0.852634
hMpxV/Peru/LIM-INS-086/2022	EPI_ISL_14584279	2022-08-03	South America / Peru / Lima	Human	Original	IIb B.1.6	0.76963
hMpxV/Peru/LIM-INS-088/2022	EPI_ISL_14584282	2022-07-26	South America / Peru / Lima	Human	Original	IIb B.1.6	0.830309
hMpxV/Peru/LIM-INS-089/2022	EPI_ISL_14584284	2022-07-30	South America / Peru / Lima	Human	Original	IIb B.1.6	0.942893
hMpxV/Peru/LIM-INS-090/2022	EPI_ISL_14584306	2022-08-02	South America / Peru / Lima	Human	Original	IIb B.1.6	0.592385
hMpxV/Peru/LIM-INS-092/2022	EPI_ISL_14584300	2022-07-31	South America / Peru / Lima	Human	Original	IIb B.1.6	0.00491342	√
hMpxV/Peru/LIM-INS-093/2022	EPI_ISL_14584304	2022-08-02	South America / Peru / Lima	Human	Original	IIb B.1.6	0.593486
hMpxV/Peru/LIM-INS-094/2022	EPI_ISL_14584308	2022-08-04	South America / Peru / Lima	Human	Original	IIb B.1.6	0.56
hMpxV/Peru/LIM-INS-096/2022	EPI_ISL_14584291	2022-08-05	South America / Peru / Lima	Human	Original	IIb B.1.6	0.533428
hMpxV/Peru/LIM-INS-098/2022	EPI_ISL_14584287	2022-07-25	South America / Peru / Lima	Human	Original	IIb B.1.6	0.822551
hMpxV/Peru/LIM-INS-099/2022	EPI_ISL_14584289	2022-07-26	South America / Peru / Lima	Human	Original	IIb B.1	0.698878
hMpxV/Peru/LIM-INS-101/2022	EPI_ISL_14584296	2022-07-25	South America / Peru / Lima	Human	Original	IIb B.1	0.833296
hMpxV/Peru/LIM-INS-103/2022	EPI_ISL_14584303	2022-08-02	South America / Peru / Lima	Human	Original	IIb B.1.6	0.715369
hMpxV/Peru/LIM-INS-104/2022	EPI_ISL_14584290	2022-07-27	South America / Peru / Lima	Human	Original	IIb B.1.6	0.197237
hMpxV/Peru/LIM-INS-105/2022	EPI_ISL_14584283	2022-08-02	South America / Peru / Lima	Human	Original	IIb B.1.2	0.0469604	√
hMpxV/Peru/LIM-INS-106/2022	EPI_ISL_14584298	2022-07-26	South America / Peru / Lima	Human	Original	IIb B.1.6	0.547915
hMpxV/Peru/LIM-INS-107/2022	EPI_ISL_14584286	2022-08-03	South America / Peru / Lima	Human	Original	IIb B.1.6	0.222393
hMpxV/Peru/LIM-INS-108/2022	EPI_ISL_14584309	2022-08-01	South America / Peru / Lima	Human	Original	IIb B.1.6	0.906304
hMpxV/Peru/LIM-INS-109/2022	EPI_ISL_14584310	2022-07-25	South America / Peru / Lima	Human	Original	IIb B.1.6	0.749778
hMpxV/Peru/LIM-INS-110/2022	EPI_ISL_14584311	2022-07-26	South America / Peru / Lima	Human	Original	IIb B.1.6	0.37755
hMpxV/Peru/LIM-INS-114/2022	EPI_ISL_14584299	2022-07-29	South America / Peru / Lima	Human	Original	IIb B.1.6	0.157286
hMpxV/Peru/LIM-INS-115/2022	EPI_ISL_14584281	2022-08-02	South America / Peru / Lima	Human	Original	IIb B.1.6	0.873433
hMpxV/Peru/LIM-INS-122/2022	EPI_ISL_14818784	2022-08-10	South America / Peru / Lima	Human	Original	IIb B.1	0.584437
hMpxV/Peru/LIM-INS-123/2022	EPI_ISL_14818785	2022-08-10	South America / Peru / Lima	Human	Original	IIb B.1.6	0.748562
hMpxV/Peru/LIM-INS-126/2022	EPI_ISL_14818788	2022-08-11	South America / Peru / Lima	Human	Original	IIb B.1.6	0.653299
hMpxV/Peru/LIM-INS-127/2022	EPI_ISL_14818789	2022-08-11	South America / Peru / Lima	Human	Original	IIb B.1.6	0.308152
hMpxV/Peru/LIM-INS-128/2022	EPI_ISL_14818790	2022-08-11	South America / Peru / Lima	Human	Original	IIb B.1.6	0.882453
hMpxV/Peru/LIM-INS-129/2022	EPI_ISL_14818791	2022-08-12	South America / Peru / Lima	Human	Original	IIb B.1.6	0.228343
hMpxV/Peru/LIM-INS-130/2022	EPI_ISL_14818792	2022-08-12	South America / Peru / Lima	Human	Original	IIb B.1.6	0.746331
hMpxV/Peru/LIM-INS-131/2022	EPI_ISL_14818793	2022-08-12	South America / Peru / Lima	Human	Original	IIb B.1.6	0.834408
hMpxV/Peru/LIM-INS-132/2022	EPI_ISL_14818794	2022-08-12	South America / Peru / Lima	Human	Original	IIb B.1.6	0.0411485
hMpxV/Peru/LIM-INS-133/2022	EPI_ISL_14818795	2022-08-12	South America / Peru / Lima	Human	Original	IIb B.1	0.975887
hMpxV/Peru/LIM-INS-134/2022	EPI_ISL_14818796	2022-08-12	South America / Peru / Lima	Human	Original	IIb B.1.6	0.170125
hMpxV/Peru/LIM-INS-137/2022	EPI_ISL_14818799	2022-08-12	South America / Peru / Lima	Human	Original	IIb B.1.6	0.0732076
hMpxV/Peru/LIM-INS-141/2022	EPI_ISL_14818803	2022-08-12	South America / Peru / Lima	Human	Original	IIb B.1	0.571335
hMpxV/Peru/LIM-INS-148/2022	EPI_ISL_14818810	2022-08-13	South America / Peru / Lima	Human	Original	IIb B.1.6	0.571316
hMpxV/Peru/LIM-INS-149/2022	EPI_ISL_14818811	2022-08-13	South America / Peru / Lima	Human	Original	IIb B.1.2	0.455065
hMpxV/Peru/LIM-INS-150/2022	EPI_ISL_14818812	2022-08-14	South America / Peru / Lima	Human	Original	IIb B.1.6	0.923472
hMpxV/Peru/LIM-INS-151/2022	EPI_ISL_14818813	2022-08-14	South America / Peru / Lima	Human	Original	IIb B.1.6	0.458668
hMpxV/Peru/LIM-INS-152/2022	EPI_ISL_14818814	2022-08-10	South America / Peru / Lima	Human	Original	IIb B.1.6	0.0374266	√
hMpxV/Peru/LIM-INS-153/2022	EPI_ISL_14818815	2022-08-11	South America / Peru / Lima	Human	Original	IIb B.1.6	0.78847
hMpxV/Peru/LIM-INS-155/2022	EPI_ISL_14818817	2022-08-09	South America / Peru / Lima	Human	Original	IIb B.1	0.589647
hMpxV/Peru/LIM-INS-156/2022	EPI_ISL_14818818	2022-08-09	South America / Peru / Lima	Human	Original	IIb B.1	0.613353
hMpxV/Peru/LIM-INS-157/2022	EPI_ISL_14818819	2022-08-09	South America / Peru / Lima	Human	Original	IIb B.1	0.164466
hMpxV/Peru/LIM-INS-158/2022	EPI_ISL_14818820	2022-08-09	South America / Peru / Lima	Human	Original	IIb B.1.6	0.988958
hMpxV/Peru/LIM-INS-159/2022	EPI_ISL_14818821	2022-08-08	South America / Peru / Lima	Human	Original	IIb B.1.6	0.291932
hMpxV/Peru/LIM-INS-160/2022	EPI_ISL_14818822	2022-08-08	South America / Peru / Lima	Human	Original	IIb B.1.6	0.00488881	√
hMpxV/Peru/LIM-INS-163/2022	EPI_ISL_16104844	2022-08-20	South America / Peru / Lima / Lima / San Martin de Porres	Human	Original	IIb B.1	0.347246
hMpxV/Peru/LIM-INS-164/2022	EPI_ISL_16104845	2022-08-19	South America / Peru / Lima / Lima / Independencia	Human	Original	IIb B.1.6	0.297439
hMpxV/Peru/LIM-INS-165/2022	EPI_ISL_16104846	2022-08-16	South America / Peru / Lima / Lima / Santiago de Surco	Human	Original	IIb B.1.6	0.00667146	√
hMpxV/Peru/LIM-INS-166/2022	EPI_ISL_16104847	2022-08-15	South America / Peru / Lima / Lima / Independencia	Human	Original	IIb B.1.6	0.0034597	√
hMpxV/Peru/LIM-INS-168/2022	EPI_ISL_16104849	2022-08-15	South America / Peru / Lima / Lima / Magdalena del Mar	Human	Original	IIb B.1.6	0.0625658
hMpxV/Peru/LIM-INS-169/2022	EPI_ISL_16104850	2022-08-18	South America / Peru / Lima / Lima / Surquillo	Human	Original	IIb B.1	0.876847
hMpxV/Peru/LIM-INS-179/2022	EPI_ISL_16104860	2022-08-15	South America / Peru / Lima / Lima / San Juan de Lurigancho	Human	Original	IIb B.1	0.913978
hMpxV/Peru/LIM-INS-181/2022	EPI_ISL_16104862	2022-08-17	South America / Peru / Lima / Lima / Magdalena del Mar	Human	Original	IIb B.1.6	0.718564
hMpxV/Peru/LIM-INS-182/2022	EPI_ISL_16104863	2022-08-15	South America / Peru / Lima / Lima / Carabayllo	Human	Original	IIb B.1	0.870634
hMpxV/Peru/LIM-INS-183/2022	EPI_ISL_16104864	2022-08-19	South America / Peru / Lima / Lima / San Juan de Lurigancho	Human	Original	IIb B.1.6	0.245246
hMpxV/Peru/LIM-INS-195/2022	EPI_ISL_16104876	2022-09-05	South America / Peru / Lima / Lima / San Juan de Lurigancho	Human	Original	IIb B.1.6	0.0344683	√
hMpxV/Peru/LIM-INS-196/2022	EPI_ISL_16104877	2022-09-06	South America / Peru / Lima / Lima / Independencia	Human	Original	IIb B.1.6	0.785898
hMpxV/Peru/LIM-INS-197/2022	EPI_ISL_16104878	2022-09-05	South America / Peru / Lima / Lima / Ancon	Human	Original	IIb B.1.6	0.932535
hMpxV/Peru/LIM-INS-198/2022	EPI_ISL_16104879	2022-09-06	South America / Peru / Lima / Lima / San Juan de Lurigancho	Human	Original	IIb B.1.6	0.815455
hMpxV/Peru/LIM-INS-203/2022	EPI_ISL_16104884	2022-09-10	South America / Peru / Lima / Lima / Villa El Salvador	Human	Original	IIb B.1	0.714711
hMpxV/Peru/LIM-INS-211/2022	EPI_ISL_16104892	2022-09-12	South America / Peru / Lima / Lima / Comas	Human	Original	IIb B.1.6	0.750672
hMpxV/Peru/LIM-INS-222/2022	EPI_ISL_16104903	2022-09-10	South America / Peru / Lima / Lima / San Juan de Lurigancho	Human	Original	IIb B.1.6	0.708421
hMpxV/Peru/LIM-INS-224/2022	EPI_ISL_16104905	2022-09-13	South America / Peru / Lima / Lima / Lurin	Human	Original	IIb B.1.6	0.866453
hMpxV/Peru/LIM-INS-225/2022	EPI_ISL_16104906	2022-09-14	South America / Peru / Lima / Lima / Surquillo	Human	Original	IIb B.1	0.003109	√
hMpxV/Peru/LIM-INS-226/2022	EPI_ISL_16104907	2022-09-14	South America / Peru / Lima / Lima / San Martin de Porres	Human	Original	IIb B.1	0.671244
hMpxV/Peru/LIM-INS-227/2022	EPI_ISL_16104908	2022-09-12	South America / Peru / Lima / Lima / Comas	Human	Original	IIb B.1.6	0.0508689
hMpxV/Peru/LIM-INS-228/2022	EPI_ISL_16104909	2022-09-12	South America / Peru / Lima / Lima / Ate	Human	Original	IIb B.1.6	0.78761
hMpxV/Peru/LIM-INS-229/2022	EPI_ISL_16104910	2022-09-13	South America / Peru / Lima / Lima / San Juan de Miraflores	Human	Original	IIb B.1.6	0.799837
hMpxV/Peru/LIM-INS-231/2022	EPI_ISL_16104912	2022-09-15	South America / Peru / Lima / Lima / San Juan de Lurigancho	Human	Original	IIb B.1.6	0.862528
hMpxV/Peru/LIM-INS-232/2022	EPI_ISL_16104913	2022-09-14	South America / Peru / Lima / Lima / San Luis	Human	Original	IIb B.1	0.332616
hMpxV/Peru/LIM-INS-233/2022	EPI_ISL_16104914	2022-09-14	South America / Peru / Lima / Lima / Ate	Human	Original	IIb B.1.6	0.161909
hMpxV/Peru/LIM-INS-235/2022	EPI_ISL_16104916	2022-09-14	South America / Peru / Lima / Lima / Independencia	Human	Original	IIb B.1.6	0.904419
hMpxV/Peru/LIM-INS-236/2022	EPI_ISL_16104917	2022-09-12	South America / Peru / Lima / Lima / Ancon	Human	Original	IIb B.1.6	0.794799
hMpxV/Peru/LIM-INS-237/2022	EPI_ISL_16104918	2022-09-12	South America / Peru / Lima / Lima / San Juan de Lurigancho	Human	Original	IIb B.1.6	0.385477
hMpxV/Peru/LIM-INS-238/2022	EPI_ISL_16104919	2022-09-14	South America / Peru / Lima / Lima / San Juan de Lurigancho	Human	Original	IIb B.1.6	0.187426
hMpxV/Peru/LIM-INS-239/2022	EPI_ISL_16104920	2022-09-12	South America / Peru / Lima / Lima / San Martin de Porres	Human	Original	IIb B.1.6	0.147512
hMpxV/Peru/LIM-INS-240/2022	EPI_ISL_16104921	2022-09-16	South America / Peru / Lima	Human	Original	IIb B.1.6	0.811619
hMpxV/Peru/LIM-INS-241/2022	EPI_ISL_16104922	2022-09-12	South America / Peru / Lima / Lima / San Martin de Porres	Human	Original	IIb B.1	0.980757
hMpxV/Peru/LIM-INS-245/2022	EPI_ISL_16116730	2022-09-26	South America / Peru / Lima / Lima / Ate Vitarte	Human	Original	IIb B.1.6	0.384655
hMpxV/Peru/LIM-INS-249/2022	EPI_ISL_16116734	2022-09-29	South America / Peru / Lima / Lima / Santiago de Surco	Human	Original	IIb B.1.6	0.205468
hMpxV/Peru/LIM-INS-250/2022	EPI_ISL_16116735	2022-09-26	South America / Peru / Lima / Lima / Comas	Human	Original	IIb B.1.6	0.611324
hMpxV/Peru/LIM-INS-251/2022	EPI_ISL_16116736	2022-09-22	South America / Peru / Lima / Lima / La Molina	Human	Original	IIb B.1.6	0.738057
hMpxV/Peru/LIM-INS-252/2022	EPI_ISL_16116737	2022-09-28	South America / Peru / Lima / Lima / Lima	Human	Original	IIb B.1.6	0.497096
hMpxV/Peru/LIM-INS-253/2022	EPI_ISL_16116738	2022-09-20	South America / Peru / Lima / Lima / Carabayllo	Human	Original	IIb B.1.6	0.270383
hMpxV/Peru/LIM-INS-254/2022	EPI_ISL_16116739	2022-09-29	South America / Peru / Lima / Lima / Independencia	Human	Original	IIb B.1	0.93063
hMpxV/Peru/LIM-INS-255/2022	EPI_ISL_16116740	2022-09-21	South America / Peru / Lima / Lima / Magdalena del Mar	Human	Original	IIb B.1.6	0.215155
hMpxV/Peru/LIM-INS-256/2022	EPI_ISL_16116741	2022-09-23	South America / Peru / Lima / Lima / San Miguel	Human	Original	IIb B.1.6	0.611077
hMpxV/Peru/LIM-INS-257/2022	EPI_ISL_16116742	2022-09-22	South America / Peru / Lima / Lima / Rimac	Human	Original	IIb B.1.6	0.328349
hMpxV/Peru/LIM-INS-258/2022	EPI_ISL_16116743	2022-09-19	South America / Peru / Lima / Lima / Independencia	Human	Original	IIb B.1.6	0.144631
hMpxV/Peru/LIM-INS-259/2022	EPI_ISL_16116744	2022-10-01	South America / Peru / Lima / Lima / Miraflores	Human	Original	IIb B.1.10	0.640715
hMpxV/Peru/LIM-INS-260/2022	EPI_ISL_16116745	2022-10-04	South America / Peru / Lima / Lima / Carabayllo	Human	Original	IIb B.1.6	0.178012
hMpxV/Peru/LIM-INS-261/2022	EPI_ISL_16116746	2022-10-05	South America / Peru / Lima / Lima / San Juan de Lurigancho	Human	Original	IIb B.1.6	0.0782812
hMpxV/Peru/LIM-INS-262/2022	EPI_ISL_16116747	2022-10-06	South America / Peru / Lima / Lima / Ate	Human	Original	IIb B.1.6	0.437968
hMpxV/Peru/LIM-INS-264/2022	EPI_ISL_16116749	2022-08-02	South America / Peru / Lima / Lima / Comas	Human	Original	IIb B.1.6	0.201466
hMpxV/Peru/LIM-INS-267/2022	EPI_ISL_16116752	2022-08-23	South America / Peru / Lima / Lima / La Victoria	Human	Original	IIb B.1.6	0.896968
hMpxV/Peru/LIM-INS-276/2022	EPI_ISL_16116761	2022-10-03	South America / Peru / Lima / Lima / Bre帽a	Human	Original	IIb B.1.7	0.298559
hMpxV/Peru/LIM-INS-277/2022	EPI_ISL_16116762	2022-10-01	South America / Peru / Lima / Lima / Villa Maria del Triunfo	Human	Original	IIb B.1.6	0.48241
hMpxV/Peru/LIM-INS-278/2022	EPI_ISL_16116763	2022-10-03	South America / Peru / Lima / Ca帽ete / San Vicente de Ca帽ete	Human	Original	IIb B.1.6	0.224891
hMpxV/Peru/LOR-INS-039/2022	EPI_ISL_14445152	2022-07-12	South America / Peru / Loreto	Human	Original	IIb B.1.6	0.961587
hMpxV/Peru/LOR-INS-087/2022	EPI_ISL_14584274	2022-08-01	South America / Peru / Loreto	Human	Original	IIb B.1.6	0.244356
hMpxV/Peru/LOR-INS-199/2022	EPI_ISL_16104880	2022-09-01	South America / Peru / Loreto / Maynas / San Juan Bautista	Human	Original	IIb B.1.6	0.532961
hMpxV/Peru/LOR-INS-202/2022	EPI_ISL_16104883	2022-09-02	South America / Peru / Loreto / Maynas / Punchana	Human	Original	IIb B.1.6	0.888245
hMpxV/Peru/LOR-INS-274/2022	EPI_ISL_16116759	2022-09-26	South America / Peru / Loreto / Maynas / Iquitos	Human	Original	IIb B.1.6	0.966927
hMpxV/Peru/MDD-INS-200/2022	EPI_ISL_16104881	2022-09-03	South America / Peru / Madre de Dios / Tambopata / Tambopata	Human	Original	IIb B.1	0.724757
hMpxV/Peru/MDD-INS-215/2022	EPI_ISL_16104896	2022-09-12	South America / Peru / Madre de Dios / Tambopata / Tambopata	Human	Original	IIb B.1	0.764817
hMpxV/Peru/PIU-INS-051/2022	EPI_ISL_14445153	2022-07-12	South America / Peru / Piura	Human	Original	IIb B.1	0.760035
hMpxV/Peru/PIU-INS-144/2022	EPI_ISL_14818806	2022-08-09	South America / Peru / Piura	Human	Original	IIb B.1	0.148121
hMpxV/Peru/PIU-INS-174/2022	EPI_ISL_16104855	2022-08-15	South America / Peru / Piura / Piura / Piura	Human	Original	IIb B.1.6	0.508308
hMpxV/Peru/PIU-INS-190/2022	EPI_ISL_16104871	2022-08-24	South America / Peru / Piura / Piura / 26 de Octubre	Human	Original	IIb B.1	0.669001
hMpxV/Peru/PIU-INS-212/2022	EPI_ISL_16104893	2022-09-12	South America / Peru / Piura / Piura / Castilla	Human	Original	IIb B.1	0.96341
hMpxV/Peru/SAM-INS-243/2022	EPI_ISL_16116728	2022-09-22	South America / Peru / San Martin / Lamas / Zapatero	Human	Original	IIb B.1	0.948614
hMpxV/Peru/TAC-INS-023/2022	EPI_ISL_14207738	2022-07-12	South America / Peru / Tacna	Human	Original	IIb B.1.6	0.204386
hMpxV/Peru/TAC-INS-177/2022	EPI_ISL_16104858	2022-08-16	South America / Peru / Tacna / Tacna / Coronel Gregorio Albarracin	Human	Original	IIb B.1	0.724934
hMpxV/Peru/UCA-INS-142/2022	EPI_ISL_14818804	2022-08-08	South America / Peru / Ucayali	Human	Original	IIb B.1.6	0.372277
hMpxV/Peru/UCA-INS-201/2022	EPI_ISL_16104882	2022-09-02	South America / Peru / Ucayali / Coronel Portillo / Campoverde	Human	Original	IIb B.1.6	0.235159
hMpxV/Peru/UCA-INS-275/2022	EPI_ISL_16116760	2022-09-27	South America / Peru / Ucayali / Coronel Portillo / Calleria	Human	Original	IIb B.1.6	0.367083
hMpxV/Philippines/RITM-002/2022	EPI_ISL_15380492	2022-08-16	Asia / Philippines / National Capital Region	Human	Original	IIb B.1	0.228601
hMpxV/Portugal/INSA-0081/2022	EPI_ISL_14515201	2022-07-23	Europe / Portugal	Human	Original	IIb B.1.10	0.155239	√
hMpxV/Portugal/INSA-PT0003/2022	EPI_ISL_13052266	2022-05-15	Europe / Portugal	Human	Original	IIb B.1	0.719981
hMpxV/Portugal/INSA-PT0004/2022	EPI_ISL_13052267	2022-05-17	Europe / Portugal	Human	Original	IIb B.1	0.825216
hMpxV/Portugal/INSA-PT0005/2022	EPI_ISL_13052272	2022-05-15	Europe / Portugal	Human	Original	IIb B.1.9	0.127819	√
hMpxV/Portugal/INSA-PT0006/2022	EPI_ISL_13052268	2022-05-15	Europe / Portugal	Human	Original	IIb B.1	0.0842933
hMpxV/Portugal/INSA-PT0007/2022	EPI_ISL_13052269	2022-05-15	Europe / Portugal	Human	Original	IIb B.1	0.823429
hMpxV/Portugal/INSA-PT0008/2022	EPI_ISL_13052273	2022-05-15	Europe / Portugal	Human	Original	IIb B.1.9	0.189917	√
hMpxV/Portugal/INSA-PT0009/2022	EPI_ISL_13052270	2022-05-15	Europe / Portugal	Human	Original	IIb B.1	0.107522
hMpxV/Portugal/INSA-PT0011/2022	EPI_ISL_13056909	2022-05-23	Europe / Portugal	Human	Original	IIb B.1	0.172718
hMpxV/Portugal/INSA-PT0012/2022	EPI_ISL_13056903	2022-05-23	Europe / Portugal	Human	Original	IIb B.1	0.594965
hMpxV/Portugal/INSA-PT0013/2022	EPI_ISL_13056907	2022-05-20	Europe / Portugal	Human	Original	IIb B.1	0.407362
hMpxV/Portugal/INSA-PT0014/2022	EPI_ISL_13056908	2022-05-23	Europe / Portugal	Human	Original	IIb B.1	0.283467
hMpxV/Portugal/INSA-PT0018/2022	EPI_ISL_13056902	2022-05-20	Europe / Portugal	Human	Original	IIb B.1	0.758939
hMpxV/Portugal/INSA-PT0019/2022	EPI_ISL_13056901	2022-05-21	Europe / Portugal	Human	Original	IIb B.1	0.297219
hMpxV/Portugal/INSA-PT0021/2022	EPI_ISL_13056905	2022-05-19	Europe / Portugal	Human	Original	IIb B.1	0.216438
hMpxV/Portugal/INSA-PT0022/2022	EPI_ISL_13056906	2022-05-19	Europe / Portugal	Human	Original	IIb B.1	0.21142
hMpxV/Portugal/INSA-PT0023/2022	EPI_ISL_13056892	2022-05-19	Europe / Portugal	Human	Original	IIb B.1	0.772217
hMpxV/Portugal/INSA-PT0024/2022	EPI_ISL_13056904	2022-05-19	Europe / Portugal	Human	Original	IIb B.1	0.146816
hMpxV/Portugal/INSA-PT0025/2022	EPI_ISL_13056896	2022-05-19	Europe / Portugal	Human	Original	IIb B.1	0.249928
hMpxV/Portugal/INSA-PT0028/2022	EPI_ISL_13056893	2022-05-18	Europe / Portugal	Human	Original	IIb B.1	0.447204
hMpxV/Portugal/INSA-PT0029/2022	EPI_ISL_13466456	2022-05-27	Europe / Portugal	Human	Original	IIb B.1	0.435285
hMpxV/Portugal/INSA-PT0031/2022	EPI_ISL_13466453	2022-05-26	Europe / Portugal	Human	Original	IIb B.1.7	0.203064
hMpxV/Portugal/INSA-PT0032/2022	EPI_ISL_13466451	2022-05-26	Europe / Portugal	Human	Original	IIb B.1	0.500395
hMpxV/Portugal/INSA-PT0033/2022	EPI_ISL_13466448	2022-05-24	Europe / Portugal	Human	Original	IIb B.1.5	0.392113	√
hMpxV/Portugal/INSA-PT0034/2022	EPI_ISL_13466452	2022-05-26	Europe / Portugal	Human	Original	IIb B.1	0.20881
hMpxV/Portugal/INSA-PT0035/2022	EPI_ISL_13466455	2022-05-27	Europe / Portugal	Human	Original	IIb B.1	0.0243757
hMpxV/Portugal/INSA-PT0036/2022	EPI_ISL_13466450	2022-05-26	Europe / Portugal	Human	Original	IIb B.1	0.234859
hMpxV/Portugal/INSA-PT0038/2022	EPI_ISL_13466449	2022-05-24	Europe / Portugal	Human	Original	IIb B.1	0.951729
hMpxV/Portugal/INSA-PT0040/2022	EPI_ISL_13466461	2022-06-02	Europe / Portugal	Human	Original	IIb B.1	0.0480065
hMpxV/Portugal/INSA-PT0041/2022	EPI_ISL_13466459	2022-06-02	Europe / Portugal	Human	Original	IIb B.1	0.80715
hMpxV/Portugal/INSA-PT0044/2022	EPI_ISL_13466465	2022-05-30	Europe / Portugal	Human	Original	IIb B.1	0.0299817
hMpxV/Portugal/INSA-PT0046/2022	EPI_ISL_13466457	2022-05-30	Europe / Portugal	Human	Original	IIb B.1	0.0105407	√
hMpxV/Portugal/INSA-PT0047/2022	EPI_ISL_13466460	2022-06-02	Europe / Portugal	Human	Original	IIb B.1	0.11938
hMpxV/Portugal/INSA-PT0212/2022	EPI_ISL_14752216	2022-06-20	Europe / Portugal	Human	Original	IIb B.1	0.466923
hMpxV/Portugal/INSA-PT0276/2022	EPI_ISL_14934529	2022-06-14	Europe / Portugal	Human	Original	IIb B.1	0.0369504
hMpxV/Portugal/INSA-PT0290/2022	EPI_ISL_14934538	2022-06-14	Europe / Portugal	Human	Original	IIb B.1	0.451149
hMpxV/Portugal/INSA-PT0292/2022	EPI_ISL_14934540	2022-06-09	Europe / Portugal	Human	Original	IIb B.1	0.156905
hMpxV/Portugal/INSA-PT0296/2022	EPI_ISL_14934543	2022-06-08	Europe / Portugal	Human	Original	IIb B.1	0.587781
hMpxV/Portugal/INSA-PT0303/2022	EPI_ISL_14934550	2022-06-07	Europe / Portugal	Human	Original	IIb B.1	0.928361
hMpxV/Portugal/INSA-PT0330/2022	EPI_ISL_14934574	2022-06-01	Europe / Portugal	Human	Original	IIb B.1	0.331222
hMpxV/Portugal/INSA-PT0345/2022	EPI_ISL_14934587	2022-05-26	Europe / Portugal	Human	Original	IIb B.1	0.776858
hMpxV/Portugal/INSA-PT0371/2022	EPI_ISL_15199727	2022-07-05	Europe / Portugal	Human	Original	IIb B.1	0.343449
hMpxV/Portugal/INSA-PT0382/2022	EPI_ISL_15199738	2022-07-12	Europe / Portugal	Human	Original	IIb B.1	0.742075
hMpxV/Portugal/INSA-PT0383/2022	EPI_ISL_15199739	2022-07-12	Europe / Portugal	Human	Original	IIb B.1	0.175951
hMpxV/Portugal/INSA-PT0387/2022	EPI_ISL_15199743	2022-07-12	Europe / Portugal	Human	Original	IIb B.1.2	0.779971
hMpxV/Portugal/INSA-PT0431/2022	EPI_ISL_15199776	2022-08-01	Europe / Portugal	Human	Original	IIb B.1	0.685019
hMpxV/Portugal/INSA-PT0454/2022	EPI_ISL_15199795	2022-08-03	Europe / Portugal	Human	Original	IIb B.1	0.829837
hMpxV/Portugal/INSA-PT0455/2022	EPI_ISL_15199796	2022-08-04	Europe / Portugal	Human	Original	IIb B.1	0.646897
hMpxV/Portugal/INSA-PT0538/2022	EPI_ISL_15199671	2022-08-23	Europe / Portugal	Human	Original	IIb B.1.8	0.00815009	√
hMpxV/Portugal/INSA-PT0539/2022	EPI_ISL_15199672	2022-08-23	Europe / Portugal	Human	Original	IIb B.1	0.116631
hMpxV/Portugal/INSA-PT0549/2022	EPI_ISL_15199682	2022-08-26	Europe / Portugal	Human	Original	IIb B.1	0.841176
hMpxV/Portugal/INSA-PT0573/2022	EPI_ISL_15199706	2022-09-06	Europe / Portugal	Human	Original	IIb B.1.14	0.730781
hMpxV/Portugal/INSA-PT0629/2023	EPI_ISL_18044983	2023-06-20	Europe / Portugal	Human	Original	IIb C.1		√
hMpxV/Portugal/INSA-PT0634/2023	EPI_ISL_18076387	2023-07-03	Europe / Portugal	Human	Original	IIb C.1		√
hMpxV/Portugal/INSA-PT0645/2023	EPI_ISL_18076380	2023-07-07	Europe / Portugal	Human	Original	IIb C.1		√
hMpxV/Portugal/INSA-PT0646/2023	EPI_ISL_18076389	2023-07-07	Europe / Portugal	Human	Original	IIb C.1		√
hMpxV/Portugal/INSA-PT0649/2023	EPI_ISL_18076384	2023-07-10	Europe / Portugal	Human	Original	IIb C.1		√
hMpxV/Portugal/INSA-PT0650/2023	EPI_ISL_18076383	2023-07-18	Europe / Portugal	Human	Original	IIb C.1		√
hMpxV/Portugal/INSA-PT0652/2023	EPI_ISL_18228633	2023-07-19	Europe / Portugal	Human	Original	IIb C.1		√
hMpxV/Portugal/INSA-PT0653/2023	EPI_ISL_18228631	2023-07-21	Europe / Portugal	Human	Original	IIb C.1		√
hMpxV/Portugal/INSA-PT0655/2023	EPI_ISL_18228637	2023-07-21	Europe / Portugal	Human	Original	IIb C.1		√
hMpxV/Portugal/INSA-PT0656/2023	EPI_ISL_18228645	2023-07-21	Europe / Portugal	Human	Original	IIb C.1		√
hMpxV/Portugal/INSA-PT0660/2023	EPI_ISL_18228621	2023-07-26	Europe / Portugal	Human	Original	IIb C.1		√
hMpxV/Portugal/INSA-PT0661/2023	EPI_ISL_18228640	2023-07-26	Europe / Portugal	Human	Original	IIb C.1		√
hMpxV/Portugal/INSA-PT0666/2023	EPI_ISL_18228630	2023-08-01	Europe / Portugal	Human	Original	IIb C.1		√
hMpxV/Portugal/INSA-PT0671/2023	EPI_ISL_18228634	2023-08-02	Europe / Portugal	Human	Original	IIb C.1		√
hMpxV/Singapore/NPHL-0001/2022	EPI_ISL_14721255	2022-06-21	Asia / Singapore	Human	Original	IIb B.1.7	0.352274
hMpxV/Singapore/NPHL-0005/2022	EPI_ISL_14721259	2022-07-13	Asia / Singapore	Human	Original	IIb B.1.2 (probable IIb B.1.2)	0.115843
hMpxV/Singapore/NPHL-0008/2022	EPI_ISL_14721262	2022-07-24	Asia / Singapore	Human	Original	IIb B.1.2	0.316019
hMpxV/Singapore/NPHL-0011/2022	EPI_ISL_14721265	2022-08-02	Asia / Singapore	Human	Original	IIb B.1.2	0.0604105	√
hMpxV/Slovakia/CUSP-34542/2022	EPI_ISL_14541645	2022-07-25	Europe / Slovakia / Bratislava	Human	Original	IIb B.1	0.229691
hMpxV/Slovakia/CUSP-35370/2022	EPI_ISL_14541654	2022-08-01	Europe / Slovakia / Levice	Human	Original	IIb B.1	0.509809
hMpxV/Slovakia/CUSP-36426/2022	EPI_ISL_14586688	2022-08-09	Europe / Slovakia / Presov	Human	Original	IIb B.1	0.984332
hMpxV/Slovakia/CUSP-36754/2022	EPI_ISL_14666780	2022-08-15	Europe / Slovakia / Michalovce	Human	Original	IIb B.1	0.322172
hMpxV/Slovakia/CUSP-37653/2022	EPI_ISL_14961089	2022-08-26	Europe / Slovakia / Dunajska Streda	Human	Original	IIb B.1	0.948997
hMpxV/Slovakia/CUSP-37735/2022	EPI_ISL_14961090	2022-08-31	Europe / Slovakia / Brezno	Human	Original	IIb B.1	0.183264
hMpxV/Slovakia/PHA-CU-0802_33533/2022	EPI_ISL_14211644	2022-07-13	Europe / Slovakia / Bratislava	Human	Original	IIb B.1	0.839377
hMpxV/Slovakia/PHA-CU-0802_34042/2022	EPI_ISL_14211645	2022-07-20	Europe / Slovakia / Bratislava	Human	Original	IIb B.1	0.430154
hMpxV/Slovenia/UL-1/2022	EPI_ISL_13052291	2022-05-23	Europe / Slovenia	Human	Original	IIb C.1		√
hMpxV/Slovenia/UL-2/2022	EPI_ISL_13052290	2022-05-24	Europe / Slovenia	Human	Original	IIb B.1	0.416307
hMpxV/Slovenia/UL-S1-VE6/2022	EPI_ISL_13308167	2022-05-23	Europe / Slovenia	Human	Vero E6, P3	IIb C.1		√
hMpxV/South Africa/NICD-SVPL223/2022	EPI_ISL_13498265	2022-06-20	Africa / South Africa / Gauteng	Human	Original	IIb B.1.7	0.963653
hMpxV/South Africa/NICD-SVPL232/2022	EPI_ISL_13632288	2022-06-24	Africa / South Africa / Western Cape	Human	Original	IIb B.1.7	0.464579
hMpxV/South Korea/KDCA-P005/2023	EPI_ISL_18147355	2023-03-13	Asia / South Korea	Human	Original	IIb C.1		√
hMpxV/South Korea/KDCA-P006/2023	EPI_ISL_18147338	2023-04-06	Asia / South Korea	Human	Original	IIb C.1		√
hMpxV/South Korea/KDCA-P007/2023	EPI_ISL_18147345	2023-04-10	Asia / South Korea	Human	Original	IIb C.1		√
hMpxV/South Korea/KDCA-P008/2023	EPI_ISL_18147360	2023-04-11	Asia / South Korea	Human	Original	IIb C.1		√
hMpxV/South Korea/KDCA-P009/2023	EPI_ISL_18147359	2023-04-12	Asia / South Korea	Human	Original	IIb C.1		√
hMpxV/South Korea/KDCA-P010/2023	EPI_ISL_18147334	2023-04-13	Asia / South Korea	Human	Original	IIb C.1		√
hMpxV/South Korea/KDCA-P011/2023	EPI_ISL_18147340	2023-04-14	Asia / South Korea	Human	Original	IIb C.1		√
hMpxV/South Korea/KDCA-P012/2023	EPI_ISL_18147342	2023-04-15	Asia / South Korea	Human	Original	IIb C.1		√
hMpxV/South Korea/KDCA-P013/2023	EPI_ISL_18147352	2023-04-15	Asia / South Korea	Human	Original	IIb C.1		√
hMpxV/South Korea/KDCA-P014/2023	EPI_ISL_18147361	2023-04-17	Asia / South Korea	Human	Original	IIb C.1		√
hMpxV/South Korea/KDCA-P015/2023	EPI_ISL_18147358	2023-04-18	Asia / South Korea	Human	Original	IIb C.1		√
hMpxV/South Korea/KDCA-P016/2023	EPI_ISL_18147356	2023-04-18	Asia / South Korea	Human	Original	IIb C.1		√
hMpxV/South Korea/KDCA-P017/2023	EPI_ISL_18147363	2023-04-18	Asia / South Korea	Human	Original	IIb C.1		√
hMpxV/South Korea/KDCA-P018/2023	EPI_ISL_18147348	2023-04-18	Asia / South Korea	Human	Original	IIb C.1		√
hMpxV/South Korea/KDCA-P019/2023	EPI_ISL_18147344	2023-04-19	Asia / South Korea	Human	Original	IIb C.1		√
hMpxV/South Korea/KDCA-P020/2023	EPI_ISL_18147341	2023-04-19	Asia / South Korea	Human	Original	IIb C.1		√
hMpxV/South Korea/KDCA-P021/2023	EPI_ISL_18147343	2023-04-21	Asia / South Korea	Human	Original	IIb C.1		√
hMpxV/South Korea/KDCA-P022/2023	EPI_ISL_18147353	2023-04-21	Asia / South Korea	Human	Original	IIb C.1		√
hMpxV/South Korea/KDCA-P024/2023	EPI_ISL_18147351	2023-04-21	Asia / South Korea	Human	Original	IIb C.1		√
hMpxV/South Korea/KDCA-P026/2023	EPI_ISL_18147347	2023-04-22	Asia / South Korea	Human	Original	IIb C.1		√
hMpxV/South Korea/KDCA-P027/2023	EPI_ISL_18147349	2023-04-22	Asia / South Korea	Human	Original	IIb C.1		√
hMpxV/South Korea/KDCA-P028/2023	EPI_ISL_18147336	2023-04-22	Asia / South Korea	Human	Original	IIb C.1		√
hMpxV/South Korea/KDCA-P029/2023	EPI_ISL_18147362	2023-04-23	Asia / South Korea	Human	Original	IIb C.1		√
hMpxV/South Korea/KDCA-P030/2023	EPI_ISL_18147339	2023-04-23	Asia / South Korea	Human	Original	IIb C.1		√
hMpxV/South Korea/KDCA-P032/2023	EPI_ISL_18147337	2023-04-25	Asia / South Korea	Human	Original	IIb C.1		√
hMpxV/South Korea/KDCA-P033/2023	EPI_ISL_18147350	2023-04-25	Asia / South Korea	Human	Original	IIb C.1		√
hMpxV/South Korea/KDCA-P034/2023	EPI_ISL_18147346	2023-04-25	Asia / South Korea	Human	Original	IIb C.1		√
hMpxV/South Korea/KDCPA-P3/2022	EPI_ISL_16645206	2022-11-14	Asia / South Korea	Human	Original	IIb B.1.1	0.227471
hMpxV/Spain/AN-HUCSC-00001/2022	EPI_ISL_13339105	2022-06-07	Europe / Spain / Andalusia	Human	Original	IIb C.1		√
hMpxV/Spain/CT-HUVH-60425/2022	EPI_ISL_13363142	2022-06-10	Europe / Spain / Catalunya	Human	Original	IIb B.1	0.324857
hMpxV/Spain/GA-CHUVI-21947436/2022	EPI_ISL_16233787	2022-08-14	Europe / Spain / Galicia / Vigo	Human	Original	IIb B.1.1	0.758658
hMpxV/Spain/GA-CHUVI-21947580/2022	EPI_ISL_16233788	2022-08-15	Europe / Spain / Galicia / Vigo	Human	Original	IIb B.1.5	0.655979
hMpxV/Spain/GA-CHUVI-34912225/2022	EPI_ISL_16233783	2022-08-09	Europe / Spain / Galicia / Vigo	Human	Original	IIb B.1	0.106195
hMpxV/Spain/GA-CHUVI-34913080/2022	EPI_ISL_16233785	2022-08-09	Europe / Spain / Galicia / Vigo	Human	Original	IIb B.1	0.676304
hMpxV/Spain/GA-CHUVI-34917389/2022	EPI_ISL_16233786	2022-08-11	Europe / Spain / Galicia / Vigo	Human	Original	IIb B.1.5	0.983643
hMpxV/Spain/GA-CHUVI-34920128/2022	EPI_ISL_16233784	2022-08-17	Europe / Spain / Galicia / Vigo	Human	Original	IIb B.1.5	0.674242
hMpxV/Spain/GA-CHUVI-51937309/2022	EPI_ISL_16233781	2022-08-19	Europe / Spain / Galicia / Vigo	Human	Original	IIb B.1	0.132115
hMpxV/Spain/MD-HULP-4061/2022	EPI_ISL_13449966	2022-05-20	Europe / Spain / Madrid	Human	Original	IIb B.1	0.425204
hMpxV/Spain/MD-HULP-8887/2022	EPI_ISL_13449965	2022-06-06	Europe / Spain / Madrid	Human	Original	IIb B.1	0.783081
hMpxV/Spain/un_ITER_0005b/2022	EPI_ISL_17201439	2022-07-01	Europe / Spain	Human	Original	IIb B.1.10	0.493886	√
hMpxV/Spain/un_ITER_0006b/2022	EPI_ISL_17201440	2022-07-01	Europe / Spain	Human	Original	IIb B.1	0.547045
hMpxV/Spain/un_ITER_0007b/2022	EPI_ISL_17201441	2022-07-05	Europe / Spain	Human	Original	IIb B.1	0.957237
hMpxV/Spain/un-ITER-0001b/2022	EPI_ISL_13331717	2022-05-31	Europe / Spain	Human	Original	IIb C.1		√
hMpxV/Switzerland/un-UHG-38134631/2022	EPI_ISL_13052274	2022-05-19	Europe / Switzerland	Human	Original	IIb B.1	0.832497
hMpxV/Switzerland/un-UHG-38156923/2022	EPI_ISL_13052285	2022-05-24	Europe / Switzerland	Human	Original	IIb B.1	0.536705
hMpxV/Switzerland/un-UHG-38347314/2022	EPI_ISL_15684645	2022-06-08	Europe / Switzerland	Human	Original	IIb B.1.5	0.159391	√
hMpxV/Switzerland/ZH-UZH-IMV-3ba6449f/2022	EPI_ISL_13251157	2022-06-01	Europe / Switzerland / Zurich	Human	Original	IIb C.1		√
hMpxV/Switzerland/ZH-UZH-IMV-3ba64538/2022	EPI_ISL_13251723	2022-06-02	Europe / Switzerland / Zurich	Human	Original	IIb B.1.5	0.535505
hMpxV/Taiwan/CVDCDC-110-231642/2022	EPI_ISL_13632071	2022-06-27	Asia / Taiwan / Taipei	Human	Original	IIb B.1.5	0.583726
hMpxV/Thailand/CU-220016-FTV/2022	EPI_ISL_14011193	2022-07-17	Asia / Thailand	Human	Original	IIb A.2	0.605466	√
hMpxV/Thailand/CU-ID220059-FTL/2022	EPI_ISL_17187497	2022-07-27	Asia / Thailand	Human	Original	IIb B.1	0.611287
hMpxV/Thailand/CU-ID220059-TSV/2022	EPI_ISL_17187498	2022-07-27	Asia / Thailand	Human	Original	IIb B.1	0.0836322
hMpxV/Thailand/CU-ID220097-LRV/2022	EPI_ISL_17187499	2022-08-03	Asia / Thailand	Human	Original	IIb B.1	0.671039
hMpxV/Thailand/CU-ID220101-LRV/2022	EPI_ISL_17187500	2022-08-02	Asia / Thailand	Human	Original	IIb A.2	0.647059	√
hMpxV/Thailand/CU-ID220101-TSV/2022	EPI_ISL_17187501	2022-08-02	Asia / Thailand	Human	Original	IIb A.2	0.765263	√
hMpxV/Thailand/CU-ID220103-FLV/2022	EPI_ISL_17187502	2022-08-03	Asia / Thailand	Human	Original	IIb A.2	0.883337	√
hMpxV/Thailand/CU-ID220121-PSV/2022	EPI_ISL_17187503	2022-08-14	Asia / Thailand	Human	Original	IIb A.2.1	0.0771041	√
hMpxV/Thailand/CU-ID220121-SSV/2022	EPI_ISL_17187504	2022-08-14	Asia / Thailand	Human	Original	IIb A.2.1	0.851967
hMpxV/Thailand/CU-ID220131-LRV/2022	EPI_ISL_17187505	2022-08-17	Asia / Thailand	Human	Original	IIb A.2	0.47194	√
hMpxV/Thailand/NIC-251/2022	EPI_ISL_14153982	2022-07-27	Asia / Thailand / Bangkok	Human	Original	IIb B.1	0.442164
hMpxV/United Kingdom/UKHSA-10/2022	EPI_ISL_14439715	2022-06-06	Europe / United Kingdom	Human	Original	IIb B.1.7	0.754993
hMpxV/United Kingdom/UKHSA-11/2022	EPI_ISL_14439716	2022-06-06	Europe / United Kingdom	Human	Original	IIb B.1.7	0.76948
hMpxV/United Kingdom/UKHSA-12/2022	EPI_ISL_14439717	2022-06-07	Europe / United Kingdom	Human	Original	IIb B.1.2	0.345682
hMpxV/United Kingdom/UKHSA-13/2022	EPI_ISL_14439718	2022-06-08	Europe / United Kingdom	Human	Original	IIb B.1.2	0.903444
hMpxV/United Kingdom/UKHSA-14/2022	EPI_ISL_14439719	2022-06-07	Europe / United Kingdom	Human	Original	IIb B.1	0.981219
hMpxV/United Kingdom/UKHSA-15/2022	EPI_ISL_14439720	2022-06-09	Europe / United Kingdom	Human	Original	IIb B.1.7	0.833923
hMpxV/United Kingdom/UKHSA-16/2022	EPI_ISL_14439721	2022-06-11	Europe / United Kingdom	Human	Original	IIb B.1	0.631221
hMpxV/United Kingdom/UKHSA-17/2022	EPI_ISL_14439722	2022-06-09	Europe / United Kingdom	Human	Original	IIb B.1.7	0.319138
hMpxV/United Kingdom/UKHSA-18/2022	EPI_ISL_14439723	2022-06-09	Europe / United Kingdom	Human	Original	IIb B.1.2	0.007272	√
hMpxV/United Kingdom/UKHSA-19/2022	EPI_ISL_14439724	2022-06-09	Europe / United Kingdom	Human	Original	IIb B.1	0.58484
hMpxV/United Kingdom/UKHSA-20/2022	EPI_ISL_14439725	2022-06-09	Europe / United Kingdom	Human	Original	IIb B.1.2	0.788693
hMpxV/United Kingdom/UKHSA-21/2022	EPI_ISL_14439726	2022-06-14	Europe / United Kingdom	Human	Original	IIb B.1.7	0.559559
hMpxV/United Kingdom/UKHSA-23/2022	EPI_ISL_14439728	2022-05-25	Europe / United Kingdom	Human	Original	IIb B.1.2	0.296084
hMpxV/United Kingdom/UKHSA-24/2022	EPI_ISL_14439729	2022-05-30	Europe / United Kingdom	Human	Original	IIb B.1.7	0.438848
hMpxV/United Kingdom/UKHSA-25/2022	EPI_ISL_14439730	2022-06-07	Europe / United Kingdom	Human	Original	IIb B.1	0.344022
hMpxV/United Kingdom/UKHSA-26/2022	EPI_ISL_14439731	2022-06-06	Europe / United Kingdom	Human	Original	IIb B.1.2	0.827099
hMpxV/United Kingdom/UKHSA-27/2022	EPI_ISL_14439732	2022-06-09	Europe / United Kingdom	Human	Original	IIb B.1.2	0.0445682	√
hMpxV/United Kingdom/UKHSA-28/2022	EPI_ISL_14439733	2022-06-09	Europe / United Kingdom	Human	Original	IIb B.1.2	0.180794
hMpxV/United Kingdom/UKHSA-29/2022	EPI_ISL_14439734	2022-06-09	Europe / United Kingdom	Human	Original	IIb B.1.2	0.901385
hMpxV/United Kingdom/UKHSA-30/2022	EPI_ISL_14439735	2022-06-13	Europe / United Kingdom	Human	Original	IIb B.1.7	0.69095
hMpxV/United Kingdom/UKHSA-31/2022	EPI_ISL_14439736	2022-06-13	Europe / United Kingdom	Human	Original	IIb B.1.10	0.870587
hMpxV/United Kingdom/UKHSA-32/2022	EPI_ISL_14439737	2022-06-12	Europe / United Kingdom	Human	Original	IIb B.1	0.339778
hMpxV/United Kingdom/UKHSA-33/2022	EPI_ISL_14439738	2022-06-14	Europe / United Kingdom	Human	Original	IIb B.1	0.41268
hMpxV/United Kingdom/UKHSA-34/2022	EPI_ISL_14439739	2022-06-14	Europe / United Kingdom	Human	Original	IIb B.1.7	0.957016
hMpxV/United Kingdom/UKHSA-35/2022	EPI_ISL_14439740	2022-06-13	Europe / United Kingdom	Human	Original	IIb B.1	0.178647
hMpxV/United Kingdom/UKHSA-36/2022	EPI_ISL_14439741	2022-06-14	Europe / United Kingdom	Human	Original	IIb B.1	0.907729
hMpxV/United Kingdom/UKHSA-37/2022	EPI_ISL_14439742	2022-07-05	Europe / United Kingdom	Human	Original	IIb B.1.7	0.674621
hMpxV/United Kingdom/UKHSA-38/2022	EPI_ISL_14439743	2022-07-05	Europe / United Kingdom	Human	Original	IIb B.1.7	0.779315
hMpxV/United Kingdom/UKHSA-40/2022	EPI_ISL_14439745	2022-07-04	Europe / United Kingdom	Human	Original	IIb B.1.7	0.486099
hMpxV/United Kingdom/UKHSA-41/2022	EPI_ISL_14439746	2022-07-07	Europe / United Kingdom	Human	Original	IIb B.1.7	0.643416
hMpxV/United Kingdom/UKHSA-42/2022	EPI_ISL_14439747	2022-07-07	Europe / United Kingdom	Human	Original	IIb B.1	0.0281296
hMpxV/United Kingdom/UKHSA-43/2022	EPI_ISL_14439748	2022-07-06	Europe / United Kingdom	Human	Original	IIb B.1.7	0.616516
hMpxV/United Kingdom/UKHSA-44/2022	EPI_ISL_14439749	2022-07-06	Europe / United Kingdom	Human	Original	IIb B.1	0.702233
hMpxV/United Kingdom/UKHSA-45/2022	EPI_ISL_14439750	2022-06-15	Europe / United Kingdom	Human	Original	IIb B.1	0.711847
hMpxV/United Kingdom/UKHSA-46/2022	EPI_ISL_14439751	2022-06-16	Europe / United Kingdom	Human	Original	IIb B.1.7	0.300147
hMpxV/United Kingdom/UKHSA-47/2022	EPI_ISL_14439752	2022-06-16	Europe / United Kingdom	Human	Original	IIb B.1	0.231964
hMpxV/United Kingdom/UKHSA-48/2022	EPI_ISL_14439753	2022-06-16	Europe / United Kingdom	Human	Original	IIb B.1	0.588651
hMpxV/United Kingdom/UKHSA-49/2022	EPI_ISL_14439754	2022-06-13	Europe / United Kingdom	Human	Original	IIb B.1	0.868815
hMpxV/United Kingdom/UKHSA-50/2022	EPI_ISL_14439755	2022-06-14	Europe / United Kingdom	Human	Original	IIb B.1.10	0.879287
hMpxV/United Kingdom/UKHSA-51/2022	EPI_ISL_14439756	2022-06-14	Europe / United Kingdom	Human	Original	IIb B.1.7	0.0264912	√
hMpxV/United Kingdom/UKHSA-52/2022	EPI_ISL_14439757	2022-06-14	Europe / United Kingdom	Human	Original	IIb B.1.2	0.380205
hMpxV/United Kingdom/UKHSA-53/2022	EPI_ISL_14439758	2022-06-16	Europe / United Kingdom	Human	Original	IIb B.1	0.359194
hMpxV/United Kingdom/UKHSA-54/2022	EPI_ISL_14439759	2022-05-16	Europe / United Kingdom	Human	Original	IIb B.1	0.900166
hMpxV/United Kingdom/UKHSA-55/2022	EPI_ISL_14439760	2022-07-07	Europe / United Kingdom	Human	Original	IIb B.1	0.198243
hMpxV/United Kingdom/UKHSA-56/2022	EPI_ISL_14439761	2022-07-07	Europe / United Kingdom	Human	Original	IIb C.1		√
hMpxV/United Kingdom/UKHSA-57/2022	EPI_ISL_14439762	2022-07-04	Europe / United Kingdom	Human	Original	IIb B.1	0.433887
hMpxV/United Kingdom/UKHSA-58/2022	EPI_ISL_14439763	2022-07-05	Europe / United Kingdom	Human	Original	IIb B.1.7	0.707705
hMpxV/United Kingdom/UKHSA-59/2022	EPI_ISL_14439764	2022-07-05	Europe / United Kingdom	Human	Original	IIb B.1.7	0.224312
hMpxV/United Kingdom/UKHSA-60/2022	EPI_ISL_14439765	2022-07-07	Europe / United Kingdom	Human	Original	IIb B.1.2	0.155647
hMpxV/United Kingdom/UKHSA-61/2022	EPI_ISL_14439766	2022-07-05	Europe / United Kingdom	Human	Original	IIb C.1		√
hMpxV/United Kingdom/UKHSA-62/2022	EPI_ISL_14439767	2022-07-04	Europe / United Kingdom	Human	Original	IIb B.1.7	0.576078
hMpxV/United Kingdom/UKHSA-63/2022	EPI_ISL_14439768	2022-06-30	Europe / United Kingdom	Human	Original	IIb B.1	0.956343
hMpxV/United Kingdom/UKHSA-64/2022	EPI_ISL_14439769	2022-05-26	Europe / United Kingdom	Human	Original	IIb B.1	0.608336
hMpxV/United Kingdom/UKHSA-65/2022	EPI_ISL_14439770	2022-06-24	Europe / United Kingdom	Human	Original	IIb B.1	0.145328
hMpxV/United Kingdom/UKHSA-66/2022	EPI_ISL_14439771	2022-06-26	Europe / United Kingdom	Human	Original	IIb B.1	0.87543
hMpxV/United Kingdom/UKHSA-67/2022	EPI_ISL_14439772	2022-06-27	Europe / United Kingdom	Human	Original	IIb B.1.2	0.544123
hMpxV/United Kingdom/UKHSA-68/2022	EPI_ISL_14439773	2022-06-26	Europe / United Kingdom	Human	Original	IIb B.1.1	0.697854
hMpxV/United Kingdom/UKHSA-69/2022	EPI_ISL_14439774	2022-06-30	Europe / United Kingdom	Human	Original	IIb B.1	0.706928
hMpxV/United Kingdom/UKHSA-7/2022	EPI_ISL_14439712	2022-05-27	Europe / United Kingdom	Human	Original	IIb C.1		√
hMpxV/United Kingdom/UKHSA-70/2022	EPI_ISL_14439775	2022-06-29	Europe / United Kingdom	Human	Original	IIb B.1	0.118589
hMpxV/United Kingdom/UKHSA-71/2022	EPI_ISL_14439776	2022-06-29	Europe / United Kingdom	Human	Original	IIb B.1.2	0.859116
hMpxV/United Kingdom/UKHSA-72/2022	EPI_ISL_14439777	2022-06-28	Europe / United Kingdom	Human	Original	IIb B.1.2	0.260088
hMpxV/United Kingdom/UKHSA-73/2022	EPI_ISL_14439778	2022-06-29	Europe / United Kingdom	Human	Original	IIb C.1		√
hMpxV/United Kingdom/UKHSA-74/2022	EPI_ISL_14439779	2022-07-06	Europe / United Kingdom	Human	Original	IIb B.1	0.0853955
hMpxV/United Kingdom/UKHSA-75/2022	EPI_ISL_14439780	2022-07-06	Europe / United Kingdom	Human	Original	IIb B.1	0.885314
hMpxV/United Kingdom/UKHSA-76/2022	EPI_ISL_14439781	2022-07-04	Europe / United Kingdom	Human	Original	IIb B.1	0.277418
hMpxV/United Kingdom/UKHSA-77/2022	EPI_ISL_14439782	2022-07-05	Europe / United Kingdom	Human	Original	IIb B.1.7	0.824495
hMpxV/United Kingdom/UKHSA-79/2022	EPI_ISL_14439784	2022-05-25	Europe / United Kingdom	Human	Original	IIb B.1	0.0880544
hMpxV/United Kingdom/UKHSA-8/2022	EPI_ISL_14439713	2022-06-05	Europe / United Kingdom	Human	Original	IIb B.1	0.115338
hMpxV/United Kingdom/UKHSA-80/2022	EPI_ISL_14439785	2022-07-06	Europe / United Kingdom	Human	Original	IIb B.1.2	0.577937
hMpxV/United Kingdom/UKHSA-9/2022	EPI_ISL_14439714	2022-06-06	Europe / United Kingdom	Human	Original	IIb B.1	0.750498
hMpxV/United Kingdom/UKHSA-9000060/2022	EPI_ISL_14752284	2022-06-07	Europe / United Kingdom	Human	Original	IIb B.1.2	0.0147528	√
hMpxV/United Kingdom/UKHSA-9000183/2022	EPI_ISL_14752290	2022-06-29	Europe / United Kingdom	Human	Original	IIb B.1.8	0.558933	√
hMpxV/United Kingdom/UKHSA-9000220_NCPV_1703/2022	EPI_ISL_14910886	2022-05-14	Europe / United Kingdom	Human	Original	IIb B.1	0.490398
hMpxV/USA/AL-MASPHL-0182/2022	EPI_ISL_18238309	2022	North America / USA / Alabama	Human	Original	IIb C.1		√
hMpxV/USA/CA-CDPH-000002/2022	EPI_ISL_13993735	2022-06-02	North America / USA / California	Human	Original	IIb B.1.2	0.999844
hMpxV/USA/CA-CDPH-000004/2022	EPI_ISL_13993737	2022-06-04	North America / USA / California	Human	Original	IIb B.1.7	0.208379
hMpxV/USA/CA-CDPH-000005/2022	EPI_ISL_13993738	2022-06-07	North America / USA / California	Human	Original	IIb B.1	0.614998
hMpxV/USA/CA-CDPH-000006/2022	EPI_ISL_13993739	2022-06-07	North America / USA / California	Human	Original	IIb B.1	0.782725
hMpxV/USA/CA-CDPH-000007/2022	EPI_ISL_14736400	2022-06-21	North America / USA / California	Human	Original	IIb B.1	0.527388
hMpxV/USA/CA-CDPH-000009/2022	EPI_ISL_14736402	2022-06-30	North America / USA / California	Human	Original	IIb B.1	0.0161139
hMpxV/USA/CA-CDPH-000010/2022	EPI_ISL_14736403	2022-07-07	North America / USA / California	Human	Original	IIb B.1	0.577507
hMpxV/USA/CA-CDPH-000036/2022	EPI_ISL_15257681	2022-08-15	North America / USA / California	Human	Original	IIb B.1	0.87489
hMpxV/USA/CA-CDPH-000037/2022	EPI_ISL_15257682	2022-08-11	North America / USA / California	Human	Original	IIb B.1	0.172826
hMpxV/USA/CA-CDPH-000040/2022	EPI_ISL_15257687	2022-08-07	North America / USA / California	Human	Original	IIb B.1	0.431479
hMpxV/USA/CA-CDPH-000048/2022	EPI_ISL_15819629	2022-07-02	North America / USA / California	Human	Original	IIb B.1	0.397058
hMpxV/USA/CA-CDPH-000199/2023	EPI_ISL_17222811	2022-06-30	North America / USA / California	Human	Original	IIb B.1	0.358249
hMpxV/USA/CA-CDPH-000201/2023	EPI_ISL_17222813	2022-06-29	North America / USA / California	Human	Original	IIb B.1	0.276736
hMpxV/USA/CA-CDPH-000202/2023	EPI_ISL_17222814	2022-07-05	North America / USA / California	Human	Original	IIb B.1.8	0.954377
hMpxV/USA/CA-CDPH-000204/2023	EPI_ISL_17222817	2022-07-01	North America / USA / California	Human	Original	IIb B.1	0.417924
hMpxV/USA/CA-CDPH-000206/2023	EPI_ISL_17222819	2022-07-01	North America / USA / California	Human	Original	IIb B.1	0.196981
hMpxV/USA/CA-CDPH-000207/2023	EPI_ISL_17222820	2022-07-02	North America / USA / California	Human	Original	IIb B.1	0.234493
hMpxV/USA/CA-CDPH-000208/2023	EPI_ISL_17222822	2022-07-08	North America / USA / California	Human	Original	IIb B.1.11	0.722265
hMpxV/USA/CA-CDPH-000209/2023	EPI_ISL_17222823	2022-07-07	North America / USA / California	Human	Original	IIb B.1	0.4247
hMpxV/USA/CA-CDPH-000210/2023	EPI_ISL_17222824	2022-07-09	North America / USA / California	Human	Original	IIb B.1.2	0.214917
hMpxV/USA/CA-CDPH-000211/2023	EPI_ISL_17222825	2022-07-09	North America / USA / California	Human	Original	IIb B.1	0.450574
hMpxV/USA/CA-CDPH-000212/2023	EPI_ISL_17222827	2023-01-31	North America / USA / California	Human	Original	IIb B.1	0.819213
hMpxV/USA/CA-CDPH-000213/2023	EPI_ISL_17222828	2023-01-31	North America / USA / California	Human	Original	IIb B.1	0.262741
hMpxV/USA/CA-CDPH-1000065/2022	EPI_ISL_16138921	2022-07-12	North America / USA / California	Human	Original	IIb B.1	0.957184
hMpxV/USA/CA-CDPH-1000070/2022	EPI_ISL_16138926	2022-07-11	North America / USA / California	Human	Original	IIb B.1	0.563256
hMpxV/USA/CA-CDPH-1000106/2022	EPI_ISL_16679258	2022-08-08	North America / USA / California	Human	Original	IIb B.1	0.527611
hMpxV/USA/CA-CDPH-1000191/2023	EPI_ISL_17834476	2023-01-12	North America / USA / California	Human	Original	IIb B.1.2	0.0718688
hMpxV/USA/CA-CDPH-1MPX1000157/2022	EPI_ISL_17206607	2022-06-21	North America / USA / California	Human	Original	IIb B.1	0.90049
hMpxV/USA/CA-CDPH-1MPX1000188/2022	EPI_ISL_17206612	2022-07-19	North America / USA / California	Human	Original	IIb B.1	0.312021
hMpxV/USA/CA-CDPH-1MPX1000190/2022	EPI_ISL_17206614	2022-07-25	North America / USA / California	Human	Original	IIb B.1	0.762361
hMpxV/USA/CA-CDPH-1MPX1000197/2022	EPI_ISL_17206619	2022-07-14	North America / USA / California	Human	Original	IIb B.1	0.0413549
hMpxV/USA/CA-CDPH-1MPX1000199/2022	EPI_ISL_17170656	2022-06-30	North America / USA / California	Human	Original	IIb B.1	0.928165
hMpxV/USA/CA-CDPH-1MPX1000201/2022	EPI_ISL_17170658	2022-06-29	North America / USA / California	Human	Original	IIb B.1	0.48546
hMpxV/USA/CA-CDPH-1MPX1000202/2022	EPI_ISL_17170659	2022-07-05	North America / USA / California	Human	Original	IIb B.1.8	0.600926
hMpxV/USA/CA-CDPH-1MPX1000204/2022	EPI_ISL_17170661	2022-07-01	North America / USA / California	Human	Original	IIb B.1	0.897026
hMpxV/USA/CA-CDPH-1MPX1000206/2022	EPI_ISL_17170663	2022-07-01	North America / USA / California	Human	Original	IIb B.1	0.0228214
hMpxV/USA/CA-CDPH-1MPX1000207/2022	EPI_ISL_17170664	2022-07-02	North America / USA / California	Human	Original	IIb B.1	0.452452
hMpxV/USA/CA-CDPH-1MPX1000208/2022	EPI_ISL_17170665	2022-07-08	North America / USA / California	Human	Original	IIb B.1.11	0.963327
hMpxV/USA/CA-CDPH-1MPX1000209/2022	EPI_ISL_17170666	2022-07-07	North America / USA / California	Human	Original	IIb B.1	0.817574
hMpxV/USA/CA-CDPH-1MPX1000210/2022	EPI_ISL_17170667	2022-07-09	North America / USA / California	Human	Original	IIb B.1.2	0.748553
hMpxV/USA/CA-CDPH-1MPX1000211/2022	EPI_ISL_17170668	2022-07-09	North America / USA / California	Human	Original	IIb B.1	0.1033
hMpxV/USA/CA-CDPH-1MPX1000212/2023	EPI_ISL_17170669	2023-01-31	North America / USA / California	Human	Original	IIb B.1	0.551925
hMpxV/USA/CA-CDPH-1MPX1000213/2023	EPI_ISL_17170670	2023-01-31	North America / USA / California	Human	Original	IIb B.1	0.778147
hMpxV/USA/CA-CDPH-MPX000052/2022	EPI_ISL_17206622	2022-07-21	North America / USA / California	Human	Original	IIb B.1.4	0.0559294	√
hMpxV/USA/CA-LACPHL-MA00050/2022	EPI_ISL_14818585	2022-07-20	North America / USA / California / Los Angeles County	Human	Original	IIb B.1	0.790335
hMpxV/USA/CA-LACPHL-MA00091/2022	EPI_ISL_14917580	2022-07-29	North America / USA / California / Los Angeles County	Human	Original	IIb B.1	0.939026
hMpxV/USA/CA-LACPHL-MA00092/2022	EPI_ISL_14917581	2022-08-02	North America / USA / California / Los Angeles County	Human	Original	IIb B.1	0.429097
hMpxV/USA/CA-LACPHL-MA00103/2022	EPI_ISL_15120452	2022-08-17	North America / USA / California / Los Angeles County	Human	Original	IIb B.1.17	0.711365	√
hMpxV/USA/CA-LACPHL-MA00131/2022	EPI_ISL_15120480	2022-09-09	North America / USA / California / Los Angeles County	Human	Original	IIb B.1.2	0.832651
hMpxV/USA/CA-LACPHL-MA00146/2022	EPI_ISL_15120496	2022-09-02	North America / USA / California / Los Angeles County	Human	Original	IIb B.1	0.562377
hMpxV/USA/CA-LACPHL-MA00309/2022	EPI_ISL_15896342	2022-11-09	North America / USA / California / Los Angeles County	Human	Original	IIb B.1.17	0.529504	√
hMpxV/USA/CA-LACPHL-MA00317/2022	EPI_ISL_15896350	2022-11-09	North America / USA / California / Los Angeles County	Human	Original	IIb B.1.17	0.684508	√
hMpxV/USA/CA-LACPHL-MA00318/2022	EPI_ISL_15896351	2022-11-09	North America / USA / California / Los Angeles County	Human	Original	IIb B.1.17	0.689557	√
hMpxV/USA/CA-LACPHL-MA00323/2022	EPI_ISL_15896303	2022-10-28	North America / USA / California / Los Angeles County	Human	Original	IIb B.1	0.876064
hMpxV/USA/CA-LACPHL-MA00338/2022	EPI_ISL_15955333	2022-10-14	North America / USA / California / Los Angeles County	Human	Original	IIb B.1.2	0.0928584
hMpxV/USA/CA-LACPHL-MA00339/2022	EPI_ISL_15955334	2022-10-13	North America / USA / California / Los Angeles County	Human	Original	IIb B.1	0.375199
hMpxV/USA/CA-LACPHL-MA00344/2022	EPI_ISL_15955339	2022-11-09	North America / USA / California / Los Angeles County	Human	Original	IIb B.1.11	0.285	√
hMpxV/USA/CA-LACPHL-MA00350/2022	EPI_ISL_15955345	2022-10-11	North America / USA / California / Los Angeles County	Human	Original	IIb B.1	0.498284
hMpxV/USA/CA-LACPHL-MA00354/2022	EPI_ISL_15955349	2022-10-16	North America / USA / California / Los Angeles County	Human	Original	IIb B.1	0.923345
hMpxV/USA/CA-LACPHL-MA00357/2022	EPI_ISL_15955352	2022-11-08	North America / USA / California / Los Angeles County	Human	Original	IIb B.1	0.332642
hMpxV/USA/CA-LACPHL-MA00365/2022	EPI_ISL_16679222	2022-10-19	North America / USA / California / Los Angeles County	Human	Original	IIb B.1	0.546217
hMpxV/USA/CA-LACPHL-MA00374/2022	EPI_ISL_16679235	2022-11-23	North America / USA / California / Los Angeles County	Human	Original	IIb B.1	0.453219
hMpxV/USA/CA-LACPHL-MA00385/2022	EPI_ISL_16679225	2022-10-21	North America / USA / California / Los Angeles County	Human	Original	IIb B.1	0.452499
hMpxV/USA/CA-LACPHL-MA00394/2022	EPI_ISL_16679206	2022-12-23	North America / USA / California / Los Angeles County	Human	Original	IIb B.1	0.992083
hMpxV/USA/CA-LACPHL-MA00398/2023	EPI_ISL_16679240	2023-01-03	North America / USA / California / Los Angeles County	Human	Original	IIb B.1	0.836153
hMpxV/USA/CA-LACPHL-MA00408/2023	EPI_ISL_16997442	2023-01-11	North America / USA / California / Los Angeles County	Human	Original	IIb B.1.6	0.198807
hMpxV/USA/CA-LACPHL-MA00429/2022	EPI_ISL_16997432	2022-10-06	North America / USA / California / Los Angeles County	Human	Original	IIb B.1	0.613213
hMpxV/USA/CA-LACPHL-MA00430/2022	EPI_ISL_16997433	2022-10-06	North America / USA / California / Los Angeles County	Human	Original	IIb B.1	0.745609
hMpxV/USA/CA-LACPHL-MA00432/2022	EPI_ISL_16997435	2022-10-11	North America / USA / California / Los Angeles County	Human	Original	IIb B.1.11	0.0304729	√
hMpxV/USA/CA-LACPHL-MA00434/2022	EPI_ISL_16997437	2022-10-14	North America / USA / California / Los Angeles County	Human	Original	IIb B.1.4	0.664767
hMpxV/USA/CA-LACPHL-MA00438/2022	EPI_ISL_16997445	2022-10-28	North America / USA / California / Los Angeles County	Human	Original	IIb B.1	0.503989
hMpxV/USA/CA-LACPHL-MA00448/2022	EPI_ISL_16997418	2022-10-02	North America / USA / California / Los Angeles County	Human	Original	IIb B.1.2	0.730585
hMpxV/USA/CA-LACPHL-MA00449/2022	EPI_ISL_16997419	2022-10-09	North America / USA / California / Los Angeles County	Human	Original	IIb B.1	0.446098
hMpxV/USA/CA-LACPHL-MA00451/2022	EPI_ISL_16997421	2022-11-27	North America / USA / California / Los Angeles County	Human	Original	IIb B.1.11	0.528162
hMpxV/USA/CA-LACPHL-MA00456/2022	EPI_ISL_16997425	2022-10-21	North America / USA / California / Los Angeles County	Human	Original	IIb B.1.2	0.337727
hMpxV/USA/CA-LACPHL-MA00458/2022	EPI_ISL_16997427	2022-10-04	North America / USA / California / Los Angeles County	Human	Original	IIb B.1.2	0.78864
hMpxV/USA/CA-LACPHL-MA00470/2023	EPI_ISL_17211324	2023-02-13	North America / USA / California / Los Angeles County	Human	Original	IIb B.1	0.752463
hMpxV/USA/CA-LACPHL-MA00473/2022	EPI_ISL_17211327	2022-11-10	North America / USA / California / Los Angeles County	Human	Original	IIb B.1.2	0.852955
hMpxV/USA/CA-LACPHL-MA00474/2022	EPI_ISL_17211328	2022-11-18	North America / USA / California / Los Angeles County	Human	Original	IIb B.1	0.810289
hMpxV/USA/CA-LACPHL-MA00475/2022	EPI_ISL_17211329	2022-11-22	North America / USA / California / Los Angeles County	Human	Original	IIb B.1	0.256725
hMpxV/USA/CA-LACPHL-MA00477/2023	EPI_ISL_17211331	2023-01-17	North America / USA / California / Los Angeles County	Human	Original	IIb B.1	0.0520281
hMpxV/USA/CT-Yale-00002/2022	EPI_ISL_14526939	2022-07-12	North America / USA / Connecticut	Human	Original	IIb B.1.11	0.39212	√
hMpxV/USA/CT-Yale-00005/2022	EPI_ISL_14526942	2022-07-11	North America / USA / Connecticut	Human	Original	IIb B.1	0.575993
hMpxV/USA/CT-Yale-00007/2022	EPI_ISL_14526944	2022-07-10	North America / USA / Connecticut	Human	Original	IIb B.1	0.585182
hMpxV/USA/CT-Yale-00008/2022	EPI_ISL_14526945	2022-07-11	North America / USA / Connecticut	Human	Original	IIb B.1.8	0.433795	√
hMpxV/USA/CT-Yale-00014/2022	EPI_ISL_14526948	2022-07-13	North America / USA / Connecticut	Human	Original	IIb B.1.2	0.0934263
hMpxV/USA/CT-Yale-00015/2022	EPI_ISL_14526949	2022-07-13	North America / USA / Connecticut	Human	Original	IIb B.1.2	0.807088
hMpxV/USA/CT-Yale-00017/2022	EPI_ISL_14526950	2022-07-14	North America / USA / Connecticut	Human	Original	IIb B.1	0.277476
hMpxV/USA/CT-Yale-00020/2022	EPI_ISL_14526953	2022-07-15	North America / USA / Connecticut	Human	Original	IIb C.1		√
hMpxV/USA/CT-Yale-00022/2022	EPI_ISL_14526955	2022-07-18	North America / USA / Connecticut	Human	Original	IIb B.1.2	0.541712
hMpxV/USA/CT-Yale-00023/2022	EPI_ISL_14526956	2022-07-18	North America / USA / Connecticut	Human	Original	IIb B.1.2	0.437663
hMpxV/USA/IA-UNMC-2/2022	EPI_ISL_17118739	2022-08-15	North America / USA / Iowa	Human	Original		0.817321
hMpxV/USA/IA-UNMC-3/2022	EPI_ISL_17118738	2022-08-26	North America / USA / Iowa	Human	Original		0.33136
hMpxV/USA/ID-IBL-839458/2022	EPI_ISL_14863041	2022-07-25	North America / USA / Idaho	Human	Original	IIb B.1.1	0.703636
hMpxV/USA/ID-IBL-839943/2022	EPI_ISL_14863042	2022-07-26	North America / USA / Idaho	Human	Original	IIb B.1	0.987023
hMpxV/USA/ID-IBL-843782/2022	EPI_ISL_14863049	2022-08-08	North America / USA / Idaho	Human	Original	IIb B.1.1	0.792527
hMpxV/USA/IL-IDPH-001/2022	EPI_ISL_15158315	2022-07-23	North America / USA / Illinois	Human	Original	IIb B.1.13	0.556159	√
hMpxV/USA/IL-IDPH-002/2022	EPI_ISL_15158316	2022-08-04	North America / USA / Illinois	Human	Original	IIb B.1.13	0.72016	√
hMpxV/USA/IL-IDPH-022/2022	EPI_ISL_15158336	2022-06-01	North America / USA / Illinois	Human	Original	IIb B.1	0.906665
hMpxV/USA/IL-IDPH-027/2022	EPI_ISL_15158341	2022-06-12	North America / USA / Illinois	Human	Original	IIb B.1.7	0.0133043	√
hMpxV/USA/IL-IDPH-044/2022	EPI_ISL_15158358	2022-06-23	North America / USA / Illinois	Human	Original	IIb B.1	0.538603
hMpxV/USA/IL-IDPH-046/2022	EPI_ISL_15158360	2022-06-23	North America / USA / Illinois	Human	Original	IIb B.1.1	0.349827
hMpxV/USA/IL-IDPH-047/2022	EPI_ISL_15158361	2022-06-24	North America / USA / Illinois	Human	Original	IIb B.1	0.0647337
hMpxV/USA/IL-IDPH-049/2022	EPI_ISL_15158363	2022-06-23	North America / USA / Illinois	Human	Original	IIb B.1.7	0.265172
hMpxV/USA/IL-IDPH-050/2022	EPI_ISL_15158364	2022-06-24	North America / USA / Illinois	Human	Original	IIb B.1.11	0.95825
hMpxV/USA/IL-IDPH-053/2022	EPI_ISL_15158367	2022-07-04	North America / USA / Illinois	Human	Original	IIb B.1	0.614828
hMpxV/USA/IL-IDPH-055/2022	EPI_ISL_15158369	2022-07-06	North America / USA / Illinois	Human	Original	IIb B.1	0.813271
hMpxV/USA/IL-IDPH-057/2022	EPI_ISL_15158371	2022-07-06	North America / USA / Illinois	Human	Original	IIb B.1	0.389797
hMpxV/USA/IL-IDPH-060/2022	EPI_ISL_15158374	2022-07-06	North America / USA / Illinois	Human	Original	IIb B.1	0.615485
hMpxV/USA/IL-IDPH-070/2022	EPI_ISL_15158384	2022-06-30	North America / USA / Illinois	Human	Original	IIb B.1.13	0.747917	√
hMpxV/USA/IL-IDPH-071/2022	EPI_ISL_15158385	2022-07-01	North America / USA / Illinois	Human	Original	IIb B.1.13	0.00388613	√
hMpxV/USA/IL-IDPH-073/2022	EPI_ISL_15158387	2022-06-30	North America / USA / Illinois	Human	Original	IIb B.1.13	0.997796
hMpxV/USA/IL-IDPH-076/2022	EPI_ISL_15158390	2022-07-01	North America / USA / Illinois	Human	Original	IIb B.1.13	0.936636	√
hMpxV/USA/IL-IDPH-077/2022	EPI_ISL_15158391	2022-07-01	North America / USA / Illinois	Human	Original	IIb B.1.13	0.213115	√
hMpxV/USA/IL-IDPH-080/2022	EPI_ISL_15158394	2022-07-01	North America / USA / Illinois	Human	Original	IIb B.1	0.619597
hMpxV/USA/IL-IDPH-081/2022	EPI_ISL_15158395	2022-07-02	North America / USA / Illinois	Human	Original	IIb B.1	0.979164
hMpxV/USA/IL-IDPH-084/2022	EPI_ISL_15158398	2022-07-06	North America / USA / Illinois	Human	Original	IIb B.1.13	0.952164
hMpxV/USA/IL-RIPHL-050-0057/2023	EPI_ISL_17821099	2023-05-18	North America / USA / Illinois / Cook County / Chicago	Human	Original	IIb B.1	0.125572
hMpxV/USA/IL-RIPHL-050-0058/2023	EPI_ISL_17821100	2023-05-17	North America / USA / Illinois / Cook County / Chicago	Human	Original	IIb B.1	0.0321047
hMpxV/USA/IL-RIPHL-050-0059/2023	EPI_ISL_17821101	2023-05-23	North America / USA / Illinois / Cook County / Chicago	Human	Original	IIb B.1	0.157576
hMpxV/USA/IL-RIPHL-052-0034/2023	EPI_ISL_17821096	2023-05-10	North America / USA / Illinois / Cook County / Chicago	Human	Original	IIb B.1.13	0.886988	√
hMpxV/USA/IL-RIPHL-052-0038/2023	EPI_ISL_17821097	2023-05-11	North America / USA / Illinois / Cook County / Chicago	Human	Original	IIb B.1	0.727152
hMpxV/USA/IL-RIPHL-052-0039/2023	EPI_ISL_17821098	2023-05-15	North America / USA / Illinois / Cook County / Chicago	Human	Original	IIb B.1	0.986322
hMpxV/USA/IL-RIPHL-10002/2022	EPI_ISL_15722681	2022-08-13	North America / USA / Illinois / Cook County / Chicago	Human	Original	IIb B.1.13	0.0756215	√
hMpxV/USA/IL-RIPHL-10003/2022	EPI_ISL_15722682	2022-08-06	North America / USA / Illinois / Cook County / Chicago	Human	Original	IIb B.1	0.270394
hMpxV/USA/IL-RIPHL-10005/2022	EPI_ISL_15722684	2022-09-07	North America / USA / Illinois / Cook County / Chicago	Human	Original	IIb B.1	0.0261207
hMpxV/USA/IL-RIPHL-10006/2022	EPI_ISL_15722685	2022-08-08	North America / USA / Illinois / Cook County / Chicago	Human	Original	IIb B.1.13	0.290392	√
hMpxV/USA/IL-RIPHL-10007/2022	EPI_ISL_15722686	2022-09-08	North America / USA / Illinois / Cook County / Chicago	Human	Original	IIb B.1	0.752358
hMpxV/USA/IL-RIPHL-10008/2022	EPI_ISL_15722687	2022-08-13	North America / USA / Illinois / Cook County / Chicago	Human	Original	IIb B.1	0.897868
hMpxV/USA/IL-RIPHL-10009/2022	EPI_ISL_15722688	2022-08-19	North America / USA / Illinois / Cook County / Chicago	Human	Original	IIb C.1		√
hMpxV/USA/IL-RIPHL-10012/2022	EPI_ISL_16190089	2022-08-28	North America / USA / Illinois / Cook County / Chicago	Human	Original	IIb B.1.11	0.585173
hMpxV/USA/IL-RIPHL-10013/2022	EPI_ISL_16190090	2022-09-05	North America / USA / Illinois / Cook County / Chicago	Human	Original	IIb B.1.2	0.777367
hMpxV/USA/IL-RIPHL-10014/2022	EPI_ISL_16190092	2022-08-27	North America / USA / Illinois / Cook County / Chicago	Human	Original	IIb B.1.11	0.186347	√
hMpxV/USA/IL-RIPHL-10015/2022	EPI_ISL_16190094	2022-10-18	North America / USA / Illinois / Cook County / Chicago	Human	Original	IIb B.1.12	0.615444
hMpxV/USA/IL-RIPHL-10018/2022	EPI_ISL_16190099	2022-09-25	North America / USA / Illinois / Cook County / Chicago	Human	Original	IIb B.1.2	0.900618
hMpxV/USA/LA-CDC-0014/2022	EPI_ISL_17972025	2022-08-01	North America / USA / Louisiana	Human	Original	IIb C.1		√
hMpxV/USA/MD-NIDDL-54504/2022	EPI_ISL_16926988	2022-07-14	North America / USA / Maryland	Human	Original	IIb B.1	0.424084
hMpxV/USA/MD-NIDDL-54506/2022	EPI_ISL_16926991	2022-07-14	North America / USA / Maryland	Human	Original	IIb B.1.2	0.211171
hMpxV/USA/MD-NIDDL-54524/2022	EPI_ISL_16926994	2022-07-18	North America / USA / Maryland	Human	Original	IIb B.1.7	0.609507
hMpxV/USA/MD-NIDDL-54525/2022	EPI_ISL_16926997	2022-07-18	North America / USA / Maryland	Human	Original	IIb B.1.7	0.329315
hMpxV/USA/MD-NIDDL-54536/2022	EPI_ISL_16927000	2022-07-19	North America / USA / Maryland	Human	Original	IIb B.1.7	0.715086
hMpxV/USA/MD-NIDDL-54679/2022	EPI_ISL_16927007	2022-08-01	North America / USA / Maryland	Human	Original	IIb B.1.7	0.372966
hMpxV/USA/MD-NIDDL-54826/2022	EPI_ISL_16927013	2022-08-25	North America / USA / Maryland	Human	Original	IIb C.1		√
hMpxV/USA/MD-NIDDL-54859/2022	EPI_ISL_16927016	2022-08-31	North America / USA / Maryland	Human	Original	IIb C.1		√
hMpxV/USA/MD-NIDDL-54866/2022	EPI_ISL_16927018	2022-09-01	North America / USA / Maryland	Human	Original	IIb B.1	0.0715485
hMpxV/USA/NC-UNC-0003/2022	EPI_ISL_15076180	2022-08-04	North America / USA / North Carolina	Human	Original	IIb B.1.7	0.879535
hMpxV/USA/NC-UNC-0006/2022	EPI_ISL_15076183	2022-08-05	North America / USA / North Carolina	Human	Original	IIb B.1.4	0.66539
hMpxV/USA/NC-UNC-0012/2022	EPI_ISL_15076188	2022-08-16	North America / USA / North Carolina	Human	Original	IIb B.1.8	0.221863	√
hMpxV/USA/NE-EAOH-25/2022	EPI_ISL_14326644	2022-06-25	North America / USA / Nebraska	Human	Original	IIb B.1.12	0.119006	√
hMpxV/USA/NE-EAOH-31/2022	EPI_ISL_14326643	2022-07-04	North America / USA / Nebraska	Human	Original	IIb B.1.12	0.596611
hMpxV/USA/NE-EAOH-43/2022	EPI_ISL_14326642	2022-07-14	North America / USA / Nebraska	Human	Original	IIb C.1		√
hMpxV/USA/NE-EAOH-44/2022	EPI_ISL_14326641	2022-07-14	North America / USA / Nebraska	Human	Original	IIb B.1	0.861849
hMpxV/USA/NE-EAOH-48/2022	EPI_ISL_14326640	2022-07-15	North America / USA / Nebraska	Human	Original	IIb B.1.8	0.348071	√
hMpxV/USA/NE-EAOH-63/2022	EPI_ISL_14326639	2022-07-25	North America / USA / Nebraska	Human	Original	IIb C.1		√
hMpxV/USA/NE-EAOH-75/2022	EPI_ISL_14326638	2022-07-25	North America / USA / Nebraska	Human	Original	IIb B.1.12	0.769546
hMpxV/USA/NE-UNMC-111/2022	EPI_ISL_14752093	2022-08-03	North America / USA / Nebraska	Human	Original	IIb C.1		√
hMpxV/USA/NE-UNMC-115/2022	EPI_ISL_14752094	2022-08-04	North America / USA / Nebraska	Human	Original	IIb B.1.11	0.374517	√
hMpxV/USA/NE-UNMC-127/2022	EPI_ISL_14977306	2022-08-07	North America / USA / Nebraska	Human	Original	IIb B.1.11	0.914961
hMpxV/USA/NE-UNMC-152/2022	EPI_ISL_14752096	2022-08-11	North America / USA / Nebraska	Human	Original	IIb C.1		√
hMpxV/USA/NE-UNMC-154/2022	EPI_ISL_14977307	2022-08-12	North America / USA / Nebraska	Human	Original	IIb C.1		√
hMpxV/USA/NE-UNMC-176/2022	EPI_ISL_14977309	2022-08-15	North America / USA / Nebraska	Human	Original	IIb C.1		√
hMpxV/USA/NE-UNMC-181/2022	EPI_ISL_14977308	2022-08-17	North America / USA / Nebraska	Human	Original	IIb C.1		√
hMpxV/USA/NE-UNMC-199/2022	EPI_ISL_14977310	2022-08-20	North America / USA / Nebraska	Human	Original	IIb C.1		√
hMpxV/USA/NE-UNMC-202/2022	EPI_ISL_17269833	2022-08-22	North America / USA / Nebraska	Human	Original	IIb C.1		√
hMpxV/USA/NE-UNMC-211/2022	EPI_ISL_15332336	2022-08-24	North America / USA / Nebraska	Human	Original	IIb C.1		√
hMpxV/USA/NE-UNMC-230/2022	EPI_ISL_15332337	2022-08-28	North America / USA / Nebraska	Human	Original	IIb C.1		√
hMpxV/USA/NE-UNMC-245/2022	EPI_ISL_17269834	2022-08-29	North America / USA / Nebraska	Human	Original	IIb C.1		√
hMpxV/USA/NE-UNMC-250/2022	EPI_ISL_17269835	2022-09-01	North America / USA / Nebraska	Human	Original	IIb C.1		√
hMpxV/USA/NE-UNMC-324/2022	EPI_ISL_17269836	2022-09-29	North America / USA / Nebraska	Human	Original	IIb B.1.12	0.556542
hMpxV/USA/NE-UNMC-331/2022	EPI_ISL_17269837	2022-10-04	North America / USA / Nebraska	Human	Original	IIb B.1.2	0.61039
hMpxV/USA/NE-UNMC-375/2022	EPI_ISL_17269839	2022-12-28	North America / USA / Nebraska	Human	Original	IIb B.1	0.340023
hMpxV/USA/NE-UNMC-83/2022	EPI_ISL_14752090	2022-07-27	North America / USA / Nebraska	Human	Original	IIb B.1.11	0.943386
hMpxV/USA/NE-UNMC-99/2022	EPI_ISL_14752091	2022-08-01	North America / USA / Nebraska	Human	Original	IIb B.1.11	0.0398341	√
hMpxV/USA/NV-SNPHL-686071/2022	EPI_ISL_15608909	2022-10-17	North America / USA / Nevada / Clark	Human	Original	IIb B.1	0.563244
hMpxV/USA/NY-CDC-0049/2022	EPI_ISL_18147429	2022-08-01	North America / USA / New York	Human	Original	IIb C.1		√
hMpxV/USA/NY-CDC-0054/2022	EPI_ISL_18147443	2022-08-01	North America / USA / New York	Human	Original	IIb C.1		√
hMpxV/USA/NY-NYCPHL-000440/2022	EPI_ISL_17085706	2022-07-18	North America / USA / New York / New York	Human	Original	IIb B.1	0.0444954
hMpxV/USA/NY-NYCPHL-000455/2022	EPI_ISL_17104205	2022-07-21	North America / USA / New York / New York	Human	Original	IIb B.1.5	0.687479
hMpxV/USA/NY-NYCPHL-000536/2022	EPI_ISL_17086263	2022-07-21	North America / USA / New York / New York	Human	Original	IIb B.1	0.0383549
hMpxV/USA/NY-NYCPHL-000617/2022	EPI_ISL_17086066	2022-08-10	North America / USA / New York / New York	Human	Original	IIb B.1.5	0.231176	√
hMpxV/USA/NY-NYCPHL-000639/2022	EPI_ISL_17086078	2022-07-15	North America / USA / New York / New York	Human	Original	IIb B.1	0.423533
hMpxV/USA/NY-NYCPHL-000682/2022	EPI_ISL_17085977	2022-07-18	North America / USA / New York / New York	Human	Original	IIb B.1.7	0.033379	√
hMpxV/USA/NY-NYCPHL-000714/2022	EPI_ISL_17085984	2022-07-19	North America / USA / New York / New York	Human	Original	IIb B.1.12	0.730069
hMpxV/USA/NY-NYCPHL-000716/2022	EPI_ISL_17085986	2022-07-19	North America / USA / New York / New York	Human	Original	IIb B.1.10	0.42276	√
hMpxV/USA/NY-NYCPHL-000718/2022	EPI_ISL_17086111	2022-07-20	North America / USA / New York / New York	Human	Original	IIb B.1	0.566076
hMpxV/USA/NY-NYCPHL-000719/2022	EPI_ISL_17086112	2022-07-20	North America / USA / New York / New York	Human	Original	IIb B.1.8	0.768694
hMpxV/USA/NY-NYCPHL-000721/2022	EPI_ISL_17086114	2022-07-15	North America / USA / New York / New York	Human	Original	IIb B.1.2	0.404217
hMpxV/USA/NY-NYCPHL-000722/2022	EPI_ISL_17086115	2022-07-20	North America / USA / New York / New York	Human	Original	IIb B.1	0.183554
hMpxV/USA/NY-NYCPHL-000723/2022	EPI_ISL_17086116	2022-07-20	North America / USA / New York / New York	Human	Original	IIb B.1	0.631323
hMpxV/USA/NY-NYCPHL-000724/2022	EPI_ISL_17086117	2022-07-20	North America / USA / New York / New York	Human	Original	IIb B.1.2	0.656963
hMpxV/USA/NY-NYCPHL-000726/2022	EPI_ISL_17086119	2022-07-19	North America / USA / New York / New York	Human	Original	IIb B.1	0.766177
hMpxV/USA/NY-NYCPHL-000727/2022	EPI_ISL_17086120	2022-07-20	North America / USA / New York / New York	Human	Original	IIb C.1		√
hMpxV/USA/NY-NYCPHL-000728/2022	EPI_ISL_17086121	2022-07-20	North America / USA / New York / New York	Human	Original	IIb C.1		√
hMpxV/USA/NY-NYCPHL-000735/2022	EPI_ISL_17085990	2022-07-18	North America / USA / New York / New York	Human	Original	IIb B.1	0.0440948
hMpxV/USA/NY-NYCPHL-000736/2022	EPI_ISL_17086124	2022-07-20	North America / USA / New York / New York	Human	Original	IIb B.1	0.633538
hMpxV/USA/NY-NYCPHL-000737/2022	EPI_ISL_17086125	2022-07-21	North America / USA / New York / New York	Human	Original	IIb B.1.2	0.243583
hMpxV/USA/NY-NYCPHL-000743/2022	EPI_ISL_17086131	2022-10-14	North America / USA / New York / New York	Human	Original	IIb B.1	0.181083
hMpxV/USA/NY-NYCPHL-000759/2022	EPI_ISL_17086138	2022-07-12	North America / USA / New York / New York	Human	Original	IIb B.1.11	0.843671
hMpxV/USA/NY-NYCPHL-000760/2022	EPI_ISL_17086139	2022-07-12	North America / USA / New York / New York	Human	Original	IIb B.1.12	0.260538	√
hMpxV/USA/NY-NYCPHL-000763/2022	EPI_ISL_17085998	2022-07-11	North America / USA / New York / New York	Human	Original	IIb B.1.11	0.0551938	√
hMpxV/USA/NY-NYCPHL-000767/2022	EPI_ISL_17086001	2022-07-11	North America / USA / New York / New York	Human	Original	IIb B.1	0.747651
hMpxV/USA/NY-NYCPHL-000768/2022	EPI_ISL_17086002	2022-07-11	North America / USA / New York / New York	Human	Original	IIb B.1.7	0.414479
hMpxV/USA/NY-NYCPHL-000771/2022	EPI_ISL_17086005	2022-07-05	North America / USA / New York / New York	Human	Original	IIb B.1.12	0.959669
hMpxV/USA/NY-NYCPHL-000772/2022	EPI_ISL_17086142	2022-07-05	North America / USA / New York / New York	Human	Original	IIb B.1.12	0.905619
hMpxV/USA/NY-NYCPHL-000775/2022	EPI_ISL_17086144	2022-07-12	North America / USA / New York / New York	Human	Original	IIb B.1.5	0.106721	√
hMpxV/USA/NY-NYCPHL-000776/2022	EPI_ISL_17086145	2022-07-12	North America / USA / New York / New York	Human	Original	IIb B.1	0.823436
hMpxV/USA/NY-NYCPHL-000777/2022	EPI_ISL_17086146	2022-07-12	North America / USA / New York / New York	Human	Original	IIb B.1	0.00989243	√
hMpxV/USA/NY-NYCPHL-000778/2022	EPI_ISL_17086147	2022-07-12	North America / USA / New York / New York	Human	Original	IIb B.1.8	0.944144
hMpxV/USA/NY-NYCPHL-000779/2022	EPI_ISL_17086148	2022-07-12	North America / USA / New York / New York	Human	Original	IIb B.1.8	0.53978	√
hMpxV/USA/NY-NYCPHL-000780/2022	EPI_ISL_17086007	2022-07-12	North America / USA / New York / New York	Human	Original	IIb B.1.12	0.0302367	√
hMpxV/USA/NY-NYCPHL-000782/2022	EPI_ISL_17086009	2022-07-11	North America / USA / New York / New York	Human	Original	IIb C.1		√
hMpxV/USA/NY-NYCPHL-000783/2022	EPI_ISL_17086010	2022-07-11	North America / USA / New York / New York	Human	Original	IIb B.1.7	0.767071
hMpxV/USA/NY-NYCPHL-000789/2022	EPI_ISL_17086151	2022-07-11	North America / USA / New York / New York	Human	Original	IIb B.1.12	0.254525	√
hMpxV/USA/NY-NYCPHL-000794/2022	EPI_ISL_17086155	2022-07-10	North America / USA / New York / New York	Human	Original	IIb B.1	0.0779501
hMpxV/USA/NY-NYCPHL-000797/2022	EPI_ISL_17086015	2022-07-11	North America / USA / New York / New York	Human	Original	IIb B.1	0.690327
hMpxV/USA/NY-NYCPHL-000806/2022	EPI_ISL_17086021	2022-07-13	North America / USA / New York / New York	Human	Original	IIb B.1	0.917366
hMpxV/USA/NY-NYCPHL-000907/2022	EPI_ISL_17165732	2022-07-07	North America / USA / New York / New York City	Human	Original	IIb B.1.7	0.834428
hMpxV/USA/NY-NYCPHL-000919/2022	EPI_ISL_17165740	2022-07-08	North America / USA / New York / New York City	Human	Original	IIb B.1.2	0.0355663	√
hMpxV/USA/NY-NYCPHL-000923/2022	EPI_ISL_17085746	2022-07-08	North America / USA / New York / New York	Human	Original	IIb B.1	0.910579
hMpxV/USA/NY-NYCPHL-000925/2022	EPI_ISL_17085748	2022-07-07	North America / USA / New York / New York	Human	Original	IIb B.1	0.6239
hMpxV/USA/NY-NYCPHL-001003/2022	EPI_ISL_17085782	2022-07-11	North America / USA / New York / New York	Human	Original	IIb B.1.12	0.181961	√
hMpxV/USA/NY-NYCPHL-001004/2022	EPI_ISL_17085784	2022-07-11	North America / USA / New York / New York	Human	Original	IIb B.1.12	0.994308
hMpxV/USA/NY-NYCPHL-001011/2022	EPI_ISL_17104541	2022-07-06	North America / USA / New York / New York	Human	Original	IIb B.1	0.499542
hMpxV/USA/NY-NYCPHL-001012/2022	EPI_ISL_17104542	2022-07-07	North America / USA / New York / New York	Human	Original	IIb B.1.1	0.503246
hMpxV/USA/NY-NYCPHL-001017/2022	EPI_ISL_17104547	2022-07-05	North America / USA / New York / New York	Human	Original	IIb B.1.2	0.667915
hMpxV/USA/NY-NYCPHL-001020/2022	EPI_ISL_17104551	2022-07-05	North America / USA / New York / New York	Human	Original	IIb B.1.14	0.233606	√
hMpxV/USA/NY-NYCPHL-001033/2022	EPI_ISL_17085795	2022-06-30	North America / USA / New York / New York	Human	Original	IIb B.1.12	0.443183	√
hMpxV/USA/NY-NYCPHL-001037/2022	EPI_ISL_17104560	2022-06-25	North America / USA / New York / New York	Human	Original	IIb B.1.10	0.481897	√
hMpxV/USA/NY-NYCPHL-001039/2022	EPI_ISL_17104561	2022-06-24	North America / USA / New York / New York	Human	Original	IIb B.1.12	0.495795
hMpxV/USA/NY-NYCPHL-001046/2022	EPI_ISL_17104563	2022-06-26	North America / USA / New York / New York	Human	Original	IIb B.1	0.132517
hMpxV/USA/NY-NYCPHL-001047/2022	EPI_ISL_17104564	2022-06-26	North America / USA / New York / New York	Human	Original	IIb B.1	0.0945848
hMpxV/USA/NY-NYCPHL-001048/2022	EPI_ISL_17104565	2022-06-27	North America / USA / New York / New York	Human	Original	IIb B.1	0.908679
hMpxV/USA/NY-NYCPHL-001052/2022	EPI_ISL_17104569	2022-06-26	North America / USA / New York / New York	Human	Original	IIb B.1.8	0.878276
hMpxV/USA/NY-NYCPHL-001053/2022	EPI_ISL_17104570	2022-06-26	North America / USA / New York / New York	Human	Original	IIb B.1.8	0.02701	√
hMpxV/USA/NY-NYCPHL-001058/2022	EPI_ISL_17104574	2022-06-27	North America / USA / New York / New York	Human	Original	IIb B.1	0.216755
hMpxV/USA/NY-NYCPHL-001063/2022	EPI_ISL_17104577	2022-07-05	North America / USA / New York / New York	Human	Original	IIb B.1.7	0.378011
hMpxV/USA/NY-NYCPHL-001067/2022	EPI_ISL_17104581	2022-07-04	North America / USA / New York / New York	Human	Original	IIb B.1.11	0.842326
hMpxV/USA/NY-NYCPHL-001068/2022	EPI_ISL_17085922	2022-07-05	North America / USA / New York / New York	Human	Original	IIb B.1	0.0706536
hMpxV/USA/NY-NYCPHL-001071/2022	EPI_ISL_17104583	2022-07-04	North America / USA / New York / New York	Human	Original	IIb B.1.5	0.171856	√
hMpxV/USA/NY-NYCPHL-001072/2022	EPI_ISL_17104585	2022-06-25	North America / USA / New York / New York	Human	Original	IIb B.1.12	0.90061
hMpxV/USA/NY-NYCPHL-001073/2022	EPI_ISL_17104586	2022-07-05	North America / USA / New York / New York	Human	Original	IIb B.1	0.833113
hMpxV/USA/NY-NYCPHL-001076/2022	EPI_ISL_17104588	2022-07-03	North America / USA / New York / New York	Human	Original	IIb B.1.7	0.688024
hMpxV/USA/NY-NYCPHL-001077/2022	EPI_ISL_17104589	2022-07-05	North America / USA / New York / New York	Human	Original	IIb B.1.2	0.251323
hMpxV/USA/NY-NYCPHL-001078/2022	EPI_ISL_17104590	2022-07-05	North America / USA / New York / New York	Human	Original	IIb B.1.2	0.024243	√
hMpxV/USA/NY-NYCPHL-001079/2022	EPI_ISL_17085925	2022-07-05	North America / USA / New York / New York	Human	Original	IIb B.1.5	0.335603	√
hMpxV/USA/NY-NYCPHL-001080/2022	EPI_ISL_17085926	2022-07-05	North America / USA / New York / New York	Human	Original	IIb B.1.5	0.421652
hMpxV/USA/NY-NYCPHL-001081/2022	EPI_ISL_17104591	2022-07-05	North America / USA / New York / New York	Human	Original	IIb B.1	0.239653
hMpxV/USA/NY-NYCPHL-001082/2022	EPI_ISL_17104592	2022-07-05	North America / USA / New York / New York	Human	Original	IIb B.1	0.808761
hMpxV/USA/NY-NYCPHL-001083/2022	EPI_ISL_17085927	2022-07-05	North America / USA / New York / New York	Human	Original	IIb B.1.14	0.500824	√
hMpxV/USA/NY-NYCPHL-001084/2022	EPI_ISL_17104593	2022-07-05	North America / USA / New York / New York	Human	Original	IIb B.1.14	0.836941
hMpxV/USA/NY-NYCPHL-001087/2022	EPI_ISL_17104595	2022-07-06	North America / USA / New York / New York	Human	Original	IIb B.1	0.683755
hMpxV/USA/NY-NYCPHL-001088/2022	EPI_ISL_17104597	2022-07-06	North America / USA / New York / New York	Human	Original	IIb B.1	0.0532531
hMpxV/USA/NY-NYCPHL-001135/2022	EPI_ISL_17085946	2022-07-05	North America / USA / New York / New York	Human	Original	IIb C.1		√
hMpxV/USA/NY-NYCPHL-001137/2022	EPI_ISL_17085948	2022-07-05	North America / USA / New York / New York	Human	Original	IIb B.1	0.292425
hMpxV/USA/NY-NYCPHL-001140/2022	EPI_ISL_17104642	2022-07-04	North America / USA / New York / New York	Human	Original	IIb B.1	0.376771
hMpxV/USA/NY-NYCPHL-001148/2022	EPI_ISL_17085955	2022-07-05	North America / USA / New York / New York	Human	Original	IIb B.1	0.607749
hMpxV/USA/NY-NYCPHL-001160/2022	EPI_ISL_17104649	2022-07-08	North America / USA / New York / New York	Human	Original	IIb B.1.12	0.799666
hMpxV/USA/NY-NYCPHL-001173/2022	EPI_ISL_17085961	2022-07-06	North America / USA / New York / New York	Human	Original	IIb B.1.7	0.368018
hMpxV/USA/NY-PHL-000674/2022	EPI_ISL_16955278	2022-07-18	North America / USA / Ney York / New York City	Human	Original	IIb B.1	0.149613
hMpxV/USA/NY-PHL-000679/2022	EPI_ISL_16955279	2022-07-18	North America / USA / Ney York / New York City	Human	Original	IIb B.1.7	0.704148
hMpxV/USA/NY-PHL-000691/2022	EPI_ISL_16955272	2022-07-19	North America / USA / Ney York / New York City	Human	Original	IIb B.1.2	0.168367
hMpxV/USA/NY-PHL-000694/2022	EPI_ISL_16955289	2022-07-14	North America / USA / Ney York / New York City	Human	Original	IIb B.1.11	0.882457
hMpxV/USA/NY-PHL-000897/2022	EPI_ISL_16955294	2022-06-30	North America / USA / Ney York / New York City	Human	Original	IIb B.1.12	0.878816
hMpxV/USA/NY-PHL-001007/2022	EPI_ISL_16955243	2022-07-05	North America / USA / Ney York / New York City	Human	Original	IIb B.1	0.13742
hMpxV/USA/NY-PHL-001034/2022	EPI_ISL_16955300	2022-06-25	North America / USA / Ney York / New York City	Human	Original	IIb B.1	0.440508
hMpxV/USA/NY-PHL-001059/2022	EPI_ISL_16955299	2022-06-28	North America / USA / Ney York / New York City	Human	Original	IIb B.1	0.213932
hMpxV/USA/NY-PHL-001178/2022	EPI_ISL_16955305	2022-11-18	North America / USA / Ney York / New York City	Human	Original	IIb B.1	0.52767
hMpxV/USA/NY-PV67601/2022	EPI_ISL_17424657	2022-07-07	North America / USA / New York	Human	Original	IIb B.1.2	0.630929
hMpxV/USA/NY-PV67603/2022	EPI_ISL_17424658	2022-07-07	North America / USA / New York	Human	Original	IIb B.1.11	0.688409
hMpxV/USA/NY-PV67604/2022	EPI_ISL_17424659	2022-07-07	North America / USA / New York	Human	Original	IIb B.1.7	0.204823
hMpxV/USA/NY-PV67606/2022	EPI_ISL_17424660	2022-07-07	North America / USA / New York	Human	Original	IIb B.1	0.745415
hMpxV/USA/NY-PV67611/2022	EPI_ISL_17424662	2022-07-07	North America / USA / New York	Human	Original	IIb B.1.2	0.890414
hMpxV/USA/NY-PV67614/2022	EPI_ISL_17424663	2022-07-07	North America / USA / New York	Human	Original	IIb B.1.2	0.496952
hMpxV/USA/NY-PV67617-CPS/2022	EPI_ISL_17424665	2022-07-07	North America / USA / New York	Human	Original	IIb B.1.11	0.437934
hMpxV/USA/NY-PV67617-CS/2022	EPI_ISL_17424664	2022-07-07	North America / USA / New York	Human	Original	IIb B.1.11	0.788632
hMpxV/USA/NY-PV67619-CPS/2022	EPI_ISL_17424667	2022-07-07	North America / USA / New York	Human	Original	IIb B.1	0.879808
hMpxV/USA/NY-PV67619-CS/2022	EPI_ISL_17424666	2022-07-07	North America / USA / New York	Human	Original	IIb B.1.8	0.889587
hMpxV/USA/NY-PV67620-CPS/2022	EPI_ISL_17424669	2022-07-07	North America / USA / New York	Human	Original	IIb B.1.1	0.715532
hMpxV/USA/NY-PV67620-CS/2022	EPI_ISL_17424668	2022-07-07	North America / USA / New York	Human	Original	IIb B.1.1	0.926191
hMpxV/USA/NY-PV67621-CPS/2022	EPI_ISL_17424671	2022-07-07	North America / USA / New York	Human	Original	IIb C.1		√
hMpxV/USA/NY-PV67621-CS/2022	EPI_ISL_17424670	2022-07-07	North America / USA / New York	Human	Original	IIb C.1		√
hMpxV/USA/NY-PV67622-CPS/2022	EPI_ISL_17424673	2022-07-07	North America / USA / New York	Human	Original	IIb B.1.2	0.480469
hMpxV/USA/NY-PV67624/2022	EPI_ISL_17424674	2022-07-07	North America / USA / New York	Human	Original	IIb B.1.7	0.586742
hMpxV/USA/NY-PV67626-CPS/2022	EPI_ISL_17424677	2022-07-07	North America / USA / New York	Human	Original	IIb B.1	0.810824
hMpxV/USA/NY-URMC-2207A101/2022	EPI_ISL_14003930	2022-07-11	North America / USA / New York	Human	Original	IIb C.1		√
hMpxV/USA/NY-URMC-2207A102/2022	EPI_ISL_14251112	2022-07-14	North America / USA / New York	Human	Original	IIb C.1		√
hMpxV/USA/NY-Yale-00019/2022	EPI_ISL_14526952	2022-07-14	North America / USA / New York	Human	Original	IIb B.1.14	0.560138	√
hMpxV/USA/OK-NMC-104/2022	EPI_ISL_15076130	2022-08-02	North America / USA / Oklahoma	Human	Original	IIb B.1	0.928372
hMpxV/USA/OK-NMC-180/2022	EPI_ISL_15076131	2022-08-17	North America / USA / Oklahoma	Human	Original	IIb B.1.4	0.371199
hMpxV/USA/OK-UN-134/2022	EPI_ISL_14804646	2022-08-08	North America / USA / Oklahoma	Human	Original	IIb B.1.4	0.0898353	√
hMpxV/USA/OK-UN-149/2022	EPI_ISL_14804647	2022-08-11	North America / USA / Oklahoma	Human	Original	IIb B.1	0.405601
hMpxV/USA/OK-UN-21/2022	EPI_ISL_14804638	2022-06-14	North America / USA / Oklahoma	Human	Original	IIb B.1	0.634668
hMpxV/USA/OK-UN-41/2022	EPI_ISL_14804639	2022-07-13	North America / USA / Oklahoma	Human	Original	IIb B.1	0.742846
hMpxV/USA/OK-UN-61/2022	EPI_ISL_14804640	2022-07-19	North America / USA / Oklahoma	Human	Original	IIb B.1.8	0.852315
hMpxV/USA/OK-UN-66/2022	EPI_ISL_14804641	2022-07-22	North America / USA / Oklahoma	Human	Original	IIb B.1.13	0.929171	√
hMpxV/USA/OK-UN-67/2022	EPI_ISL_14804642	2022-07-19	North America / USA / Oklahoma	Human	Original	IIb B.1	0.742933
hMpxV/USA/OK-UN-68/2022	EPI_ISL_14804643	2022-07-22	North America / USA / Oklahoma	Human	Original	IIb B.1.8	0.635809
hMpxV/USA/OK-UN-69/2022	EPI_ISL_14804644	2022-07-22	North America / USA / Oklahoma	Human	Original	IIb B.1.5	0.118817	√
hMpxV/USA/OK-UN-86/2022	EPI_ISL_14804645	2022-07-27	North America / USA / Oklahoma	Human	Original	IIb B.1.13	0.990715
hMpxV/USA/OK-UNMC-270/2022	EPI_ISL_15458905	2022-09-07	North America / USA / Oklahoma	Human	Original	IIb B.1.2	0.102058
hMpxV/USA/OK-UNMC-273/2022	EPI_ISL_15458904	2022-09-07	North America / USA / Oklahoma	Human	Original	IIb B.1.2	0.0143739	√
hMpxV/USA/OK-UNMC-277/2022	EPI_ISL_15458903	2022-09-07	North America / USA / Oklahoma	Human	Original	IIb B.1.2	0.117389
hMpxV/USA/OK-UNMC-288/2022	EPI_ISL_15332338	2022-09-12	North America / USA / Oklahoma	Human	Original	IIb B.1.7	0.472046
hMpxV/USA/OK-UNMC-301/2022	EPI_ISL_15332339	2022-09-15	North America / USA / Oklahoma	Human	Original	IIb B.1.2	0.510316
hMpxV/USA/OK-UNMC-302/2022	EPI_ISL_15332340	2022-09-14	North America / USA / Oklahoma	Human	Original	IIb B.1	0.761104
hMpxV/USA/OK-UNMC-81/2022	EPI_ISL_15458906	2022-07-26	North America / USA / Oklahoma	Human	Original	IIb B.1.5	0.013339	√
hMpxV/USA/UT-UPHL-82200022/2022	EPI_ISL_13052288	2022-05-20	North America / USA / Utah	Human	Original	IIb B.1	0.531467
hMpxV/USA/VA-NIDDL-54753/2022	EPI_ISL_16927010	2022-08-09	North America / USA / Virginia	Human	Original	IIb C.1		√
hMpxV/USA/VA-NIDDL-54900/2022	EPI_ISL_16927021	2022-09-12	North America / USA / Virginia	Human	Original	IIb B.1	0.391807
hMpxV/USA/WA-UW-066957/2023	EPI_ISL_18125040	2023-06-01	North America / USA / Washington	Human	Original	IIb C.1		√
hMpxV/Vietnam/PIHCM_01/2022	EPI_ISL_15373792	2022-09-23	Asia / Vietnam / Ho Chi Minh City	Human	Original	IIb A	0.968413	√

## Sheet: Sheet_3
Sheet 3. Public monkeypox virus complete genome sequences used for phylogenetic analysis
Virus name	Accession ID	Collection date	Location	Host	Passage	Clade / Lineage	Sequence Source	For mutation analysis	For recombination analysis	MPXV with recombination event
hMpxV/Argentina/CBA-MS-8865816/2022	EPI_ISL_15972407	2022-09-27	South America / Argentina / Cordoba / Cordoba	Human	Original	IIb B.1.11	GISAID
hMpxV/Belgium/UZ_REGA_210/2022	EPI_ISL_17797720	2022-08-08	Europe / Belgium	Human	Original	IIb B.1	GISAID		√	√
hMpxV/Belgium/UZ_REGA-165/2022	EPI_ISL_17793290	2022-07-27	Europe / Belgium	Human	Original	IIb C.1	GISAID	C.1/2022/Cluster I	√	√
hMpxV/Belgium/UZ_REGA-185/2022	EPI_ISL_17793232	2022-08-03	Europe / Belgium	Human	Original	IIb B.1.8	GISAID		√	√
hMpxV/Belgium/UZ_REGA-5/2022	EPI_ISL_13537925	2022-05-22	Europe / Belgium	Human	Original	IIb B.1	GISAID		√	√
hMpxV/Brazil/BA-IAL-91/2022	EPI_ISL_14995612	2022-08-26	South America / Brazil / Bahia / Irece	Human	Original	IIb B.1.1	GISAID		√	√
hMpxV/Brazil/BA-IAL-92/2022	EPI_ISL_14995619	2022-08-31	South America / Brazil / Bahia / Salvador	Human	Original	IIb B.1.9	GISAID		√	√
hMpxV/Brazil/RJ-FIOCRUZ-29778/2022	EPI_ISL_17471103	2022-08-05	South America / Brazil / Rio de Janeiro / Rio de Janeiro	Human	Original	IIb B.1.9	GISAID
hMpxV/Brazil/RJ-FIOCRUZ-29802/2022	EPI_ISL_17614022	2022-10-18	South America / Brazil / Rio de Janeiro / Rio de Janeiro	Human	Original	IIb B.1.9	GISAID		√	√
hMpxV/Brazil/RJ-FIOCRUZ-3610/2023	EPI_ISL_17536784	2023-03-30	South America / Brazil / Rio de Janeiro / Rio de Janeiro	Human	Original	IIb B.1.11	GISAID
hMpxV/Brazil/RS-CEVS-CDCT131/2022	EPI_ISL_15165603	2022-08-10	South America / Brazil / Rio Grande do Sul / Porto Alegre	Human	Original	IIb B.1.9	GISAID
hMpxV/Brazil/RS-CEVS-CDCT148/2022	EPI_ISL_15165604	2022-08-10	South America / Brazil / Rio Grande do Sul / Porto Alegre	Human	Original	IIb B.1.9	GISAID
hMpxV/Brazil/RS-CEVS-CDCT733/2022	EPI_ISL_17406103	2022-08-24	South America / Brazil / Rio Grande do Sul / Estancia Velha	Human	Original	IIb B.1.9	GISAID
hMpxV/Brazil/RS-IAL-41/2022	EPI_ISL_14622953	2022-07-29	South America / Brazil / Rio Grande do Sul / Viamao	Human	Original	IIb B.1.1	GISAID		√	√
hMpxV/Brazil/SP-IAL-06/2022	EPI_ISL_13343718	2022-06-15	South America / Brazil / Sao Paulo / Indaiatuba	Human	Original	IIb B.1.10	GISAID		√	√
hMpxV/Brazil/SP-IAL-17/2022	EPI_ISL_13705407	2022-07-04	South America / Brazil / Sao Paulo / Sao Paulo	Human	Original	IIb B.1.9	GISAID		√	√
hMpxV/Brazil/SP-IAL-34/2022	EPI_ISL_14571444	2022-08-09	South America / Brazil / Sao Paulo / Ribeirao Preto	Human	Original	IIb B.1.1	GISAID		√	√
hMpxV/Brazil/SP-IAL-37/2022	EPI_ISL_14622705	2022-08-04	South America / Brazil / Sao Paulo / Maua	Human	Original	IIb B.1.1	GISAID		√	√
hMpxV/Brazil/SP-IAL-44/2022	EPI_ISL_14623523	2022-08-03	South America / Brazil / Sao Paulo / Piracicaba	Human	Original	IIb B.1.9	GISAID		√	√
hMpxV/Brazil/SP-IAL-52/2022	EPI_ISL_14625157	2022-08-08	South America / Brazil / Sao Paulo / Fartura	Human	Original	IIb B.1.10	GISAID		√	√
hMpxV/Brazil/SP-IAL-67/2022	EPI_ISL_14809100	2022-08-23	South America / Brazil / Sao Paulo / Joanopolia	Human	Original	IIb B.1.1	GISAID		√	√
hMpxV/Brazil/SP-IAL-83/2022	EPI_ISL_14995587	2022-08-30	South America / Brazil / Sao Paulo / Itaquaquecetuba	Human	Original	IIb B.1	GISAID		√	√
hMpxV/Canada/ON-PHOL057/2022	EPI_ISL_17737470	2022-08-01	North America / Canada / Ontario	Human	Original	IIb B.1.4	GISAID		√	√
hMpxV/Canada/ON-PHOL066/2022	EPI_ISL_17737478	2022-08-01	North America / Canada / Ontario	Human	Original	IIb B.1.4	GISAID		√	√
hMpxV/Canada/ON-PHOL091/2022	EPI_ISL_17737500	2022-09-01	North America / Canada / Ontario	Human	Original	IIb C.1	GISAID	C.1/2022/Cluster II	√	√
hMpxV/Canada/ON-PHOL099/2022	EPI_ISL_17737508	2022-08-01	North America / Canada / Ontario	Human	Original	IIb B.1.4	GISAID
hMpxV/Canada/ON-PHOL106/2022	EPI_ISL_17737515	2022-07-01	North America / Canada / Ontario	Human	Original	IIb B.1.1	GISAID		√	√
hMpxV/Canada/ON-PHOL115/2022	EPI_ISL_17737524	2022-06-01	North America / Canada / Ontario	Human	Original	IIb B.1.4	GISAID		√	√
hMpxV/Canada/un-NML-2836/2022	EPI_ISL_13408807	2022-05-17	North America / Canada	Human	Original	IIb B.1.4	GISAID
hMpxV/Canada/un-NML-2897/2022	EPI_ISL_13408849	2022-05-20	North America / Canada	Human	Original	IIb B.1	GISAID		√	√
hMpxV/Canada/un-NML-3342/2022	EPI_ISL_13544258	2022-06-01	North America / Canada	Human	Original	IIb B.1.12	GISAID		√	√
hMpxV/Canada/un-NML-3448/2022	EPI_ISL_13544266	2022-06-02	North America / Canada	Human	Original	IIb B.1.12	GISAID		√	√
hMpxV/Canada/un-NML-3467/2022	EPI_ISL_13544233	2022-06-04	North America / Canada	Human	Original	IIb B.1.4	GISAID		√	√
hMpxV/Canada/un-NML-3549/2022	EPI_ISL_13908335	2022-06-07	North America / Canada	Human	Original	IIb B.1	GISAID		√	√
hMpxV/China/Foshan/M23028	C_AA038930.1	2023-06-13	Asia / China / Guangdong / Foshan	Human	Original	IIb C.1	This study	C.1/2023/Cluster III/China/Guangdong
hMpxV/China/Foshan/M23108	C_AA038932.1	2023-06-22	Asia / China / Guangdong / Foshan	Human	Original	IIb C.1	This study	C.1/2023/Cluster III/China/Guangdong	√	√
hMpxV/China/Guangzhou/M23008	C_AA038923.1	2023-06-08	Asia / China / Guangdong / Guangzhou	Human	Vero E6, P3	IIb C.1	This study	C.1/2023/Cluster III/China/Guangdong
hMpxV/China/Guangzhou/M23011	C_AA038924.1	2023-06-07	Asia / China / Guangdong / Guangzhou	Human	Original	IIb C.1	This study	C.1/2023/Cluster III/China/Guangdong	√	√
hMpxV/China/Guangzhou/M23016	C_AA038925.1	2023-06-11	Asia / China / Guangdong / Guangzhou	Human	Original	IIb C.1	This study	C.1/2023/Cluster III/China/Guangdong
hMpxV/China/Guangzhou/M23021	C_AA038926.1	2023-06-11	Asia / China / Guangdong / Guangzhou	Human	Original	IIb C.1	This study	C.1/2023/Cluster III/China/Guangdong
hMpxV/China/Guangzhou/M23050	C_AA038931.1	2023-06-16	Asia / China / Guangdong / Guangzhou	Human	Original	IIb C.1	This study	C.1/2023/Cluster III/China/Guangdong
hMpxV/China/HZCDC-0001/2023	EPI_ISL_17809521	2023-06-15	Asia / China / Zhejiang / Hangzhou	Human	Original	IIb C.1	GISAID	C.1/2023/Cluster III/China/Zhejiang
hMpxV/China/Shenzhen/M23022	C_AA038927.1	2023-06-10	Asia / China / Guangdong / Shenzhen	Human	Original	IIb C.1	This study	C.1/2023/Cluster III/China/Guangdong
hMpxV/China/Shenzhen/M23024	C_AA038928.1	2023-06-11	Asia / China / Guangdong / Shenzhen	Human	Original	IIb C.1	This study	C.1/2023/Cluster III/China/Guangdong
hMpxV/China/Shenzhen/M23026	C_AA038929.1	2023-06-12	Asia / China / Guangdong / Shenzhen	Human	Original	IIb C.1	This study	C.1/2023/Cluster III/China/Guangdong
hMpxV/China/SZ-SZTH41/2023	EPI_ISL_18213375	2023-06-19	Asia / China / Shenzhen	Human	Vero E6	IIb C.1	GISAID	C.1/2023/Cluster III/China/Guangdong	√	√
hMpxV/China/SZ-SZTH42/2023	EPI_ISL_18213374	2023-06-24	Asia / China / Shenzhen	Human	Vero E6	IIb C.1	GISAID	C.1/2023/Cluster III/China/Guangdong	√	√
hMpxV/China/YN-CDC-0001/2023	EPI_ISL_18059182	2023-06-27	Asia / China / Yunnan	Human	Original	IIb C.1	GISAID	C.1/2023/Cluster III/China/Yunnan	√	√
hMpxV/China/YN-CDC-0002/2023	EPI_ISL_18059183	2023-06-28	Asia / China / Yunnan	Human	Original	IIb C.1	GISAID	C.1/2023/Cluster III/China/Yunnan	√	√
hMpxV/China/YN-CDC-0003/2023	EPI_ISL_18059184	2023-07-03	Asia / China / Yunnan	Human	Original	IIb C.1	GISAID	C.1/2023/Cluster III/China/Yunnan	√	√
hMpxV/Colombia/VAC-INS-0955-C/2022	EPI_ISL_15802697	2022-10-11	South America / Colombia / Valle del Cauca	Human	Original	IIb B.1.16	GISAID		√	√
hMpxV/Colombia/VAC-INS-1050-E/2022	EPI_ISL_15802710	2022-10-26	South America / Colombia / Valle del Cauca	Human	Original	IIb B.1.16	GISAID		√	Infer the major parent
hMpxV/cynomolgus monkey/USA/un-WRAIR7-61-P2/1962	EPI_ISL_13056556	1962	North America / USA	Macaca fascicularis	Vero	IIa	GISAID (Outgroup, reference of clade IIa)
hMpxV/Finland/DVFM-96/2022	EPI_ISL_13744902	2022-06-16	Europe / Finland	Human	Original	IIb B.1.10	GISAID		√	√
hMpxV/France/un-IHU-00002/2022	EPI_ISL_14863050	2022-07-01	Europe / France	Human	Original	IIb B.1.1	GISAID		√	√
hMpxV/France/un-VGEMI-HCL0001/2022	EPI_ISL_13052287	2022-05-22	Europe / France	Human	Original	IIb C.1	GISAID	C.1/2022/Cluster I	√	√
hMpxV/Germany/BE-ChVir28136/2022	EPI_ISL_13889442	2022-05-25	Europe / Germany / Berlin	Human	Original	IIb B.1.14	GISAID		√	√
hMpxV/Germany/BE-ChVir28396/2022	EPI_ISL_13890476	2022-06-09	Europe / Germany / Berlin	Human	Original	IIb C.1	GISAID	C.1/2022/Cluster I	√	√
hMpxV/Germany/BE-ChVir28446/2022	EPI_ISL_13890471	2022-06-10	Europe / Germany / Berlin	Human	Original	IIb B.1.14	GISAID		√	√
hMpxV/Germany/BE-ChVir28461/2022	EPI_ISL_17736867	2022-06-11	Europe / Germany / Berlin	Human	Original	IIb C.1	GISAID	C.1/2022/Cluster I	√	√
hMpxV/Germany/BE-ChVir28469/2022	EPI_ISL_17736870	2022-06-12	Europe / Germany / Berlin	Human	Original	IIb B.1.7	GISAID		√	√
hMpxV/Germany/BE-ChVir28601/2022	EPI_ISL_13890479	2022-06-17	Europe / Germany / Berlin	Human	Original	IIb B.1.1	GISAID
hMpxV/Germany/BE-ChVir28700/2022	EPI_ISL_13890466	2022-06-24	Europe / Germany / Berlin	Human	Original	IIb B.1.8	GISAID
hMpxV/Germany/BE-ChVir28718/2022	EPI_ISL_13890478	2022-06-28	Europe / Germany / Berlin	Human	Original	IIb B.1.14	GISAID		√	√
hMpxV/Germany/BE-ChVir28918/2022	EPI_ISL_17736876	2022-07-03	Europe / Germany / Berlin	Human	Original	IIb B.1.1	GISAID		√	√
hMpxV/Germany/BE-ChVir28922/2022	EPI_ISL_17736890	2022-07-04	Europe / Germany / Berlin	Human	Original	IIb B.1.1	GISAID		√	√
hMpxV/Germany/BE-ChVir28950/2022	EPI_ISL_17736875	2022-07-06	Europe / Germany / Berlin	Human	Original	IIb B.1.7	GISAID		√	√
hMpxV/Germany/BE-ChVir29016/2022	EPI_ISL_17736891	2022-07-13	Europe / Germany / Berlin	Human	Original	IIb B.1.8	GISAID
hMpxV/Germany/un-RKI577/2022	EPI_ISL_15802727	2022-06-01	Europe / Germany	Human	Original	IIb B.1	GISAID		√	√
hMpxV/Germany/un-RKI586/2022	EPI_ISL_15802736	2022-06-01	Europe / Germany	Human	Original	IIb B.1.14	GISAID
hMpxV/India/KL-ICMR-16-5312_2_746_P-1/2022	EPI_ISL_15912338	2022-07-13	Asia / India / Kerala	Human	P1	IIb A.2.1	GISAID		√
hMpxV/India/KL-ICMR-16-5316_1_714_P-2/2022	EPI_ISL_15912321	2022-07-13	Asia / India / Kerala	Human	P2	IIb A.2.1	GISAID		√
hMpxV/India/KL-ICMR-16-5316_1_739_P-1/2022	EPI_ISL_15912335	2022-07-13	Asia / India / Kerala	Human	P1	IIb A.2.1	GISAID		√
hMpxV/India/KL-ICMR-16-5317_1_715_P-2/2022	EPI_ISL_15912322	2022-07-13	Asia / India / Kerala	Human	P2	IIb A.2.1	GISAID		√
hMpxV/India/KL-ICMR-16-5317_1_740_P-1/2022	EPI_ISL_15912336	2022-07-13	Asia / India / Kerala	Human	P1	IIb A.2.1	GISAID		√
hMpxV/India/KL-ICMR-16-5318_1_741_P-1/2022	EPI_ISL_15912337	2022-07-13	Asia / India / Kerala	Human	P1	IIb A.2.1	GISAID		√
hMpxV/India/KL-ICMR-21-5432_1_724_P-2/2022	EPI_ISL_15912327	2022-07-16	Asia / India / Kerala	Human	P2	IIb A.2.1	GISAID		√
hMpxV/India/KL-ICMR-21-5432_2_726_P-2/2022	EPI_ISL_15912329	2022-07-16	Asia / India / Kerala	Human	P2	IIb A.2.1	GISAID		√
hMpxV/Ireland/CO-NVRL-Z22IRL00144/2022	EPI_ISL_16012480	2022-06-20	Europe / Ireland / Cork	Human	Original	IIb C.1	GISAID	C.1/2022/Cluster I	√	√
hMpxV/Ireland/D-NVRL-Z22IRL00087/2022	EPI_ISL_16012469	2022-06-13	Europe / Ireland / Dublin	Human	Original	IIb C.1	GISAID	C.1/2022/Cluster I	√	√
hMpxV/Ireland/D-NVRL-Z22IRL00101/2022	EPI_ISL_16012486	2022-06-14	Europe / Ireland / Dublin	Human	Original	IIb B.1.5	GISAID		√	√
hMpxV/Ireland/D-NVRL-Z22IRL00143/2022	EPI_ISL_16012481	2022-06-20	Europe / Ireland / Dublin	Human	Original	IIb C.1	GISAID	C.1/2022/Cluster I	√	√
hMpxV/Ireland/D-NVRL-Z22IRL00148/2022	EPI_ISL_16012478	2022-06-21	Europe / Ireland / Dublin	Human	Original	IIb C.1	GISAID	C.1/2022/Cluster I	√	√
hMpxV/Ireland/D-NVRL-Z22IRL00155/2022	EPI_ISL_16012475	2022-06-21	Europe / Ireland / Dublin	Human	Original	IIb B.1.10	GISAID		√	√
hMpxV/Ireland/D-NVRL-Z22IRL00174/2022	EPI_ISL_16012472	2022-06-23	Europe / Ireland / Dublin	Human	Original	IIb C.1	GISAID	C.1/2022/Cluster I	√	√
hMpxV/Ireland/D-NVRL-Z22IRL00261/2022	EPI_ISL_16012507	2022-07-12	Europe / Ireland / Dublin	Human	Original	IIb B.1.2	GISAID		√	√
hMpxV/Ireland/D-NVRL-Z22IRL00281/2022	EPI_ISL_16012502	2022-07-19	Europe / Ireland / Dublin	Human	Original	IIb C.1	GISAID	C.1/2022/Cluster I	√	√
hMpxV/Ireland/D-NVRL-Z22IRL00284/2022	EPI_ISL_16012504	2022-07-18	Europe / Ireland / Dublin	Human	Original	IIb B.1.10	GISAID		√	√
hMpxV/Ireland/D-NVRL-Z22IRL00289/2022	EPI_ISL_16012511	2022-07-18	Europe / Ireland / Dublin	Human	Original	IIb B.1.11	GISAID		√	√
hMpxV/Ireland/D-NVRL-Z22IRL00300/2022	EPI_ISL_16985962	2022-07-20	Europe / Ireland / Dublin	Human	Original	IIb C.1	GISAID	C.1/2022/Cluster I	√	√
hMpxV/Ireland/D-NVRL-Z22IRL00433/2022	EPI_ISL_16012520	2022-08-10	Europe / Ireland / Dublin	Human	Original	IIb B.1.7	GISAID		√	√
hMpxV/Ireland/D-NVRL-Z22IRL00488/2022	EPI_ISL_16012532	2022-08-19	Europe / Ireland / Dublin	Human	Original	IIb B.1.12	GISAID		√	√
hMpxV/Ireland/D-NVRL-Z22IRL00536/2022	EPI_ISL_16985967	2022-08-30	Europe / Ireland / Dublin	Human	Original	IIb C.1	GISAID	C.1/2022/Cluster I	√	√
hMpxV/Ireland/D-NVRL-Z22IRL00610/2022	EPI_ISL_16012526	2022-09-06	Europe / Ireland / Dublin	Human	Original	IIb B.1.7	GISAID		√	√
hMpxV/Ireland/D-NVRL-Z22IRL00644/2022	EPI_ISL_15763831	2022-09-16	Europe / Ireland / Dublin	Human	Original	IIb B.1.10	GISAID		√	√
hMpxV/Ireland/D-NVRL-Z22IRL00658/2022	EPI_ISL_16510169	2022-09-20	Europe / Ireland / Dublin	Human	Original	IIb B.1.12	GISAID		√	√
hMpxV/Ireland/D-NVRL-Z22IRL00700/2022	EPI_ISL_16510141	2022-10-03	Europe / Ireland / Dublin	Human	Original	IIb B.1.7	GISAID		√	√
hMpxV/Ireland/D-NVRL-ZIRL00045/2022	EPI_ISL_17179633	2022-05-31	Europe / Ireland / Dublin	Human	Original	IIb C.1	GISAID	C.1/2022/Cluster I	√	√
hMpxV/Ireland/LS-NVRL-Z22IRL00497/2022	EPI_ISL_16012531	2022-08-18	Europe / Ireland / Laois	Human	Original	IIb B.1.7	GISAID		√	√
hMpxV/Ireland/WH-NVRL-Z22IRL00125/2022	EPI_ISL_16985972	2022-06-15	Europe / Ireland / Westmeath	Human	Original	IIb C.1	GISAID	C.1/2022/Cluster I	√	√
hMpxV/Israel/IIBR-01/2018	EPI_ISL_13056289	2018-10-04	Asia / Israel	Human	Original	IIb A.1	GISAID		√
hMpxV/Italy/LOM-EM-002/2022	EPI_ISL_15942885	2022-07-06	Europe / Italy / Lombardy	Human	Original	IIb C.1	GISAID	C.1/2022/Cluster I	√	√
hMpxV/Italy/PIE-OAS-02591782/2022	EPI_ISL_18064640	2022-07-19	Europe / Italy / Piedmont	Human	Original	IIb C.1	GISAID	C.1/2022/Cluster I
hMpxV/Italy/PIE-OAS-59215348/2022	EPI_ISL_18064641	2022-09-05	Europe / Italy / Piedmont	Human	Original	IIb C.1	GISAID	C.1/2022/Cluster I
hMpxV/Italy/SIC-AOUP-UNIPA_VL/2022	EPI_ISL_14783237	2022-08-09	Europe / Italy / Sicily	Human	Original	IIb B.1.5	GISAID		√	√
hMpxV/Japan/FKTMIPH-220304/2023	EPI_ISL_17246657	2023-01-23	Asia / Japan / Tokyo	Human	Original	IIb C.1	GISAID	C.1/2023/Cluster I	√	√
hMpxV/Japan/FKTMIPH-220343/2023	EPI_ISL_17246659	2023-02-13	Asia / Japan / Tokyo	Human	Original	IIb C.1	GISAID	C.1/2023/Cluster I	√	√
hMpxV/Japan/OIPH-001/2023	EPI_ISL_17518107	2023-03-17	Asia / Japan / Osaka	Human	Original	IIb C.1	GISAID	C.1/2023/Cluster I	√	√
hMpxV/Japan/TMIPH-0007/2023	EPI_ISL_17592665	2023-04-03	Asia / Japan / Tokyo	Human	Original	IIb C.1	GISAID	C.1/2023/Cluster I	√	√
hMpxV/Japan/TMIPH-0012/2023	EPI_ISL_17592666	2023-04-04	Asia / Japan / Tokyo	Human	Original	IIb C.1	GISAID	C.1/2023/Cluster I	√	√
hMpxV/Japan/TMIPH-0017/2023	EPI_ISL_17592667	2023-04-06	Asia / Japan / Tokyo	Human	Original	IIb C.1	GISAID	C.1/2023/Cluster II	√	√
hMpxV/Japan/TMIPH-0019/2023	EPI_ISL_17592670	2023-04-11	Asia / Japan / Tokyo	Human	Original	IIb C.1	GISAID	C.1/2023/Cluster I	√	√
hMpxV/Japan/TMIPH-0029/2023	EPI_ISL_17665624	2023-04-17	Asia / Japan / Tokyo	Human	Original	IIb C.1	GISAID	C.1/2023/Cluster II	√	√
hMpxV/Japan/TMIPH-0037/2023	EPI_ISL_17665625	2023-04-18	Asia / Japan / Tokyo	Human	Original	IIb C.1	GISAID	C.1/2023/Cluster I	√	√
hMpxV/Japan/TMIPH-0047/2023	EPI_ISL_17665626	2023-04-19	Asia / Japan / Tokyo	Human	Original	IIb C.1	GISAID	C.1/2023/Cluster I	√	√
hMpxV/Japan/TMIPH-0055/2023	EPI_ISL_17665627	2023-04-21	Asia / Japan / Tokyo	Human	Original	IIb C.1	GISAID	C.1/2023/Cluster II	√	√
hMpxV/Japan/TMIPH-0072/2023	EPI_ISL_17692268	2023-04-28	Asia / Japan / Tokyo	Human	Original	IIb C.1	GISAID	C.1/2023/Cluster I	√	√
hMpxV/Japan/TMIPH-0076/2023	EPI_ISL_17692269	2023-04-28	Asia / Japan / Tokyo	Human	Original	IIb C.1	GISAID	C.1/2023/Cluster III/Japan	√	√
hMpxV/Japan/TMIPH-0082/2023	EPI_ISL_18075506	2023-05-01	Asia / Japan / Tokyo	Human	Original	IIb C.1	GISAID	C.1/2023/Cluster II	√	√
hMpxV/Japan/TMIPH-0085/2023	EPI_ISL_18075507	2023-05-01	Asia / Japan / Tokyo	Human	Original	IIb C.1	GISAID	C.1/2023/Cluster II	√	√
hMpxV/Japan/TMIPH-0087/2023	EPI_ISL_18097375	2023-05-02	Asia / Japan / Tokyo	Human	Original	IIb C.1	GISAID	C.1/2023/Cluster II	√	√
hMpxV/Japan/TMIPH-0100/2023	EPI_ISL_17722468	2023-05-06	Asia / Japan / Tokyo	Human	Original	IIb C.1	GISAID	C.1/2023/Cluster II	√	√
hMpxV/Japan/TMIPH-0109/2023	EPI_ISL_17959214	2023-05-11	Asia / Japan / Tokyo	Human	Original	IIb C.1	GISAID	C.1/2023/Cluster I	√	√
hMpxV/Japan/TMIPH-0112/2023	EPI_ISL_17959215	2023-05-11	Asia / Japan / Tokyo	Human	Original	IIb C.1	GISAID	C.1/2023/Cluster I	√	√
hMpxV/Japan/TMIPH-0113/2023	EPI_ISL_17959216	2023-05-12	Asia / Japan / Tokyo	Human	Original	IIb C.1	GISAID	C.1/2023/Cluster I	√	√
hMpxV/Japan/TMIPH-0117/2023	EPI_ISL_17817239	2023-05-15	Asia / Japan / Tokyo	Human	Original	IIb C.1	GISAID	C.1/2023/Cluster II	√	√
hMpxV/Japan/TMIPH-0126/2023	EPI_ISL_17762484	2023-05-15	Asia / Japan / Tokyo	Human	Original	IIb C.1	GISAID	C.1/2023/Cluster I	√	√
hMpxV/Japan/TMIPH-0129/2023	EPI_ISL_17762485	2023-05-17	Asia / Japan / Tokyo	Human	Original	IIb C.1	GISAID	C.1/2023/Cluster I	√	√
hMpxV/Japan/TMIPH-0138/2023	EPI_ISL_17817240	2023-05-19	Asia / Japan / Tokyo	Human	Original	IIb C.1	GISAID	C.1/2023/Cluster II	√	√
hMpxV/Japan/TMIPH-0144/2023	EPI_ISL_17817241	2023-05-20	Asia / Japan / Tokyo	Human	Original	IIb C.1	GISAID	C.1/2023/Cluster II	√	√
hMpxV/Japan/TMIPH-0162/2023	EPI_ISL_17837266	2023-06-02	Asia / Japan / Tokyo	Human	Original	IIb C.1	GISAID	C.1/2023/Cluster I	√	√
hMpxV/Japan/TMIPH-0174/2023	EPI_ISL_17837267	2023-06-12	Asia / Japan / Tokyo	Human	Original	IIb C.1	GISAID	C.1/2023/Cluster I	√	√
hMpxV/Japan/TMIPH-0176/2023	EPI_ISL_17837268	2023-06-09	Asia / Japan / Tokyo	Human	Original	IIb C.1	GISAID	C.1/2023/Cluster II	√	√
hMpxV/Japan/TMIPH-0204/2023	EPI_ISL_18055899	2023-06-26	Asia / Japan / Tokyo	Human	Original	IIb C.1	GISAID	C.1/2023/Cluster II	√	√
hMpxV/Japan/TMIPH-0206/2023	EPI_ISL_18055900	2023-06-26	Asia / Japan / Tokyo	Human	Original	IIb C.1	GISAID	C.1/2023/Cluster II	√	√
hMpxV/Japan/TMIPH-0223/2023	EPI_ISL_18075508	2023-07-07	Asia / Japan / Tokyo	Human	Original	IIb C.1	GISAID	C.1/2023/Cluster II	√	√
hMpxV/Japan/TMIPH-0310/2022	EPI_ISL_17008293	2023-01-25	Asia / Japan / Tokyo	Human	Original	IIb C.1	GISAID	C.1/2023/Cluster I	√	√
hMpxV/Japan/TMIPH-0318/2022	EPI_ISL_17008294	2023-01-25	Asia / Japan / Tokyo	Human	Original	IIb C.1	GISAID	C.1/2023/Cluster I	√	√
hMpxV/Japan/TMIPH-0325/2022	EPI_ISL_17008295	2023-01-30	Asia / Japan / Tokyo	Human	Original	IIb C.1	GISAID	C.1/2023/Cluster I	√	√
hMpxV/Japan/TMIPH-0342/2022	EPI_ISL_17008296	2023-02-09	Asia / Japan / Tokyo	Human	Original	IIb C.1	GISAID	C.1/2023/Cluster I	√	√
hMpxV/Japan/TMIPH-220323/2023	EPI_ISL_17445514	2023-01-30	Asia / Japan / Tokyo	Human	Original	IIb C.1	GISAID	C.1/2023/Cluster II	√	√
hMpxV/Japan/TMIPH-220357/2023	EPI_ISL_17445515	2023-02-20	Asia / Japan / Tokyo	Human	Original	IIb C.1	GISAID	C.1/2023/Cluster II	√	√
hMpxV/Japan/TMIPH-220510/2023	EPI_ISL_17592668	2023-03-28	Asia / Japan / Tokyo	Human	Original	IIb C.1	GISAID	C.1/2023/Cluster II	√	√
hMpxV/Japan/TMIPH-220512/2023	EPI_ISL_17445516	2023-03-28	Asia / Japan / Tokyo	Human	Original	IIb C.1	GISAID	C.1/2023/Cluster I	√	√
hMpxV/Japan/TMIPH-220516/2023	EPI_ISL_17592669	2023-03-29	Asia / Japan / Tokyo	Human	Original	IIb C.1	GISAID	C.1/2023/Cluster I	√	√
hMpxV/Japan/TMIPH-220524/2023	EPI_ISL_17445517	2023-03-30	Asia / Japan / Tokyo	Human	Original	IIb C.1	GISAID	C.1/2023/Cluster I	√	√
hMpxV/Japan/TMIPH-220531/2023	EPI_ISL_17445518	2023-03-31	Asia / Japan / Tokyo	Human	Original	IIb C.1	GISAID	C.1/2023/Cluster I	√	√
hMpxV/Japan/TMIPH-230002/2023	EPI_ISL_17445519	2023-03-31	Asia / Japan / Tokyo	Human	Original	IIb C.1	GISAID	C.1/2023/Cluster I	√	√
hMpxV/Mexico/HID_InDRE_F5268/2023	EPI_ISL_17672216	2022-11-17	North America / Mexico / Hidalgo	Human	Original	IIb B.1.4	GISAID
hMpxV/Mexico/HID-InDRE-F1410-E1400/2022	EPI_ISL_15992099	2022-08-28	North America / Mexico / Hidalgo	Human	Original	IIb B.1.7	GISAID		√	√
hMpxV/Mexico/NLE_InDRE_F77/2023	EPI_ISL_17703586	2023-01-06	North America / Mexico / Nuevo Leon	Human	Original	IIb B.1	GISAID		√	√
hMpxV/Mexico/YUC_InDRE_F5709/2023	EPI_ISL_17672232	2022-12-05	North America / Mexico / Yucatan	Human	Original	IIb B.1.2	GISAID		√	√
hMpxV/Netherlands/NH-AUMC-0023/2022	EPI_ISL_15641561	2022-06-10	Europe / Netherlands / North-Holland / Amsterdam	Human	Original	IIb B.1.14	GISAID		√	√
hMpxV/Netherlands/NH-AUMC-0032/2022	EPI_ISL_15641570	2022-06-12	Europe / Netherlands / North-Holland / Amsterdam	Human	Original	IIb B.1.14	GISAID		√	√
hMpxV/Netherlands/NH-AUMC-0064/2022	EPI_ISL_15641599	2022-05-13	Europe / Netherlands / North-Holland / Amsterdam	Human	Original	IIb B.1.14	GISAID		√	√
hMpxV/Netherlands/NH-AUMC-0070/2022	EPI_ISL_15641604	2022-09-15	Europe / Netherlands / North-Holland / Amsterdam	Human	Original	IIb C.1	GISAID	C.1/2022/Cluster I	√	√
hMpxV/Netherlands/un-EMC-NL020/2022	EPI_ISL_14254438	2022-07-18	Europe / Netherlands	Human	Original	IIb B.1.4	GISAID		√	√
hMpxV/Netherlands/un-EMC-NL026/2022	EPI_ISL_14810370	2022-08-04	Europe / Netherlands	Human	Original	IIb C.1	GISAID	C.1/2022/Cluster II	√	√
hMpxV/Netherlands/un-EMC-NL054/2022	EPI_ISL_15269698	2022-05-27	Europe / Netherlands	Human	Original	IIb C.1	GISAID	C.1/2022/Cluster I	√	√
hMpxV/Nigeria/CBR-003/2019	EPI_ISL_15370065	2019-01-16	Africa / Nigeria	Human	Original	IIb A.1	GISAID		√
hMpxV/Nigeria/CBR-007/2019	EPI_ISL_15370066	2019-02-03	Africa / Nigeria	Human	Original	IIb A	GISAID		√	Minor parent
hMpxV/Nigeria/CBR-052/2019	EPI_ISL_15370076	2019-06-08	Africa / Nigeria	Human	Original	IIb A.1	GISAID		√
hMpxV/Nigeria/CBR-111/2019	EPI_ISL_15370080	2019-12-19	Africa / Nigeria	Human	Original	IIb A.2	GISAID		√
hMpxV/Nigeria/CBR-113/2019	EPI_ISL_15370081	2019-12-20	Africa / Nigeria	Human	Original	IIb A.2	GISAID		√
hMpxV/Nigeria/CDC-01/2017	EPI_ISL_13056275	2017-11-09	Africa / Nigeria / Rivers State	Human	Original	IIb A	GISAID
hMpxV/Nigeria/CDC-02/2017	EPI_ISL_13056276	2017-11-09	Africa / Nigeria / Rivers State	Human	Original	IIb A	GISAID		√
hMpxV/Nigeria/CDC-03/2017	EPI_ISL_13056277	2017-12-06	Africa / Nigeria / Rivers State	Human	Original	IIb A	GISAID
hMpxV/Nigeria/CDC-04/2017	EPI_ISL_13056278	2017-11-30	Africa / Nigeria / Rivers State	Human	Original	IIb A	GISAID		√
hMpxV/Nigeria/CDC-05/2017	EPI_ISL_13056279	2017-11-09	Africa / Nigeria / Rivers State	Human	Original	IIb A	GISAID		√
hMpxV/Nigeria/CDC-06/2017	EPI_ISL_13056280	2017-11-01	Africa / Nigeria / Rivers State	Human	Original	IIb A	GISAID		√
hMpxV/Pakistan/NIH-002/2023	EPI_ISL_17718458	2023-05-20	Asia / Pakistan / Islamabad	Human	Original	IIb A.2.1	GISAID		√
hMpxV/Peru/ICA-INS-206/2022	EPI_ISL_16104887	2022-09-13	South America / Peru / Ica	Human	Original	IIb B.1.6	GISAID		√	√
hMpxV/Peru/LAL-INS-273/2022	EPI_ISL_16116758	2022-09-30	South America / Peru / La Libertad / Trujillo / Trujillo	Human	Original	IIb B.1.6	GISAID		√	√
hMpxV/Peru/LIM-INS-009/2022	EPI_ISL_14207724	2022-07-01	South America / Peru / Lima	Human	Original	IIb B.1.6	GISAID
hMpxV/Peru/LIM-INS-061/2022	EPI_ISL_14445136	2022-07-23	South America / Peru / Lima	Human	Original	IIb B.1.6	GISAID		√	√
hMpxV/Peru/LIM-INS-092/2022	EPI_ISL_14584300	2022-07-31	South America / Peru / Lima	Human	Original	IIb B.1.6	GISAID		√	√
hMpxV/Peru/LIM-INS-105/2022	EPI_ISL_14584283	2022-08-02	South America / Peru / Lima	Human	Original	IIb B.1.2	GISAID		√	√
hMpxV/Peru/LIM-INS-152/2022	EPI_ISL_14818814	2022-08-10	South America / Peru / Lima	Human	Original	IIb B.1.6	GISAID		√	√
hMpxV/Peru/LIM-INS-160/2022	EPI_ISL_14818822	2022-08-08	South America / Peru / Lima	Human	Original	IIb B.1.6	GISAID		√	√
hMpxV/Peru/LIM-INS-165/2022	EPI_ISL_16104846	2022-08-16	South America / Peru / Lima / Lima / Santiago de Surco	Human	Original	IIb B.1.6	GISAID		√	√
hMpxV/Peru/LIM-INS-166/2022	EPI_ISL_16104847	2022-08-15	South America / Peru / Lima / Lima / Independencia	Human	Original	IIb B.1.6	GISAID		√	√
hMpxV/Peru/LIM-INS-195/2022	EPI_ISL_16104876	2022-09-05	South America / Peru / Lima / Lima / San Juan de Lurigancho	Human	Original	IIb B.1.6	GISAID		√	√
hMpxV/Peru/LIM-INS-225/2022	EPI_ISL_16104906	2022-09-14	South America / Peru / Lima / Lima / Surquillo	Human	Original	IIb B.1	GISAID		√	√
hMpxV/Portugal/INSA-0081/2022	EPI_ISL_14515201	2022-07-23	Europe / Portugal	Human	Original	IIb B.1.10	GISAID
hMpxV/Portugal/INSA-PT0005/2022	EPI_ISL_13052272	2022-05-15	Europe / Portugal	Human	Original	IIb B.1.9	GISAID
hMpxV/Portugal/INSA-PT0008/2022	EPI_ISL_13052273	2022-05-15	Europe / Portugal	Human	Original	IIb B.1.9	GISAID
hMpxV/Portugal/INSA-PT0033/2022	EPI_ISL_13466448	2022-05-24	Europe / Portugal	Human	Original	IIb B.1.5	GISAID		√	√
hMpxV/Portugal/INSA-PT0046/2022	EPI_ISL_13466457	2022-05-30	Europe / Portugal	Human	Original	IIb B.1	GISAID		√	√
hMpxV/Portugal/INSA-PT0538/2022	EPI_ISL_15199671	2022-08-23	Europe / Portugal	Human	Original	IIb B.1.8	GISAID		√	√
hMpxV/Portugal/INSA-PT0629/2023	EPI_ISL_18044983	2023-06-20	Europe / Portugal	Human	Original	IIb C.1	GISAID	C.1/2023/Cluster III/Purtogal
hMpxV/Portugal/INSA-PT0634/2023	EPI_ISL_18076387	2023-07-03	Europe / Portugal	Human	Original	IIb C.1	GISAID	C.1/2023/Cluster III/Purtogal
hMpxV/Portugal/INSA-PT0645/2023	EPI_ISL_18076380	2023-07-07	Europe / Portugal	Human	Original	IIb C.1	GISAID	C.1/2023/Cluster III/Purtogal
hMpxV/Portugal/INSA-PT0646/2023	EPI_ISL_18076389	2023-07-07	Europe / Portugal	Human	Original	IIb C.1	GISAID	C.1/2023/Cluster III/Purtogal
hMpxV/Portugal/INSA-PT0649/2023	EPI_ISL_18076384	2023-07-10	Europe / Portugal	Human	Original	IIb C.1	GISAID	C.1/2023/Cluster III/Purtogal
hMpxV/Portugal/INSA-PT0650/2023	EPI_ISL_18076383	2023-07-18	Europe / Portugal	Human	Original	IIb C.1	GISAID	C.1/2023/Cluster III/Purtogal
hMpxV/Portugal/INSA-PT0652/2023	EPI_ISL_18228633	2023-07-19	Europe / Portugal	Human	Original	IIb C.1	GISAID	C.1/2023/Cluster III/Purtogal
hMpxV/Portugal/INSA-PT0653/2023	EPI_ISL_18228631	2023-07-21	Europe / Portugal	Human	Original	IIb C.1	GISAID	C.1/2023/Cluster III/Purtogal
hMpxV/Portugal/INSA-PT0655/2023	EPI_ISL_18228637	2023-07-21	Europe / Portugal	Human	Original	IIb C.1	GISAID	C.1/2023/Cluster III/Purtogal
hMpxV/Portugal/INSA-PT0656/2023	EPI_ISL_18228645	2023-07-21	Europe / Portugal	Human	Original	IIb C.1	GISAID	C.1/2023/Cluster III/Purtogal
hMpxV/Portugal/INSA-PT0660/2023	EPI_ISL_18228621	2023-07-26	Europe / Portugal	Human	Original	IIb C.1	GISAID	C.1/2023/Cluster III/Purtogal
hMpxV/Portugal/INSA-PT0661/2023	EPI_ISL_18228640	2023-07-26	Europe / Portugal	Human	Original	IIb C.1	GISAID	C.1/2023/Cluster III/Purtogal
hMpxV/Portugal/INSA-PT0666/2023	EPI_ISL_18228630	2023-08-01	Europe / Portugal	Human	Original	IIb C.1	GISAID	C.1/2023/Cluster III/Purtogal
hMpxV/Portugal/INSA-PT0671/2023	EPI_ISL_18228634	2023-08-02	Europe / Portugal	Human	Original	IIb C.1	GISAID	C.1/2023/Cluster III/Purtogal
hMpxV/Singapore/NPHL-0011/2022	EPI_ISL_14721265	2022-08-02	Asia / Singapore	Human	Original	IIb B.1.2	GISAID
hMpxV/Slovenia/UL-1/2022	EPI_ISL_13052291	2022-05-23	Europe / Slovenia	Human	Original	IIb C.1	GISAID	C.1/2022/Cluster I	√	√
hMpxV/Slovenia/UL-S1-VE6/2022	EPI_ISL_13308167	2022-05-23	Europe / Slovenia	Human	Vero E6, P3	IIb C.1	GISAID	C.1/2022/Cluster I	√	√
hMpxV/South Korea/KDCA-P005/2023	EPI_ISL_18147355	2023-03-13	Asia / South Korea	Human	Original	IIb C.1	GISAID	C.1/2023/Cluster II	√	√
hMpxV/South Korea/KDCA-P006/2023	EPI_ISL_18147338	2023-04-06	Asia / South Korea	Human	Original	IIb C.1	GISAID	C.1/2023/Cluster I	√	√
hMpxV/South Korea/KDCA-P007/2023	EPI_ISL_18147345	2023-04-10	Asia / South Korea	Human	Original	IIb C.1	GISAID	C.1/2023/Cluster I	√	√
hMpxV/South Korea/KDCA-P008/2023	EPI_ISL_18147360	2023-04-11	Asia / South Korea	Human	Original	IIb C.1	GISAID	C.1/2023/Cluster I	√	√
hMpxV/South Korea/KDCA-P009/2023	EPI_ISL_18147359	2023-04-12	Asia / South Korea	Human	Original	IIb C.1	GISAID	C.1/2023/Cluster I	√	√
hMpxV/South Korea/KDCA-P010/2023	EPI_ISL_18147334	2023-04-13	Asia / South Korea	Human	Original	IIb C.1	GISAID	C.1/2023/Cluster I	√	√
hMpxV/South Korea/KDCA-P011/2023	EPI_ISL_18147340	2023-04-14	Asia / South Korea	Human	Original	IIb C.1	GISAID	C.1/2023/Cluster I	√	√
hMpxV/South Korea/KDCA-P012/2023	EPI_ISL_18147342	2023-04-15	Asia / South Korea	Human	Original	IIb C.1	GISAID	C.1/2023/Cluster I	√	√
hMpxV/South Korea/KDCA-P013/2023	EPI_ISL_18147352	2023-04-15	Asia / South Korea	Human	Original	IIb C.1	GISAID	C.1/2023/Cluster I	√	√
hMpxV/South Korea/KDCA-P014/2023	EPI_ISL_18147361	2023-04-17	Asia / South Korea	Human	Original	IIb C.1	GISAID	C.1/2023/Cluster I
hMpxV/South Korea/KDCA-P015/2023	EPI_ISL_18147358	2023-04-18	Asia / South Korea	Human	Original	IIb C.1	GISAID	C.1/2023/Cluster I	√	√
hMpxV/South Korea/KDCA-P016/2023	EPI_ISL_18147356	2023-04-18	Asia / South Korea	Human	Original	IIb C.1	GISAID	C.1/2023/Cluster I	√	√
hMpxV/South Korea/KDCA-P017/2023	EPI_ISL_18147363	2023-04-18	Asia / South Korea	Human	Original	IIb C.1	GISAID	C.1/2023/Cluster I
hMpxV/South Korea/KDCA-P018/2023	EPI_ISL_18147348	2023-04-18	Asia / South Korea	Human	Original	IIb C.1	GISAID	C.1/2023/Cluster I	√	√
hMpxV/South Korea/KDCA-P019/2023	EPI_ISL_18147344	2023-04-19	Asia / South Korea	Human	Original	IIb C.1	GISAID	C.1/2023/Cluster I	√	√
hMpxV/South Korea/KDCA-P020/2023	EPI_ISL_18147341	2023-04-19	Asia / South Korea	Human	Original	IIb C.1	GISAID	C.1/2023/Cluster I	√	√
hMpxV/South Korea/KDCA-P021/2023	EPI_ISL_18147343	2023-04-21	Asia / South Korea	Human	Original	IIb C.1	GISAID	C.1/2023/Cluster I	√	√
hMpxV/South Korea/KDCA-P022/2023	EPI_ISL_18147353	2023-04-21	Asia / South Korea	Human	Original	IIb C.1	GISAID	C.1/2023/Cluster I	√	√
hMpxV/South Korea/KDCA-P024/2023	EPI_ISL_18147351	2023-04-21	Asia / South Korea	Human	Original	IIb C.1	GISAID	C.1/2023/Cluster I	√	√
hMpxV/South Korea/KDCA-P026/2023	EPI_ISL_18147347	2023-04-22	Asia / South Korea	Human	Original	IIb C.1	GISAID	C.1/2023/Cluster I	√	√
hMpxV/South Korea/KDCA-P027/2023	EPI_ISL_18147349	2023-04-22	Asia / South Korea	Human	Original	IIb C.1	GISAID	C.1/2023/Cluster I	√	√
hMpxV/South Korea/KDCA-P028/2023	EPI_ISL_18147336	2023-04-22	Asia / South Korea	Human	Original	IIb C.1	GISAID	C.1/2023/Cluster I	√	√
hMpxV/South Korea/KDCA-P029/2023	EPI_ISL_18147362	2023-04-23	Asia / South Korea	Human	Original	IIb C.1	GISAID	C.1/2023/Cluster I	√	√
hMpxV/South Korea/KDCA-P030/2023	EPI_ISL_18147339	2023-04-23	Asia / South Korea	Human	Original	IIb C.1	GISAID	C.1/2023/Cluster I	√	√
hMpxV/South Korea/KDCA-P032/2023	EPI_ISL_18147337	2023-04-25	Asia / South Korea	Human	Original	IIb C.1	GISAID	C.1/2023/Cluster I	√	√
hMpxV/South Korea/KDCA-P033/2023	EPI_ISL_18147350	2023-04-25	Asia / South Korea	Human	Original	IIb C.1	GISAID	C.1/2023/Cluster I
hMpxV/South Korea/KDCA-P034/2023	EPI_ISL_18147346	2023-04-25	Asia / South Korea	Human	Original	IIb C.1	GISAID	C.1/2023/Cluster I	√	√
hMpxV/Spain/AN-HUCSC-00001/2022	EPI_ISL_13339105	2022-06-07	Europe / Spain / Andalusia	Human	Original	IIb C.1	GISAID	C.1/2022/Cluster I	√	√
hMpxV/Spain/un_ITER_0005b/2022	EPI_ISL_17201439	2022-07-01	Europe / Spain	Human	Original	IIb B.1.10	GISAID
hMpxV/Spain/un-ITER-0001b/2022	EPI_ISL_13331717	2022-05-31	Europe / Spain	Human	Original	IIb C.1	GISAID	C.1/2022/Cluster I	√	√
hMpxV/Switzerland/un-UHG-38347314/2022	EPI_ISL_15684645	2022-06-08	Europe / Switzerland	Human	Original	IIb B.1.5	GISAID
hMpxV/Switzerland/ZH-UZH-IMV-3ba6449f/2022	EPI_ISL_13251157	2022-06-01	Europe / Switzerland / Zurich	Human	Original	IIb C.1	GISAID	C.1/2022/Cluster I	√	√
hMpxV/Thailand/CU-220016-FTV/2022	EPI_ISL_14011193	2022-07-17	Asia / Thailand	Human	Original	IIb A.2	GISAID		√
hMpxV/Thailand/CU-ID220101-LRV/2022	EPI_ISL_17187500	2022-08-02	Asia / Thailand	Human	Original	IIb A.2	GISAID
hMpxV/Thailand/CU-ID220101-TSV/2022	EPI_ISL_17187501	2022-08-02	Asia / Thailand	Human	Original	IIb A.2	GISAID
hMpxV/Thailand/CU-ID220103-FLV/2022	EPI_ISL_17187502	2022-08-03	Asia / Thailand	Human	Original	IIb A.2	GISAID
hMpxV/Thailand/CU-ID220121-PSV/2022	EPI_ISL_17187503	2022-08-14	Asia / Thailand	Human	Original	IIb A.2.1	GISAID		√
hMpxV/Thailand/CU-ID220131-LRV/2022	EPI_ISL_17187505	2022-08-17	Asia / Thailand	Human	Original	IIb A.2	GISAID
hMpxV/United Kingdom/UKHSA-18/2022	EPI_ISL_14439723	2022-06-09	Europe / United Kingdom	Human	Original	IIb B.1.2	GISAID		√	√
hMpxV/United Kingdom/UKHSA-27/2022	EPI_ISL_14439732	2022-06-09	Europe / United Kingdom	Human	Original	IIb B.1.2	GISAID
hMpxV/United Kingdom/UKHSA-51/2022	EPI_ISL_14439756	2022-06-14	Europe / United Kingdom	Human	Original	IIb B.1.7	GISAID		√	√
hMpxV/United Kingdom/UKHSA-56/2022	EPI_ISL_14439761	2022-07-07	Europe / United Kingdom	Human	Original	IIb C.1	GISAID	C.1/2022/Cluster I	√	√
hMpxV/United Kingdom/UKHSA-61/2022	EPI_ISL_14439766	2022-07-05	Europe / United Kingdom	Human	Original	IIb C.1	GISAID	C.1/2022/Cluster I	√	√
hMpxV/United Kingdom/UKHSA-7/2022	EPI_ISL_14439712	2022-05-27	Europe / United Kingdom	Human	Original	IIb C.1	GISAID	C.1/2022/Cluster I	√	√
hMpxV/United Kingdom/UKHSA-73/2022	EPI_ISL_14439778	2022-06-29	Europe / United Kingdom	Human	Original	IIb C.1	GISAID	C.1/2022/Cluster I	√	√
hMpxV/United Kingdom/UKHSA-9000060/2022	EPI_ISL_14752284	2022-06-07	Europe / United Kingdom	Human	Original	IIb B.1.2	GISAID		√	√
hMpxV/United Kingdom/UKHSA-9000183/2022	EPI_ISL_14752290	2022-06-29	Europe / United Kingdom	Human	Original	IIb B.1.8	GISAID		√	√
hMpxV/USA/AL-MASPHL-0182/2022	EPI_ISL_18238309	2022	North America / USA / Alabama	Human	Original	IIb C.1	GISAID	C.1/2022/Cluster I	√	√
hMpxV/USA/CA-CDPH-MPX000052/2022	EPI_ISL_17206622	2022-07-21	North America / USA / California	Human	Original	IIb B.1.4	GISAID
hMpxV/USA/CA-LACPHL-MA00103/2022	EPI_ISL_15120452	2022-08-17	North America / USA / California / Los Angeles County	Human	Original	IIb B.1.17	GISAID
hMpxV/USA/CA-LACPHL-MA00309/2022	EPI_ISL_15896342	2022-11-09	North America / USA / California / Los Angeles County	Human	Original	IIb B.1.17	GISAID		√	√
hMpxV/USA/CA-LACPHL-MA00317/2022	EPI_ISL_15896350	2022-11-09	North America / USA / California / Los Angeles County	Human	Original	IIb B.1.17	GISAID		√	√
hMpxV/USA/CA-LACPHL-MA00318/2022	EPI_ISL_15896351	2022-11-09	North America / USA / California / Los Angeles County	Human	Original	IIb B.1.17	GISAID
hMpxV/USA/CA-LACPHL-MA00344/2022	EPI_ISL_15955339	2022-11-09	North America / USA / California / Los Angeles County	Human	Original	IIb B.1.11	GISAID		√	√
hMpxV/USA/CA-LACPHL-MA00432/2022	EPI_ISL_16997435	2022-10-11	North America / USA / California / Los Angeles County	Human	Original	IIb B.1.11	GISAID
hMpxV/USA/CT-Yale-00002/2022	EPI_ISL_14526939	2022-07-12	North America / USA / Connecticut	Human	Original	IIb B.1.11	GISAID
hMpxV/USA/CT-Yale-00008/2022	EPI_ISL_14526945	2022-07-11	North America / USA / Connecticut	Human	Original	IIb B.1.8	GISAID		√	√
hMpxV/USA/CT-Yale-00020/2022	EPI_ISL_14526953	2022-07-15	North America / USA / Connecticut	Human	Original	IIb C.1	GISAID	C.1/2022/Cluster II	√	√
hMpxV/USA/IL-IDPH-001/2022	EPI_ISL_15158315	2022-07-23	North America / USA / Illinois	Human	Original	IIb B.1.13	GISAID		√	√
hMpxV/USA/IL-IDPH-002/2022	EPI_ISL_15158316	2022-08-04	North America / USA / Illinois	Human	Original	IIb B.1.13	GISAID
hMpxV/USA/IL-IDPH-027/2022	EPI_ISL_15158341	2022-06-12	North America / USA / Illinois	Human	Original	IIb B.1.7	GISAID		√	√
hMpxV/USA/IL-IDPH-070/2022	EPI_ISL_15158384	2022-06-30	North America / USA / Illinois	Human	Original	IIb B.1.13	GISAID
hMpxV/USA/IL-IDPH-071/2022	EPI_ISL_15158385	2022-07-01	North America / USA / Illinois	Human	Original	IIb B.1.13	GISAID
hMpxV/USA/IL-IDPH-076/2022	EPI_ISL_15158390	2022-07-01	North America / USA / Illinois	Human	Original	IIb B.1.13	GISAID		√	√
hMpxV/USA/IL-IDPH-077/2022	EPI_ISL_15158391	2022-07-01	North America / USA / Illinois	Human	Original	IIb B.1.13	GISAID
hMpxV/USA/IL-RIPHL-052-0034/2023	EPI_ISL_17821096	2023-05-10	North America / USA / Illinois / Cook County / Chicago	Human	Original	IIb B.1.13	GISAID		√	√
hMpxV/USA/IL-RIPHL-10002/2022	EPI_ISL_15722681	2022-08-13	North America / USA / Illinois / Cook County / Chicago	Human	Original	IIb B.1.13	GISAID
hMpxV/USA/IL-RIPHL-10006/2022	EPI_ISL_15722685	2022-08-08	North America / USA / Illinois / Cook County / Chicago	Human	Original	IIb B.1.13	GISAID
hMpxV/USA/IL-RIPHL-10009/2022	EPI_ISL_15722688	2022-08-19	North America / USA / Illinois / Cook County / Chicago	Human	Original	IIb C.1	GISAID	C.1/2022/Cluster II
hMpxV/USA/IL-RIPHL-10014/2022	EPI_ISL_16190092	2022-08-27	North America / USA / Illinois / Cook County / Chicago	Human	Original	IIb B.1.11	GISAID		√	√
hMpxV/USA/LA-CDC-0014/2022	EPI_ISL_17972025	2022-08-01	North America / USA / Louisiana	Human	Original	IIb C.1	GISAID	C.1/2022/Cluster II
hMpxV/USA/MD-NIDDL-54826/2022	EPI_ISL_16927013	2022-08-25	North America / USA / Maryland	Human	Original	IIb C.1	GISAID	C.1/2022/Cluster II	√	√
hMpxV/USA/MD-NIDDL-54859/2022	EPI_ISL_16927016	2022-08-31	North America / USA / Maryland	Human	Original	IIb C.1	GISAID	C.1/2022/Cluster II	√	√
hMpxV/USA/NC-UNC-0012/2022	EPI_ISL_15076188	2022-08-16	North America / USA / North Carolina	Human	Original	IIb B.1.8	GISAID		√	√
hMpxV/USA/NE-EAOH-25/2022	EPI_ISL_14326644	2022-06-25	North America / USA / Nebraska	Human	Original	IIb B.1.12	GISAID		√	√
hMpxV/USA/NE-EAOH-43/2022	EPI_ISL_14326642	2022-07-14	North America / USA / Nebraska	Human	Original	IIb C.1	GISAID	C.1/2022/Cluster I	√	√
hMpxV/USA/NE-EAOH-48/2022	EPI_ISL_14326640	2022-07-15	North America / USA / Nebraska	Human	Original	IIb B.1.8	GISAID		√	√
hMpxV/USA/NE-EAOH-63/2022	EPI_ISL_14326639	2022-07-25	North America / USA / Nebraska	Human	Original	IIb C.1	GISAID	C.1/2022/Cluster I	√	√
hMpxV/USA/NE-UNMC-111/2022	EPI_ISL_14752093	2022-08-03	North America / USA / Nebraska	Human	Original	IIb C.1	GISAID	C.1/2022/Cluster I	√	√
hMpxV/USA/NE-UNMC-115/2022	EPI_ISL_14752094	2022-08-04	North America / USA / Nebraska	Human	Original	IIb B.1.11	GISAID		√	√
hMpxV/USA/NE-UNMC-152/2022	EPI_ISL_14752096	2022-08-11	North America / USA / Nebraska	Human	Original	IIb C.1	GISAID	C.1/2022/Cluster I	√	√
hMpxV/USA/NE-UNMC-154/2022	EPI_ISL_14977307	2022-08-12	North America / USA / Nebraska	Human	Original	IIb C.1	GISAID	C.1/2022/Cluster I	√	√
hMpxV/USA/NE-UNMC-176/2022	EPI_ISL_14977309	2022-08-15	North America / USA / Nebraska	Human	Original	IIb C.1	GISAID	C.1/2022/Cluster I	√	√
hMpxV/USA/NE-UNMC-181/2022	EPI_ISL_14977308	2022-08-17	North America / USA / Nebraska	Human	Original	IIb C.1	GISAID	C.1/2022/Cluster I	√	√
hMpxV/USA/NE-UNMC-199/2022	EPI_ISL_14977310	2022-08-20	North America / USA / Nebraska	Human	Original	IIb C.1	GISAID	C.1/2022/Cluster I	√	√
hMpxV/USA/NE-UNMC-202/2022	EPI_ISL_17269833	2022-08-22	North America / USA / Nebraska	Human	Original	IIb C.1	GISAID	C.1/2022/Cluster I	√	√
hMpxV/USA/NE-UNMC-211/2022	EPI_ISL_15332336	2022-08-24	North America / USA / Nebraska	Human	Original	IIb C.1	GISAID	C.1/2022/Cluster I	√	√
hMpxV/USA/NE-UNMC-230/2022	EPI_ISL_15332337	2022-08-28	North America / USA / Nebraska	Human	Original	IIb C.1	GISAID	C.1/2022/Cluster I	√	√
hMpxV/USA/NE-UNMC-245/2022	EPI_ISL_17269834	2022-08-29	North America / USA / Nebraska	Human	Original	IIb C.1	GISAID	C.1/2022/Cluster I	√	√
hMpxV/USA/NE-UNMC-250/2022	EPI_ISL_17269835	2022-09-01	North America / USA / Nebraska	Human	Original	IIb C.1	GISAID	C.1/2022/Cluster I	√	√
hMpxV/USA/NE-UNMC-99/2022	EPI_ISL_14752091	2022-08-01	North America / USA / Nebraska	Human	Original	IIb B.1.11	GISAID		√	√
hMpxV/USA/NY-CDC-0049/2022	EPI_ISL_18147429	2022-08-01	North America / USA / New York	Human	Original	IIb C.1	GISAID	C.1/2022/Cluster II	√	√
hMpxV/USA/NY-CDC-0054/2022	EPI_ISL_18147443	2022-08-01	North America / USA / New York	Human	Original	IIb C.1	GISAID	C.1/2022/Cluster I	√	√
hMpxV/USA/NY-NYCPHL-000617/2022	EPI_ISL_17086066	2022-08-10	North America / USA / New York / New York	Human	Original	IIb B.1.5	GISAID		√	√
hMpxV/USA/NY-NYCPHL-000682/2022	EPI_ISL_17085977	2022-07-18	North America / USA / New York / New York	Human	Original	IIb B.1.7	GISAID		√	√
hMpxV/USA/NY-NYCPHL-000716/2022	EPI_ISL_17085986	2022-07-19	North America / USA / New York / New York	Human	Original	IIb B.1.10	GISAID		√	√
hMpxV/USA/NY-NYCPHL-000727/2022	EPI_ISL_17086120	2022-07-20	North America / USA / New York / New York	Human	Original	IIb C.1	GISAID	C.1/2022/Cluster II	√	√
hMpxV/USA/NY-NYCPHL-000728/2022	EPI_ISL_17086121	2022-07-20	North America / USA / New York / New York	Human	Original	IIb C.1	GISAID	C.1/2022/Cluster II	√	√
hMpxV/USA/NY-NYCPHL-000760/2022	EPI_ISL_17086139	2022-07-12	North America / USA / New York / New York	Human	Original	IIb B.1.12	GISAID		√	√
hMpxV/USA/NY-NYCPHL-000763/2022	EPI_ISL_17085998	2022-07-11	North America / USA / New York / New York	Human	Original	IIb B.1.11	GISAID		√	√
hMpxV/USA/NY-NYCPHL-000775/2022	EPI_ISL_17086144	2022-07-12	North America / USA / New York / New York	Human	Original	IIb B.1.5	GISAID		√	√
hMpxV/USA/NY-NYCPHL-000777/2022	EPI_ISL_17086146	2022-07-12	North America / USA / New York / New York	Human	Original	IIb B.1	GISAID		√	√
hMpxV/USA/NY-NYCPHL-000779/2022	EPI_ISL_17086148	2022-07-12	North America / USA / New York / New York	Human	Original	IIb B.1.8	GISAID
hMpxV/USA/NY-NYCPHL-000780/2022	EPI_ISL_17086007	2022-07-12	North America / USA / New York / New York	Human	Original	IIb B.1.12	GISAID		√	√
hMpxV/USA/NY-NYCPHL-000782/2022	EPI_ISL_17086009	2022-07-11	North America / USA / New York / New York	Human	Original	IIb C.1	GISAID	C.1/2022/Cluster II	√	√
hMpxV/USA/NY-NYCPHL-000789/2022	EPI_ISL_17086151	2022-07-11	North America / USA / New York / New York	Human	Original	IIb B.1.12	GISAID		√	√
hMpxV/USA/NY-NYCPHL-000919/2022	EPI_ISL_17165740	2022-07-08	North America / USA / New York / New York City	Human	Original	IIb B.1.2	GISAID
hMpxV/USA/NY-NYCPHL-001003/2022	EPI_ISL_17085782	2022-07-11	North America / USA / New York / New York	Human	Original	IIb B.1.12	GISAID		√	√
hMpxV/USA/NY-NYCPHL-001020/2022	EPI_ISL_17104551	2022-07-05	North America / USA / New York / New York	Human	Original	IIb B.1.14	GISAID
hMpxV/USA/NY-NYCPHL-001033/2022	EPI_ISL_17085795	2022-06-30	North America / USA / New York / New York	Human	Original	IIb B.1.12	GISAID
hMpxV/USA/NY-NYCPHL-001037/2022	EPI_ISL_17104560	2022-06-25	North America / USA / New York / New York	Human	Original	IIb B.1.10	GISAID		√	√
hMpxV/USA/NY-NYCPHL-001053/2022	EPI_ISL_17104570	2022-06-26	North America / USA / New York / New York	Human	Original	IIb B.1.8	GISAID		√	√
hMpxV/USA/NY-NYCPHL-001071/2022	EPI_ISL_17104583	2022-07-04	North America / USA / New York / New York	Human	Original	IIb B.1.5	GISAID		√	√
hMpxV/USA/NY-NYCPHL-001078/2022	EPI_ISL_17104590	2022-07-05	North America / USA / New York / New York	Human	Original	IIb B.1.2	GISAID		√	√
hMpxV/USA/NY-NYCPHL-001079/2022	EPI_ISL_17085925	2022-07-05	North America / USA / New York / New York	Human	Original	IIb B.1.5	GISAID
hMpxV/USA/NY-NYCPHL-001083/2022	EPI_ISL_17085927	2022-07-05	North America / USA / New York / New York	Human	Original	IIb B.1.14	GISAID
hMpxV/USA/NY-NYCPHL-001135/2022	EPI_ISL_17085946	2022-07-05	North America / USA / New York / New York	Human	Original	IIb C.1	GISAID	C.1/2022/Cluster I
hMpxV/USA/NY-PV67621-CPS/2022	EPI_ISL_17424671	2022-07-07	North America / USA / New York	Human	Original	IIb C.1	GISAID	C.1/2022/Cluster II	√	√
hMpxV/USA/NY-PV67621-CS/2022	EPI_ISL_17424670	2022-07-07	North America / USA / New York	Human	Original	IIb C.1	GISAID	C.1/2022/Cluster II	√	√
hMpxV/USA/NY-URMC-2207A101/2022	EPI_ISL_14003930	2022-07-11	North America / USA / New York	Human	Original	IIb C.1	GISAID	C.1/2022/Cluster II	√	√
hMpxV/USA/NY-URMC-2207A102/2022	EPI_ISL_14251112	2022-07-14	North America / USA / New York	Human	Original	IIb C.1	GISAID	C.1/2022/Cluster II	√	√
hMpxV/USA/NY-Yale-00019/2022	EPI_ISL_14526952	2022-07-14	North America / USA / New York	Human	Original	IIb B.1.14	GISAID
hMpxV/USA/OK-UN-134/2022	EPI_ISL_14804646	2022-08-08	North America / USA / Oklahoma	Human	Original	IIb B.1.4	GISAID		√	√
hMpxV/USA/OK-UN-66/2022	EPI_ISL_14804641	2022-07-22	North America / USA / Oklahoma	Human	Original	IIb B.1.13	GISAID		√	√
hMpxV/USA/OK-UN-69/2022	EPI_ISL_14804644	2022-07-22	North America / USA / Oklahoma	Human	Original	IIb B.1.5	GISAID		√	√
hMpxV/USA/OK-UNMC-273/2022	EPI_ISL_15458904	2022-09-07	North America / USA / Oklahoma	Human	Original	IIb B.1.2	GISAID		√	√
hMpxV/USA/OK-UNMC-81/2022	EPI_ISL_15458906	2022-07-26	North America / USA / Oklahoma	Human	Original	IIb B.1.5	GISAID
hMpxV/USA/VA-NIDDL-54753/2022	EPI_ISL_16927010	2022-08-09	North America / USA / Virginia	Human	Original	IIb C.1	GISAID	C.1/2022/Cluster II	√	√
hMpxV/USA/WA-UW-066957/2023	EPI_ISL_18125040	2023-06-01	North America / USA / Washington	Human	Original	IIb C.1	GISAID	C.1/2023/Cluster I	√	√
hMpxV/Vietnam/PIHCM_01/2022	EPI_ISL_15373792	2022-09-23	Asia / Vietnam / Ho Chi Minh City	Human	Original	IIb A	GISAID
MPXV_USA_2022_MA001	ON563414.3	2022-05-01	North America / USA	Human	Unknow	IIb B.1	GenBank		√	√
MPXV-M5312_HM12_Rivers	NC_063383.1	2019	Africa / Nigeria / Rivers State	Human	Unknow	IIb A	GenBank		√

## Sheet: Sheet_4
Sheet 4. SNPs separating the Guangdong 2023 outbreak cluster from the reference genome sequence MPXV_USA_2022_MA001 (GenBank: ON563414.3, Reference of Lineage IIb B.1)
Position	Mutation context	Reference	M23011	M23008	M23022	M23024	M23021	M23016	M23026	M23028	M23050	M23108	Mutation type in the 10 sequences we studied	Mutation type	AA mutation	Gene	protein	product	Protein functional type (Refer to ViralZone (https://viralzone.expasy.org/9959))	Functional annotation (This description comes from the GenBank annotation of the reference of lineage IIb A (MPXV-M5312_HM12_Rivers, 2022, GenBank access no. NC_063383.1))
3982	TC＞TT	C	C	C	C	C	C	T	C	C	C	C	Private mutation	missense variant	OPG003:R209Q	OPG003	J3L	MPXVgp003	Host regulation	Ankyrin repeat protein; similar to VACV-WR J3L and VACV-Cop C19L
3987	TC＞TT	C	T	T	T	T	T	T	T	T	T	T	Shared mutation	synonymous variant		OPG003	J3L	MPXVgp003	Host regulation	Ankyrin repeat protein; similar to VACV-WR J3L and VACV-Cop C19L
11168	GT＞GG	T	T	T	G	G	G	T	T	T	T	T	Partially shared mutation	missense variant	OPG023:N578T	OPG023	D7L	MPXVgp010	Host regulation	host range; ankyrin-like; Ankyrin/Host Range(Bang-D8L); similar to VACV-WR D7L
13563	GA＞AA	G	A	G	G	A	A	A	A	G	G	G	Partially shared mutation	missense variant	OPG025:P569S	OPG025	D9L	MPXVgp012	Host regulation	ankyrin-like; Type I IFN resistance; similar to VACV-WR D9L and VACV-Cop C9L
20105	TC＞TG	C	C	C	G	C	C	G	C	C	C	C	Partially shared mutation	missense variant	OPG035:R100S	OPG035	P1L	MPXVgp023	Host regulation	Bcl-2-like protein; secreted virulence factor; Putative tlr signaling inhibitor; Anti-apoptotic Bcl-2-like protein; similar to VACV-WR P1L and VACV-Cop N1L
21062	TC＞TT	C	T	T	T	T	T	T	T	T	T	T	Shared mutation	missense variant	OPG036:M1I	OPG036	P2L	MPXVgp024	Host regulation	Bcl-2-like protein; Alpha amanatin target protein; Putative tlr signaling inhibitor; similar to VACV-WR P2L and VACV-Cop N2L
34459	AA＞GA	A	A	A	A	A	A	G	A	A	A	A	Private mutation	missense variant	OPG053:S78P	OPG053	C15L	MPXVgp041	Surface protein of viral particles	IMV membrane protein L1R; S-S bond formation pathway protein substrate; similar to VACV-WR C15L and VACV-Cop F9L
41392	TT＞TA	T	T	T	A	T	T	T	T	T	T	T	Private mutation	missense variant	OPG061:N165Y	OPG061	C22L	MPXVgp048	Unknow	Protein F16; Non-functional Serine Recombinase; similar to VACV-WR C22L and VACV-Cop F16L
46190	AA＞GA	A	A	A	A	A	A	A	G	A	A	A	Private mutation	synonymous variant		OPG065	F3L	MPXVgp052	Host regulation	Double-stranded RNA binding protein; interferon resistance factor; two forms (25 kDa and 19 kDa) of the dsRNA-binding protein; inhibition of dsRNA-dependent protein kinase and 2-5A-synthet; dsRNA-binding protein, IFN resistance/PKR inhibitor (Z-DNA binding); start of ORF is missing approx. 37 AA compared to CPXVs; similar to VACV-WR F3L and VACV-Cop E3L
54635	AA＞GA	A	A	A	A	A	A	A	A	G	A	A	Private mutation	missense variant	OPG072:N56D	OPG072	F9R	MPXVgp058	Surface protein of viral particles	protein disulfide bond-forming enzyme; Sulfhydryl oxidase(FAD-linked); similar to VACV-WR F9R and VACV-Cop E10R
55133	GA＞AA	G	A	A	A	A	A	A	A	A	A	A	Shared mutation	missense variant	OPG074:R665C	OPG074	Q1L	MPXVgp060	Surface protein of viral particles	IEV morphogenesis protein; Membrane protein; similar to VACV-WR Q1L and VACV-Cop O1L
61825	GG＞GC	G	G	G	G	G	G	C	G	G	G	G	Private mutation	missense variant	OPG080:A65G	OPG080	I4L	MPXVgp065	Replication and translation of the viral genome	Ribonucleoside-diphosphate reductase; ribonucleotide reductase, large subunit, R1; similar to VACV-WR I4L and VACV-Cop I4L
64426	TC＞TT	C	T	T	T	T	T	T	T	T	T	T	Shared mutation	synonymous variant		OPG083	I7L	MPXVgp068	Viral particles life cycle related	virion core protein; similar to DNA topoisomerase II; Virion core cysteine protease; similar to VACV-WR I7L and VACV-Cop I7L
101241	GA＞AA	G	A	A	A	A	A	A	A	A	A	A	Shared mutation	synonymous variant		OPG120	E8L	MPXVgp105	Surface protein of viral particles	IMV surface membrane 32 kDa protein; binding to cell surface chondroitin sulfate; IMV adsorption to cell surface; GAG-binding IMV membrane protein; similar to VACV-WR E8L and VACV-Cop D8L
105923	GA＞AA	G	A	A	A	A	A	A	A	A	A	A	Shared mutation	missense variant	OPG124:L16F	OPG124	E12L	MPXVgp109	Replication and translation of the viral genome	mRNA capping enzyme small subunit; mRNA(guanine-N7-)-methyl-transferase; transcription initiation factor; similar to VACV-WR E12L and VACV-Cop D12L
118994	TA＞AA	T	T	T	A	T	T	A	T	T	T	T	Partially shared mutation	synonymous variant		OPG136	A11L	MPXVgp121	Viral particles life cycle related	major virion core protein p4a; P4a precursor; similar to VACV-WR A11L and VACV-Cop A10L
121320	GT＞GC	T	T	T	C	C	C	C	C	C	T	T	Partially shared mutation	missense variant	OPG139:T17A	OPG139	A14L	MPXVgp124	Surface protein of viral particles	IMV inner and outer membrane protein; virion maturation; similar to VACV-WR A14L and VACV-Cop A13L
128698	TT＞TC	T	T	T	T	T	T	C	T	T	T	T	Private mutation	missense variant	OPG150:L307S	OPG150	A24R	MPXVgp134	Replication and translation of the viral genome	intermediate transcription factor, VITF-3, 45kDa subunit; similar to VACV-WR A24R and VACV-Cop A23R
137963	GT＞GA	T	T	T	T	T	A	A	T	A	T	T	Partially shared mutation	missense variant	OPG154:T30S	OPG154	A29L	MPXVgp139	Surface protein of viral particles	IMV surface membrane 14 kDa fusion protein;binding to cell surface heparan; similar to VACV-WR A29L and VACV-Cop A27L
142351	AA＞AT	A	A	A	A	A	A	T	A	A	A	A	Private mutation	missense variant	OPG163:K50N	OPG163	A37R	MPXVgp147	Host regulation	MHC class II antigen presentation inhibitor; similar to VACV-WR A37R and VACV-Cop A35R
145496	GA＞AA	G	G	A	G	G	G	G	G	G	G	G	Private mutation	synonymous variant		Unknow	Unknow	Unknow	Unknow	Unknow
148412	AA＞GA	A	A	A	G	G	G	G	G	A	A	A	Partially shared mutation	synonymous variant		OPG174	A45L	MPXVgp155	Host regulation	3-b-Hydroxy-delta5-steroid dehydrogenase; 3 beta-hydroxysteroid dehydrogenase/delta 5->4 isomerase; similar to VACV-WR A45L and VACV-Cop A44L
149963	TC＞TT	C	T	T	T	T	T	T	T	T	T	T	Shared mutation	missense variant	OPG176:S52L	OPG176	A47R	MPXVgp157	Host regulation	Bcl-2-like protein; IL-1/TLR signaling inhibitor; similar to VACV-WR A47R and VACV-Cop A46R
150385	TC＞TT	C	C	C	C	T	C	C	T	C	C	C	Partially shared mutation	missense variant	OPG176:P193S	OPG176	A47R	MPXVgp157	Host regulation	Bcl-2-like protein; IL-1/TLR signaling inhibitor; similar to VACV-WR A47R and VACV-Cop A46R
151626	TC＞TT	C	C	T	C	C	C	C	C	C	C	C	Private mutation	missense variant	OPG178:Q40*	OPG178	A49R	MPXVgp159	Replication and translation of the viral genome	thymidylate kinase; start of ORF is missing approx. 37 AA compared to CPXVs; similar to VACV-WR A49R and VACV-Cop A48R
152866	GA＞AA	G	A	A	A	N	A	A	A	A	A	A	Shared mutation	missense variant	OPG180:D59N	OPG180	A50R	MPXVgp160	Replication and translation of the viral genome	ATP-dependent DNA ligase; similar to VACV-WR A50R and VACV-Cop A50R
154408	TC＞TT	C	C	C	T	T	T	T	T	T	C	C	Partially shared mutation	synonymous variant		Unknow	Unknow	Unknow	Unknow	Unknow
156033	TC＞TT	C	C	C	C	C	T	C	C	C	C	C	Private mutation	synonymous variant		OPG186	Unknow	Unknow	Unknow	Unknow
164385	TC＞TT	C	C	C	C	T	C	C	T	C	C	C	Partially shared mutation	synonymous variant		OPG189	B5R	MPXVgp166	Host regulation	Ankyrin repeat protein; ankyrin-like; similar to VACV-WR B5R and VACV-Cop B4R
164617	TA＞CA	T	T	T	C	N	T	C	C	T	T	T	Partially shared mutation	missense variant	OPG189:Y429H	OPG189	B5R	MPXVgp166	Host regulation	Ankyrin repeat protein; ankyrin-like; similar to VACV-WR B5R and VACV-Cop B4R
166940	TC＞TT	C	T	T	T	T	T	T	T	T	T	T	Shared mutation	synonymous variant		OPG192	B8R	MPXVgp169	Host regulation	Virulence protein; Virulence, ER resident; similar to VACV-WR B8R and VACV-Cop B7R
171293	TC＞TT	C	C	C	C	T	T	T	T	T	C	C	Partially shared mutation	synonymous variant		OPG199	B12R	MPXVgp173	Host regulation	serine protease inhibitor-like, SPI-2; inhibition of the IL-1b converting enzyme; apoptosis inhibition; Serpin 1,2,3; similar to VACV-WR B12R and VACV-Cop K2L
176540	AA＞TA	A	A	A	T	A	A	T	A	A	A	A	Partially shared mutation	missense variant	OPG205:R295S	OPG205	B17R	MPXVgp178	Host regulation	Ankyrin repeat protein; ankyrin-like; similar to VACV-WR B17R and VACV-Cop B20R
184562	GA＞AA	G	A	A	A	A	A	A	A	A	A	A	Shared mutation	synonymous variant		OPG210	B21R	MPXVgp182	Host regulation	B22R family protein; Surface glycoprotein; putative membrane-associated glycoprotein; cadherin-like domain; similar to VACV-WR B21R
188348	GA＞AA	G	A	A	A	A	A	A	A	A	A	A	Shared mutation	synonymous variant		Unknow	Unknow	Unknow	Unknow	Unknow
188946	TC＞TT	C	T	T	T	T	T	T	T	T	T	T	Shared mutation	synonymous variant		Unknow	Unknow	Unknow	Unknow	Unknow
190660	GA＞AA	G	A	A	A	A	A	A	A	A	A	A	Shared mutation	missense variant	NBT03_gp174:R84K	OPG005	N1R	MPXVgp185	Host regulation	Bcl-2-like protein; Hypothetical protein; Putative tlr signaling inhibitor; similar to VACV-WR N1R and VACV-Cop C16L and B22R
193223	GA＞AA	G	A	A	A	A	A	A	A	A	A	A	Shared mutation	synonymous variant		OPG003	J1R	MPXVgp190	Host regulation	Ankyrin repeat protein; similar to VACV-WR J3L and VACV-Cop C19L
193228	GA＞AA	G	G	G	G	G	G	A	G	G	G	G	Private mutation	missense variant	OPG003:R209Q	OPG003	J1R	MPXVgp190	Host regulation	Ankyrin repeat protein; similar to VACV-WR J3L and VACV-Cop C19L

## Sheet: Sheet_5
Sheet 5.Molecular evolution of the unique mutation spectrum of MPXV clusters with time continuity divided from the IIb C.1 lineage (reference to genome sequence MPXV_USA_2022_MA001, GenBank: ON563414.3, Reference of Lineage IIb B.1 in NC_063383.1 coordinates)
Position	Mutation context	Reference	C.1/2022/Cluster I	C.1/2022/Cluster II	C.1/2023/Cluster I	C.1/2023/Cluster II	C.1/2023/Cluster III/China/Zhejiang	C.1/2023/Cluster III/China/Yunnan	C.1/2023/Cluster III/China/Guangdong	C.1/2023/Cluster III/Portugal	Mutation type	AA mutation	Gene	protein	product	Protein functional type (Refer to ViralZone (https://viralzone.expasy.org/9959))	Functional annotation (This description comes from the GenBank annotation of the reference of lineage IIb A (MPXV-M5312_HM12_Rivers, 2022, GenBank access no. NC_063383.1))
3987	TC＞TT	C	C	C	T	T	T	T	T	T	synonymous variant		OPG003	J3L	MPXVgp003	Host regulation	Ankyrin repeat protein (25); similar to VACV-WR J3L and VACV-Cop C19L
21062	TC＞TT	C	C	C	C	C	T	T	T	T	missense variant	OPG036:M1I	OPG036	P2L	MPXVgp024	Host regulation	Bcl-2-like protein; Alpha amanatin target protein; Putative tlr signaling inhibitor; similar to VACV-WR P2L and VACV-Cop N2L
55133	GA＞AA	G	G	A	A	A	A	A	A	A	missense variant	OPG074:R665C	OPG074	Q1L	MPXVgp060	Surface protein of viral particles	IEV morphogenesis protein; Membrane protein; similar to VACV-WR Q1L and VACV-Cop O1L
64426	TC＞TT	C	C	T	T	T	T	T	T	T	synonymous variant		OPG083	I7L	MPXVgp068	Viral particles life cycle related	virion core protein; similar to DNA topoisomerase II; Virion core cysteine protease; similar to VACV-WR I7L and VACV-Cop I7L
101241	GA＞AA	G	G	G	G	G	G	A	A	A	synonymous variant		OPG120	E8L	MPXVgp105	Surface protein of viral particles	IMV surface membrane 32 kDa protein; binding to cell surface chondroitin sulfate; IMV adsorption to cell surface; GAG-binding IMV membrane protein; similar to VACV-WR E8L and VACV-Cop D8L
105923	GA＞AA	G	G	G	A	A	A	A	A	A	missense variant	OPG124:L16F	OPG124	E12L	MPXVgp109	Replication and translation of the viral genome	mRNA capping enzyme small subunit; mRNA(guanine-N7-)-methyl-transferase; transcription initiation factor; similar to VACV-WR E12L and VACV-Cop D12L
149963	TC＞TT	C	C	C	C	C or T	T	T	T	T	missense variant	OPG176:S52L	OPG176	A47R	MPXVgp157	Host regulation	Bcl-2-like protein; IL-1/TLR signaling inhibitor; similar to VACV-WR A47R and VACV-Cop A46R
152866	GA＞AA	G	G	G	G	G	G	A	A	A	missense variant	OPG180:D59N	OPG180	A50R	MPXVgp160	Replication and translation of the viral genome	ATP-dependent DNA ligase; similar to VACV-WR A50R and VACV-Cop A50R
166940	TC＞TT	C	C	C	T	T	T	T	T	T	synonymous variant		OPG192	B8R	MPXVgp169	Host regulation	Virulence protein; Virulence, ER resident; similar to VACV-WR B8R and VACV-Cop B7R
184562	GA＞AA	G	G	G	G	A	A	A	A	A	synonymous variant		OPG210	B21R	MPXVgp182	Host regulation	B22R family protein; Surface glycoprotein; putative membrane-associated glycoprotein; cadherin-like domain; similar to VACV-WR B21R
188348	GA＞AA	G	G	G	G	G	A	A	A	A	synonymous variant		Unknow	Unknow	Unknow	Unknow	Unknow
188946	TC＞TT	C	C	C	C	C	T	T	T	T	synonymous variant		Unknow	Unknow	Unknow	Unknow	Unknow
190660	GA＞AA	G	A	A	A	A	A	A	A	A	missense variant	NBT03_gp174:R84K	OPG005	N1R	MPXVgp185	Host regulation	Bcl-2-like protein; Hypothetical protein; Putative tlr signaling inhibitor; similar to VACV-WR N1R and VACV-Cop C16L and B22R
193223	GA＞AA	G	G	G	A	A	A	A	A	A	synonymous variant		OPG003	J1R	MPXVgp190	Host regulation	secreted TNF binding protein; TNF receptor(CrmB); similar to VACV-WR J2R and VACV-Cop C22L

## Sheet: Sheet_6
Sheet 6. Distribution of beginning and ending breakpoints for 236 MPXV with the same recombination event.
NO.	Breakpoint*		Count**	Frequency
	Beginning	Ending
1	198126	13231	54	0.228814
2	198360	7800	41	0.173729
3	198360	8932	35	0.148305
4	172311	1986	19	0.0805085
5	186076	3302	17	0.0720339
6	185332	13231	16	0.0677966
7	185762	13231	5	0.0211864
8	186641	3302	4	0.0169492
9	191068	12218	3	0.0127119
10	191068	12905	3	0.0127119
11	186641	7390	2	0.00847458
12	198126	7880	2	0.00847458
13	198360	7985	2	0.00847458
14	171558	8932	2	0.00847458
15	185332	11228	1	0.00423729
16	186383	11303	1	0.00423729
17	189903	11873	1	0.00423729
18	186641	12218	1	0.00423729
19	198360	12218	1	0.00423729
20	190488	12761	1	0.00423729
21	186383	12954	1	0.00423729
22	186383	13231	1	0.00423729
23	198166	13231	1	0.00423729
24	191555	13970	1	0.00423729
25	165637	1986	1	0.00423729
26	173260	1986	1	0.00423729
27	173550	1986	1	0.00423729
28	173826	1986	1	0.00423729
29	175944	1986	1	0.00423729
30	176289	1986	1	0.00423729
31	179990	1986	1	0.00423729
32	182352	1986	1	0.00423729
33	198360	5508	1	0.00423729
34	198360	5800	1	0.00423729
35	198360	6112	1	0.00423729
36	157224	6354	1	0.00423729
37	162515	6354	1	0.00423729
38	198360	7390	1	0.00423729
39	170750	7880	1	0.00423729
40	171199	7880	1	0.00423729
41	184939	7880	1	0.00423729
42	186641	8285	1	0.00423729
43	184534	8307	1	0.00423729
44	171908	8932	1	0.00423729
45	181542	8932	1	0.00423729
*The breakpoint positions were marked by the alignment in Supplementary Data 3. Regions 0-7192 and 192856-200578 represented repetitive regions of variable length.
**The number of MPXV with the same beginning and ending breakpoints among 236 MPXV.
