# Supplementary material for: Phylogeny and molecular evolution of the first local monkeypox virus cluster in Guangdong Province, China
Source: Nat Commun. 2023 Dec 12;14:8241. doi: 10.1038/s41467-023-44092-3 (PMC10716143; doi:10.1038/s41467-023-44092-3)
Supplement: Supplementary file 4 — Supplementary Data 2 [file 41467_2023_44092_MOESM4_ESM.txt]

>IIa_MPXV/cynomolgus_monkey/USA/unWRAIR761P2/1962|EPI_ISL_13056556|1962
cttagtaattcatctctgaatcctgataaatcatgcatatcaatgatgcaactacgcagcaaactagtaggaatatagatatctggatatgtacgtaaatagtcgattatatcttttacaatactattagtccctattgcgttatctatatatccattaataatattacacagtggatacttatgagaaatatacctcttacagatttttaacgatatataatctagaaagatatgtgtgtagtactgtattacctaaattatcagtctcattcaaatattgcatgactattatcgagaattgctatatccctctatactcgatgcatttattacagtaattcaatccagctaacataagagccaatctcaatgttggtttaattatatcatcttcatgtaataataacgatggaaactttccagtagcgtaacacttatctaagaaggatataataactatgtctacattatgtctcttatcgagaatattcttaacgagatatccatagctattctggtgctaattattcctatattatattccacgaaaaatgatgaaggcaatcattcatcataagatgataaaaagtgtagtgagtaagagtattagtgagagagcatgaaggagatttagtatttagcagtgaggatatgatccaagagggtgagatagtcgttctcgttcagaatctttcgcagcataagtagtatgtcgatatacttatcattgaagactcttccagtgacaatagctgattgagtacaaagtccaattattgcacaaagttctttggcggttttcatggagtcatttctgatgaaacatttaatgatctccacgcaattgtcgatattgtcccacggaagtgaatccgagaactccttcaactcgctaccaaatagctccattgcatcaattctgaaagagatgagaagcctgtagagaggccctgcgctttctctatgggtccatctatgagaaacccacaggatgtattcagtcagacaa-tgtctgacatcagtcacggtattcagggagtccttagtagcgtggcaatgacagggactgaactgggcacaaggagaggccattgtgaaggtagacgaaggtaacctgatggtagacctgtagccgtctgtgcttaatagagggctttaatttccatttttaatggtgtcgtgaatgaggaatgagagtgtctctcgtccttggtttacatggatcagagtgagaaaaaatatcttgtatattattaactaacaaccttggtttctatccatgtttaaaaaatgacctatatgttctttattaattctatttta--aactttatcctcaagactcctgacaaaattaaaatccagaaagcagcaaacaatcctgttacaagtttactgaaatctctctttgattgtagagtatatgtagtcagagcaagaaacactgcagtagtcaacatgaaagcttgcataacgatacgtgcatcatagaaagtaacaacagaggccagcgttagagattctaacagtgtaaatccacaaagtatgtacagattcaggggatgttcatgtctgtgtaaagtcaatgcgaaaatcaagcctatagatccgaacattgatgccaatattagaacaggactcccttgtataaatgtccgatgcattcaaagtataaaaatactgcagctgttgccgttgttaaaggaaattgtagaaaggataccgtagacttttcttagaaatgccattcgtatgtacacgctggcagacgccaccgagctgtcatagttgaagtcgtcctcgatagtttttgtcttttacagtatatacgttattgtcaaaatctaaacaaatattagcataatacatctatctataagatcaggatccatgttcgagcatactagccatatatatttgtaacttcgtcgtacagcgttagatcaatagaataaacaatcgtgtgacgcaacttttttacgatctagttgtatgagtttatcgtttacataagcaattaacggctttaacagatgatctgagtaataatatacctctgttatacgtttaatgttcacggtcttagtatttttagatatcaattgtgatttacaccatattcgactcccttgtgtgtaacgttagaaattctaaatctatagtattatctattacagcgtaaaacacattcaatattgtattgttatttttatattatttacacaattaacaatgtattattagtttatattactgaattaataatataaaattcccaatcttgtcataaacacaaaatccatt-aaaatgtcgataaaatatctgatgttgttgttcgatgctatgataatcagatcattagccgatagtggtaatgctatcgaaacaacatcgccagaaattacaaacgctacaacagatattccagctatcagattatgtggtccagagggagatggatattgtttacacggtgactgtatccacgctagagatatcgacggtatgtattgtagatgctctcatggttatacaggtattagatgtcagcatgtagtattagtagactatcaacgttcaggaaaaccagatactacaacatcatatatcccatctctaggtattgtgcttgtattagtaggcattattattacgtgttgtctattatctgtttataggttcactcgaagaactaaactacctatacaagatatggttgtgttatattttttataaaattttcttatgagtatttttacaaaaatgtatatgtat-aaaaaaatactaagtatacgatgtatcctgtattatttgtatttatctaaacaatacttctgcctctagatgggatacaaaaattttttatttcggcatattaaagtaaaatctagttaccttgaaaatgaatacagtgggtggttccgtatcaccagtaagaacataatagtcgaatacagtatccgattgagattttgcatacaatactagtctagaaagaaatttgtaatcatcttctgtgacaggagtccatatatctgtatcatcgtctagtttttatcagtgtcctatgctatattcctgttatcatcattagttaatgaaaataactctcgtgcttcagaaaagtcaaatattgtatccatacatacatctccaaaactatcacttatacgtttatctttaacgaacatatacctagatggttatttactaacagaca-tttttcaagatctattgacaataactcctatagtttccacatcaaccaagtaatgatcatctattgttatataacaataacataactcttttccatttttatcagtatctatatcaacgtcgttgtagtgaatagtagtcattgatctattatatgaaacggatatgtctagttaatattttctttgatttaaagtctatagtctttacaaacataatatccttatccgactttatatttcctgtagggtggcataattttattctgcctccacaatcagtgtttccaaatatattactagacaatattccatatagttattagttaagggacccaattagaacacatacgcgcttattcatcatttggatcgtatttcataaaagttattatgttatcgatgtcaacacattctacatttttttaattgtctatatagtatttttctgatattttctataatatcagaattgtcttccataggaagttgtatacta-tcggaatcagttacatgtttaaataattctctgatgtcattccttatacaatcaaattcatcattaaacagtttaatagtctgtagacctttatcgtcgtacatatccattgtcttattagttacgcttatttttatgggttttacgttgctttattatattttataataatgattgtttgacaatgtcgtagtatagatatattattagaggaggtataattataaaaagtttctgagtacgatgttataagaggagaggacacattaacatcatacatcaattaactacattcttataacattgtaatcaaaagaattgcaattttgatgtataacaactgtcaatggaattgtatattacaaattacggtatgttgtaacaacaaataccgatcggtaattgtctctgccgctgtaatagaattaattatatatctattacaccggccttgtatcataataaagttgtggtagtatgatctccatatttataatttagtactttgtatttagtttttttggaatcataaaaaaagttttactaatttaaaatttaaaaagtatttacatttttcactgtttagtcgcggatatggaattcgatcctgtcaaaatcaatacatcatctatagatcatgtaacaatattacaatacatagatgaaccaaatgatataagactaacagtatgcattatccgaaatgttaataacattacatattatatcaatatcacaaaaataaatccacatttggctaatcgatttcgggcttggaaaaaacgtatcgccggaagggactatatgactaacttatctagagatacaggaatacaacaatcaaaacttactgaaactatacgtaactgtcaaaaaaataaaaacatatatggtctatatatacactacaatttagttattaatgtggttattgattggataaccgatgtgattgttcaatcaatattaagagggttggtaaattggtacatagctaataatacatatactccaaatacacccaataatactacaaccatttctgagttggatatcatcaaaatactggataaatacgaggacatgtatagagtaagtaaagaaaaagaatgtggaatttgctatgaagttgtttactcaaaacgattagaaaacgatagatactttggtttattggattcgtgtaatcatatattttgcataacatgtatcaatatatggcatagaacacgaagagaaaccggtgcgtcagataattgtcctatatgccgtacccgttttagaaaaataacaatgagcaagttctataagctagttaactaataaataaaaagtttaattatcgacgatatatgtcgttatttttctctcatatgaaagattaatttgattctaatataatcttcagtattggatgaatctcaattcaaattaattccattagattagattagattagattagattagattagattagattagattagatcataaataaaaatagtagcacgcactacttcagccaaatattcttttttgaaacgccatctagcgtaatgagaacacaagtgaacctataatgagcaaatttattagtatcggttacatgaaggactttacgtagagtggtgattcctccatctgtggtacgaacggtttcatcttctttgatgccatcacccagatgttctataaacttggtatcctcgtccgatttcatatcatttgccaaccaatacatatagctaaacccaggcatacgttccacacatccggaacaatgaaattctccagaagatgttacaatggctagatttggacatttggtttcaaccgcgttaacatatgagtgaacacacccatacatgaaagcgatgagaaataggattctcatcttgccaaaatatcactataaaaaatttatttatcaattttaaaggtataaaaaaatacttattgttgctcgaatattttgtatttgatggtatacggaagattagaaatgtaggtattatcatcaactgattttatgatggttttatgaattttattatgcttcactattgcatcggaaataatatcatatgcttccacgtatattttattttgttttgactcataatacgcacgtaattctggattattggcatatcgatgaataattttagctccatgctcagtaaatattaatgagaacatagtgttgcctcctaccattatttttttcatctcattcaattcttgattgcagagatctatataatcattatagcgttgacttatggactctggaatcttagacgatgtacagtcatctataatcatggtatatttaatacattgttttatagcataggcattatctacgatattagatacttcactcaatgaatcaatcacgcaatctaatgtaggtttatgacataatagcattttcagcagttcaatgtttctagattcgttgatggcaatggctatacatgtatatccgttatttgatctaatgttgacatctgaaccggattctagcagtaaagatactagagattgtttattatatctaacagccttgtgaagaagtgtttctcctcgtttgtcaatcatgttaatgtctttaagataaggtaggcaaatgtttatagtactaagaattgggcaagcataagacatgtcacaaagaccctttttgtatgtataagtgtagaaattataacatccatagttggattcacataggtgtccaatcgggatctctccatcatcgagatgattgacggcatttcccccttccttttttagtagatatttcatcgtgtaagaatcaatattaatatttctaaagtatctgtgtatagcctctttatttaccacagctccatattccaacatgcattccactagagggatatcgatatcgccgaatgtcatatactcaattagtatatgttggaggacatccgagttcattgttttcaatatcaaagagatggtttccttatcatttctccatagtggtacaatactacacattattccgtacggctttccattctccaaaaacaattttaccaaatctaaatctacatctttattgtatctataatcactatttagataatcagccataattcctcgagtgcaacatgttagatcgtctatatatgaataagccgtgttatctattcctttcattaacaatttaacgatgtctatatctatatgagatgacttaatataatattgaagagctgtacaatagtttttatctatagaagacggcttgattccgtgattaattagacatttaacaacttccggacgcacatatgctctcgtatccgactctgaatacagatgagcgatgatatacagatgcaatacggtaccacaatttcgtggttgataatcatcatacacgtatccgtactcgtcatcctcataaagaacactgcatccattttctatgaacaaatcaataatttcaggaacaggatcatctgtcattacataattttctataactgaacgatggttttcacatttaacactcaagtcaaatccatgttctaccaacacctttatcaagtcaacgtctacattttttgatttcatatagctgaatatattaaagtcatttatgttgctatatccagtagcttctagtagagccatcgctatatccttattgactttaacatgtctactatttgtgtattcttctattggggtaaactgtctccaatttttgtgtaatggattagtgccactgtctagtagtagtttgacgacctcaacattattacaatgctcattgaaaaggtatgcgtgtaaagcattattcttgaattggttcctggtatcattaggatctctgtctctcaacatctgtttaagttcatcgagaaccacctcctcattttccagatagtcaaacattttgactgaatagaagtgaatgagctactgtgaactctatacacccacacaactaatgtcattaaatatcatttttgaatgtatatttataccatgtcaaaaacttgtacaattattaataaaaataattagtgtttaaattttaccagttccagattttacacctccgttaacacctccattaaccccactttttacaccactggacgatcctcctccccacattccactgccactagatgtataagttttagatcctttattactaccatcatgtccatggataaagacactccacatgccgccactactaccccctttagacgacatattaataagacaagtttaacaataaaattaatcacgagtaccc--ctaccaaccactattatatgattacagtaccttgactaaagtctctagtcacaagatcaatactaccaacctacgctattatatgattatagtttctatttttataggaacgcgtacgagaaaatcaaatgtctaagttctaacggtagtgttgataaacgattgttatccgcggatacctcatctatcatgttgtctattttcttactttgttctattaacctattagcattatatattatttgattataaaacttatattgcttattagcccaatctgtaaatatcggattattaacatatcgtttctttgtaggtttatttaacttgtacatcactgtaagcatgtccgtaccatttattttaatttgacacatatcagcaatttctttttcgcagtcggttatatattctatataagatggatacgtatcatatatgtacttatagtctactaatatgaagtacttaatacatattttcagtaacgatttagccttattacctattaataagtgcctgtcgttggataggtaatcaactgttttcttaatacattcgatggttggtaatttactcaaaataatttccaatatcttaatatatatttctgctatttctggtatacatgcatgtgccattataacacaaataccaatacatgtagacccatatgttgttgttatattaatatctgcgccattatctattaaccattctattagggcaacactatgcgactcgatacaataataaagtatactacgtccatgtttatctattttgtttatatcatcgatatacggcttacaaatttctagtatcgataacacttctgactcgtgaataaataaggtagggaataacggcataatatttattatgttatcatcattaacaactacgtttccattttttaaaatatactctacaactttaggatccctattgtcaaatcttttaaaatatttatttatatgcttaaatctatataatatagctccttccctaatcatacatttgataacattgatgtacactgtatgataagatacatattctgacaatagatcttgtatagaatctgtatatcttttaagaattgaggatattatgacattattacgtaaactattacacaattctaaaatataaaatgtatcatgggcagataatagtttatccactatataattatctattttatgatttttcttcctatattgtttacgtaaatagatagatagaatatgcattagttcattaccgctatagttactatcgaataacacgtcaaatatttcccgtttaatatcgcatttgtcaacataataatagagtatggtacgttcacgataagtataatgacacatctcgttttcgtgcgaaattaaatagtttatcacgtccaaagatgtcacataaccatcttgtgacctagtaataatataataatagagaactgttttacccattctattatcataatcagtggtgtagtcataatctaaataatcaaactcgtcatcccaattaaaataaatataatcagtacattgaatgggtatgatattgtacccatactgtatgttgctacatgtaggtattcctttatccaataatagtttaaatacatctatattaggatttgatgttgtcgcgtatttctctacaatattaataccatttttgatactatttatttctatacctttcgaaattagtaatttcaataagtctatatcgatgttatcagaacatagatattcaaatatatcaaaatcattgatatttttatagtcgactgacgacaataacaaaatcacaacatcgtttttgatattattattttttttggtaacgtatgcctttaatggagtttcaccatcatactcatataatggatttgcaccactttctattaatgattgtgcactactggcatcgatgttaaatgttttacaactatcatagagtatcttatcgttaaccatgattggttgttgatgttatcaca-ttttttggtttctttcatttcagttatgtatggatttagcacgtttgggaagcatgagctcatatgatttcagtactgtagtgtcagtactattagtttcgatcagatcaatgtctagatctatagaatcaaaacacgataggtcagaagataatgaatatctgtacgcttcttcttgtactgtaacttctggttttgttagatggttgcatcgtgc---------------------tttatcctcgctttgtgtatatcatattcgtctctagtataaaattctatattcaaattatcatgcgatgtgtgtacgctaacggtatcaataaacggagcacagcatttagtcaacagtaatccaaaattttttaaagtatatcttaacgaaagaagttgtcatcgttagagtgtggtaaatcattgtctacggtactagatcctcataagtgtatatatctagagtaatatttaatttatcaaatggttgataatatggatgttgtggcaatttcctaatacggaaataagacataaacacgcaataaatctaattgcggacatgttacactccttaaaaaatacgaataaacactttggcttttagtaagtgtcatttaacactatactcatattaatccatggactcataatctctatacgggattaacggatgttctatatacggggatgagtagttctcttctttaactttatactttttactaatcatatttagactgatgtatgggtaatagtgtttgaagagctcgttctcatcatcagaataaatcaatatctctgtttttttgttatacagatgtattacagcctcatatattacgtaatagaacgtgtaatctaccttattaactttcaccgcatagttgtttgcaaatacggttaatcctttgacctcgtcgatttccgaccaatctgggcgtataatgaatcttaactttaatttcttgtaatcattcgaaataatttttagtttgcatccgtagttatctcctctatgtaactgtaaatttctcaacgcgatatctccattaataatgatgtcgaattcgtgttgtatacccatactgaattgatgaactaataccgacggtattaatagtaatttacttttcatctttacatacttggtaatagttttactatcataagtttataaattccacaagctactatggaatataccaaccatcttagtatagaacacatgtcttaaagttattaattaattacatgttgttttatatatcgctacgaatttaaacagaggaatcagttaggaagaaaaaattatctgtcatcatcatcatcatctattggataacatctctgtattctacgatagagtgctattttaagatgtgacagatccgtgtcatcaaatatatactccattaaaatgattattccggcagcgaacttgatattggatacatcacgacctttgttaatatccacgacaatagacagcaatcccatggttccataaacagtgagtttatctttctttgaagtgatattttgtagagatcttataaaactgtcgaatgacatcgtatttatatctttagctaaatcatatatgttaccatcataatatctaacagcatctatcttaaacgtttccatcgctgtaaagacgtttccgatagatggtctcgtttcatcagtcatactgagccaacaaatgtaatcgtgtataacatctttgatagaatcagactctaaagaaaaggaatcggctttattatacacattcatgataaacttaatgaaaaatgtttttcgttgtttaagttggatgaatagtatgtcttaataattgttattatttcactaattaatatttagtaacgagtacactctataaaaacgagaatgacataactaatcataactagttatcaaagaatgtctaggacgcgtaattttttatggtatagatcctgtaagcgttgtctgtattctggagctattttctctatcgcattagtgagttcagaatatgttataaatttaaatcgaataacgaacataactttagtaaagtcgtctatattaactcttttattttctagccatcgtaataccatgtttaagatagtatattctctagttactacgatctcatcgttgtctagaatatcgcatactgaatctacatccaattttagaaattggtctgtgctacatatctcttctatattattgttgatgtattgtcgtagaaaactattacgtagaccattttctttataaaacgaatatatagtactccaattatctttaccgatatatttgcatacataatccattctctcaatcactacatctttaagagtttggttgttaagatatttggctaaactatataattctattagatcatcaacagaatcagtatatatttttctagatccaaagatgaactctttggcatcctctataatattatcagaaaagatattttcgtgttttagtttatcaagatttaacctgttcatatccatgattaacgacgtcatataaccacataaaataaaaatccattttcatttttagcacaatactattcataattgatattgatgtaatattttgttactttgaacgtaaagacagtacacgggtccgtatctccaacaagcacgtagtaatcaaatttggtgttgttaaacttcgcaatattcatcaatttagatagaaacttatactcatcatctgttttaggaatccatgtattattaccactttccaacttatcattatcccaggctatgtttcgcccatcatcgttgcatagagtgaataattcttttgtattcggtagttcaaatatatgatccatgcatatatcgacaaagctattgtagatgtgatttttcctaaatctaatataaaactcgtttactagcaaacattttcctgatttatcgaccaagacacacatggtttctaaatctatcaagtggtggggatccatagttataacgcagtaacatagattattaccttcttgactgtcgctaatatctatatacttattgttatcgtattggattctacatatagatggcttgtatatcaaagatatagaacacataaccaatttatattctcgctttgtattttcgaatctaaagttaagagatttagaaaacattatatcatcggatgatgatatcactgtttccagagtaggatatattaaagtctttaaagattttgtccgattcaaataaatcactaaataatatcccatattatcatctgttatagtcgtgtcattaaatctattatattttatgaaagatatatcactgctcacctctatatttcgtacatttttaaactgtttgtataatatctctctaatacaatcagatatatctattgtgtcggtagacgataccgttacatttgaattaatggtgttccattttacaacttttaacaagttgaccaattcatttctaatagtatcaaactctccatgattaaatattttaatagtatccattttatatcactacggacataaaccattgtataatttttatgtttattagtgtacacattttggaagtaagttcctggatcggatgtcaccgcagtaatattgttgattatttctgacatcgacgtattatatagttttttaattccatatcttttagaaaagttaaacatccttatacaatttgtggaattaatattatgaatcatggtttttacacatagatctactacaggcggaacatcaattattatggcagcaactagtatcattttctacattgtttatggtgatgtttatcttcttccagcgcatatagtctaatatcgattcaaacgcgagatagtttataccattcaatataatcgcttcatcctttagatggtgatcctgaatgtgtttaaaaaattatacggagacgccgtaataatttccccattgatagaaaatatcacgttttccattttcttgaagtactataagtaattataatataatgaatgtaaaaaggtttatatattcaatattttttataaaaaaaaaaaaaatcatttcgacattaattcctttttaaatttcagtctatcatctatagaaacatattctatgaatttataaaatgcttttacgtatcctatcgtaggtgatagaaccgctaaaaaacctatcgaatttctacaaaagaatctgttatatggtatagggagagtataaaacattaaatgtccgtacttattaaagtattcagtagccaatcctaactctttcgaataattattaatggctcttattctgtacgaatctatttttttgaacaatggacctagtggtatatcttgttctatgtatctaaaataatgtctgactagatccgttagtttaatatccgcagtcatcttgtctagaatggcaaatctaactgcgggtttaggcgtaggcgttagtttagtttctatatctacatctatgtctttatctaacaccaaaaatataatagctaatattttattacaatcatccggatattcttctacgatctcactaactaatgtttctttggttatactagtatagtcacaatcagacaaataaagaaaatcagatgatcgatgaataatacatttaaattcatcatctgtaagatttttgagatgtctcattaaaatattattagtgtcagttctcattatcatatattgacagcagctattacacttattttatttttctgtattttattacttttcaccatatagatcagtcattagatcatcaaaatacttttcaatcatcctaaagagtatggtgaacgaatcttcccatctaatttctgaacgtctaccaatgtctctagccactttggcactaatagcgatcattcgcttaacatcttctacattattaactggttgattcaatctatctagcaatggaccgtcggatagcgtcattctcatgttcttaatcaatgtacatacatcgtcatcatctaccaattcatcaaacaatataagctttttaaaatcatcattataataggatggatcgccgtcatttctccaaagaatatatctaataagtagagtcctcatgcttagtaatttaactattttagttaacaactattttttatgttaaatcaattagtaacaccgctatgtttaatacttattcatattttagttttaggatcgagaatcaatacaaaaattaatacatcaattttggaaatacttagtttccacgtagtcaatgaaacatttgagctcatcgtaaaggacgttctcgtacaagacgtaactataaattggtttatatttgttcaagatagatacaaatccgataacttttttgacgaattctacgggattcactttaaaagtgccataccgggttctttttattcttttaaacagatcgattgtgtgatgttgattaggtcttttacgaatttgatacagaatagcgtttacatatccaccatagtaatcaatagccatttgttcgtatgtcataaattctttaattatatgacactgtgtattatttagttcgtccttgttcatcattaggaatctatccaatatggcaattatattagaactataactgcgttgtatgcgcatgttgatgtgtctgtttatacaatcaattatactaggatccataccactacattcgggtaaaattgtagcatcatataccatttctagtactttagattcattgttatccattgcagaggacgtcatgatcgaatccaaaaaaaatatattatttttatgttattttgtt-aaaataatcatcaaatacttcgtaagatactccttcatgaacataatcagttacaaaacgtttatatgaagtaaagtatctacaatttttacaaaagtcaggatgcataagtacaaagtacgcgataaacggaataataatagatttatctagtttatctttttctatctctttcatagttatatacatggtctcagaagtcggattatgtaacatcagcttcgataaaatgactgggttatttagtcttacacattcgctcatacatgtatgaccgttaactatagagtctacactaaaatgattgaataatagatagtctaccattgtttcgtattcagatagtacagcgtagtacatggcatcttcacaaattatatcattatctaatagatatttgacgcatcttatggatcccacttcaacagccatcttaaaatcggtagaatcatattgctttcctttatcgttaataatttctagaacatcatctctatcataaaagatacaaatattaactgtttgatcagtaataacattgctagtcgatatcaatttgttaataagatgcgctgggctcaatgtcttaataagaagtgtaagaggactatctccgaatttgttttgtttattaacatccgttgatggaagtaaaagatttataatgtctacatacttgactgttttagagcatacaatatggagaggcgtatttccatcatgatctggttttgagggactaattcctagtttcatcatccatgagattgtagaagcttttggattgtctgacataagatgtctatgaatatgatttttgccaaatttatccactatcctggcttcgaatccgatagacattatttttttaaacactctttctgaaggatctgtacacgccaacaacggaccacatccttcttcatcaaccgagttgttaatcttggctccatactgtaccaataaatttattctctctatgacttcatcatctgttcccgagagataatatagaggtgttttattatgtttatcacatgcgtttggatctgcgccgtgcaccagcagcatcgcgactattctattattattaattttagaagctatatgcaatggataatttccatcatcatccgtctcatttggagagtatcctctatgaagaagttcttctataaatcgttcatctagtcctttaataccacaatacgcatgtagaatgtgataatttccagagggttcgataacttgtagcatattcctaaatacatctaaatttttactattatatttggcataaagagatagataatactcgaccgacataatgttgtgttgtccattatagtataaaaattaatatttctatttctatttctatatatttgcaacaatttactctctataacaaatatcataacttagttcttttatgtcaagaaggcactggtttaattcatctataaatgtcacgccataactaccacgcatactatactcagaattatgataaagatatttattcttggggtgtaagtaatggggattaatctttgttggatcagtctctaagttaacacatgtcacacatgatccatttatagttatatcacacgatgatgatttatgaattgattccggaagatcgctattgtattttgtagttccacaattcatttccatacatgttattgtcacactaatattatgatgaactttatctagccgctgagtggtaaacaacagaacagatagtttattatctttaccaacaccctcagccgctgccacaaatctctgatccgtatccatgatggtcatgtttacttttagtccgtatccagtcaacactatgttagcatttctgtcgatatagctttcactcatatgacactcaccaataattgtagaattaatgtcgtaatttacaccaatagtgagttcggcgacaaagtaccagtaccggtaatcttgtcgatgaggacatatagtattcttgtattctaccgaatacccgagagatgcgatacaaaagagtaagactaatttgtaaaccatcttactcaaaaatatgcgacaataggaaatttatcttatacacataattattctatcaattttaccaattagttagtgtaatgttaacaaaaatgtgggataatttaatagtttttccttacacaattgacatacatgagtctgagttcctcgtttttgctaattatttcgtccaatttattattcttgacatcgtcaagatcttttgtataggagtcagacttgtattcaacatgtttttctataatcatcttagctatttcggcatcatccaatagtacattttccagattaacagaatagatattaatgtcgtatttgaacagagcctgtaacatctcaatgtctttattatctatagccaatttgatgtccggaatgaagagaagggaattggtgtttgtcgacgtcatatagtcgagcaagagaatcatcatatccacgtgtccattttttatagtggtgtgaatacaactaaggagaatagccagatcaaaaggagatggtatctctgaaagaaagtaggaaacaatacttacatcattaagcatgacagcatgataaaatgaagttttccatccagtttttccatagaacatcagtctccaatttttcttaacaaacagttttaccgtttgcatgttaccactatcaaccgcataatacaatgcggtgtttcctttgtcatcaaattgtgaatcatccattccactgaatagcaaaatctttactattttggtatcttctaatgtggctgcctgatgtaatggaaattcattatctagaagatttttcaatgctccagcattcaacaacgtacatactagacgcacgttattatcagctattgcataatacaagacactatgaccattgatatccgccttaaatgcatctttgctagagagaaagcttttcagttgcttagacttccaagtattaattcgtgacagatccatgtctgaaacgagacgctaattagtgtatattttttcattttttataattttgtcatattgtaccagaattaataatatctctaatagatctgattagtagatacatggctatc---aaacaacatatacacatttaataaaaataatattcattaagaagattcagattccactgtacccatcaatataaataaaataattattccttacatcgtacccatcaatataaataaaataattattccttacatcgtacccatcaatataaataaaataattattccttacatcgtacccatcaatataaataaaataattattccttacatcgtacccatcaatataaataaaataattattccttacatcgtacccatcaatataaataaaataattattccttacatcgtacccatcaatataaataaaataattattccttacatcgtacccataaacaatatattaagtagattccaccttacccataaacaatataaatccagtaatatcatgtctaatgatgaacacaaatggtgtattaaattccagttcttcaggagatgatctcgccgtagctaccatgatagtagatgcctccgctacagttccttgttcgtctacatctatctttacattctgaaacattttataaatatataatgggtccctagtcatatgtttaaacgacgccttatctggattaaacatactaggagccatcatttcggctatcgacttaatatccctcttgttttcgatagaaaatctagggagtttaagattgtacattttattccctaattgagatgaccaatattctaattttgcagccgtgatagaatccgtgaaatgggtcatattatcacctattgccaggtacatactaatattagcatccttatacagaaggcgcaccatatcatattcttcgtcatcgattgtgattgtatttccttgcaatttagtaactacgttcatcatgggaaccgttttcgtaccgtacttattagtaaaactagcattgtgtgttttagtgatatcaaacggatattgccacgtacctttaaaatatatagtattaatgattgtccatagagtattatcgtcgagcatagtagaatcaactacattagacataccagatctacgttctactatagaattaattttattaaccgcatctcgtctaaagtttaatctatataggccgaatctatgatattgttgataatacgacggtttaatacacacagtactatcgacgaaactttgatacgttagatcggtgtacgtatatttagatgttttcatcttagctaatcctgatattaattctgtaaatgctggacccagatctctttttctcaaattcatagtattcaataattctactctagtattacctgatgcagacaatagcgacataaacatagaaaacgaatacccaaacggtgagaagacaatattatcattatcatcatcatccccattttgaatatttttatacgctaatataccggcattgataaatccctgcagacgatatgcggatactgaacacgctaatgatagtatcaataacgcaatcatgatttttatggtattaataattaaccttatttttatgtttggtataaaaattattgatgtctacacatcctttataatcaactctaatcactttaacttttacagttttccctacaagtttatccctatattcaacatatctatccatatgcatctcttaacactctgccaagatagcttcagagtgaggatagtcaaaaagataaatatatagagtataatcattctcgtatactctgccctttattacatcgcccgcattgggcaacgaataacaaaatgcaagcatcttgttaacgggctcgtaaattgggataaaattatgtttttattgtttatctattttattcaagagaatattcaggaagttccttttctggttgtatctcgtcgcagtatatatcatttgtacattgtttcatattttttaatagtctacaccttttagtaggactagtatcgtacaattcatagctgtattttgaattccaatcacgtataaaaatatcttccaattgttgacgaagacctaatccatcatccggtgtaatattaatagatgctccacatatatccgtaaagtaatttcctgtccaatttgatgtacctatatacgccgttttatcggttaccatatattttgcatggtttaccctagaatacggaatgggaggatcagcatctggtacaataaatagctttacttctatatctatgtttttagattttagcatagctatagatcttaaaaagtttctcatgataaacgaagatcgttgccagcaactaatcaatagcttaacggatacttgtctgtctatagcggatcttcttaattcatcttctatataaggccaaaacaaaattttacccgcctttgaataaataataggaataaagttcataacagatacataaacgaatttactcgcatttccgatacatgacaataaagcggttaaatcattggttctttccatagtacataattgttgtggtgcagaagcaataaatacagagtgtggaacaccgcttacgttaatactaagaggatgatctgtattataatacgacggataaaagtttttccaattatatggtagattgttaactccaagataccagtatacctcaaaaatttgagtgagatccgctgccaagttcctattattgaagatcgcaatacccaattccttgacctgagttagtgatctccaatccatgttagcgcttcctaaataaatatgtgtattatcagatatccaaaattttgtatgaagaactcctcctaggatatttgtaatatctatgtatcgtacttcaactccggccatttgtagtctttcaacatcctttaatggtttgttggatttattgacggctactctaactcttactcctcttttgggtaattgtacaatctcgtttaatattaccgtgccgaaattcgtacccacttcatccgataaactccaataaaaagatgatatatctagtgtttttatggtattggatagaatttccctccacatgttaaatgtagtcaaatatactttatcaaattgcatacctataggaatagtctctgtaatcactgcgattgtattatccggattcattttatttgttaaaaaaataatcctatatcacttcactctattaaaaatccaagtttctatttctttcatgactgattttttaacttcatccgtttccttatgaagatgatgtttggcaccttcataaatttttatttccctattacaatttgcatgttgcatgaaataatatgcacctgaaacatcgctaatctcattgtttgttccctggagtatgagagtcggggtgttaatcttgggaattatttttctaaccttgttggtagccttcaagacctgactagcaaatccagccttaattttttcatgattgactaatggatcgtattggtatttataaacttcatccatatctctagatactgattctggacatagctttccgactgacgcatttggtgtaatggttcccataagttttgcagctagcagattcagtcttggaacagcgtctgcattaactagaggagacattagaatcattgctgtaaacaagtttggattatcgcaagcagctagtatagaaattgttgctcccatggaatgacccaataagaagactggaactcctggataagtagatttaatagtcaccacgtgctgtaccacatctctaacatacttaccaaagtcatcaatcatcattttttcaccattacttcttccatggccaatatgatcatgtgagaatactaaaattcctaacgatgatatgttttcagctagttcgtcataacgtccagaatgttcaccagctccatgacttatgaatactaatgccttaggatatgtaataggtttccaatatttacaatatatgtaatcattgtccagattgaacatacagtttgtactcatgattcactatataactatcaatattaacagttcgtttaatgatcatattatttttatgttttattgataattgtaaaaatatacaattaaatcaatatagaggaaggagacggtactgtattttgtgagatagtcatggagactaaatcagattatgaggatgctgttttttactttgtggatgatgatgaaatatgtagtcgcgactccatcattgatctaatagatgaatatatcacgtggagaaatcatgttatagtgtttaataaagatattaccagttgtggaagactgtacaaggaattgataaagttcgatgatgccgctatacggtactatggtattgataaaattaatgagattgtcgaggctatgagtgaaggagaccactacatcaatcttacagaagtccatgatcaggaaagtctattcgctaccataggaatatgtgctaaaatcactgaacattggggatacaaaaagatttcagaatctaaattccaatcattgggaaacattacagatctgatgaccgacgataatataaacatcttgatactttttctagaaaaaaaaatgaattgatgatataagtgtcttcataacgcattattacgttagcattctattatccagtgttaaaaaaattatcctatcatgtatttgagagtcttatatgtagcaaacatgataactgcaatacccataatctttagatattcacgcgtgctatggatggcattatcccgcggtgcggaaatgtacgttatataatctacaaaataatcatcgcatatagtatgagatagtagagtaaacatttttatcgtttctactgggttcatacatcgtctacccaattcggtaatgaatgaaattgtcgccaatcttacacccaaacccttgttgttcattagtatagtattaacttcattatttatgtcataaactgtaaatgattctgtagatgccatatcacacatgatattcatgtcactattataatcattattaactttatcacaatacgtgttgataatatctacatatgatctagtttttgtgggtaattgtctatacaagtcgtctaaacgttgtttactcatatagtattgaacagccatcattacatggtcccgttccgttgatagataatcgagtatgttagtagacttgtcaaatctatataccatattttctggaagcggatatacatagtcgcgatcatcattatcactagcctcatcatctatatcatgtacatgtacataatctatgatattattatacataaacatcgacaacatactattgtctattatctaagtcctgttgatccaaacccttgatctcctctatctgtactatctagagattgtacttcttcaagttctggataatatatacgttgatagattagctgagctattctatctccagtatttacattaaacgtacattttccattattaataagaatgactcctatgtttcccctataatcttcgtctattacaccgcctcctatatcaatgccttttagggacagaccagacctaggagctattctaccatagcagaacttaggcatggacatactaatatctgtcttaattaactgtcgttctccaggagggatagtataatcgtaagcgctatacaaatcatatccggcagcacccggcgattgcctagtaggcgatttagctctgttagtttccttaacaaatctaactggtgagttaatattcatgttgaacataaaaaatatcattttatttcaaaattatttaccattccattccattccattccattccattccatcccatatattccatgaataagtgcgattattgtacacttctatagtatctatatacgatccacgataaaatcctcctatcaatagcagtttattatccactatgatcaattctggattatccctcggataaataggatcatctatcagagtccatgtattgctggattcacaataaaattccgcatttctaccaaccaagaataaccttctaccaaacactaacgcacatgatttataatgaggataataagtggatggtccaaactgccactgatcatgattgggtagcaaatattctgtagttgtatcagtttcagaatgtcctcccattacgtatataacattgtttatggatgccactgctggattacatctaggtttcagaagactcggcatattaacccaagcagcatccccgtggaaccaacgctcaacagatgtgggatttggtagacctcctactacgtataatttattgttagcgggtatcccgctagcatacagtctggggctattcatcggaggaattggaatccaattgtttgatatataatttaccgctatagcattgttatgtatttcattgttcatccatccaccgatgagatatactacttctccaacatgagtacttgtacacatatggaatatatctataatttgatccatgttcataggatactctatgaatggatacttgtatgatttgcgtggttgtttatcacaatgaaatattttgttacagtttagtatccattttacattatgtatacctctgggagaaagataatttgacctgattacatttttgataagaagtagcagatttcctaatctatttcttcgcctcatataccacttaatgacaaaatcaactacataatcctcatctggaacatttagttcgtcgctttctagaataagtttcatagatatataatcaaaattgtctatgatgtcatcttccagttccaaaaagtgtttggtaataaagtctttagtatgacataagagattggatagtccgtattctatacccatcatgtaacactcgatacaatattcctttctaaaatctcgtaggataaagtttatacaagtgtagatgataaattctacagatgttaatatagaagcacgtaataaattgacgacgttatgactatctatatatacctttccagtatatgagtaaataactatagaagttagactgtgaatgtcaaggtctagacaaaccctcgtaactggatctttattttttgtgtatttttgacgtaaatgtgtgcgaaagtatggagataactttttcaatatcgtagaattgactattatattacctcctatagcttcaataattgttttgaatttcttagtcgtgtacaatgctaatatattcttacagtacacagtattgacaaatatcggcatttatgtttctttaaaagtcaacatctaaagaaaaatgattgtcttcttgagacataactcccattttttggtattcacccacacgtttttcgaaaaaattagtttttccttccaatgatatattttccatgaaatcaaacggattggtaacattgtaaatttttttaaatcccaattcagaaatcaatctatctgcgacgaattctatatatgttttcatcatttcacaattcattcctatgagtttaactggaagagcaacagtaagaaattcttgttcaatggataccgcatttgttataataaatctaacggtttcttcactcggtggatgcaataaatgtttaaacatcaaacatgcgaaatcgcagtgcagaccctcgtctctactaattaattcgttagaaaacgtgagtccgggcattaggccacgctttttaagccaaaatatggaagcgaatgatccggaaaagaagattccttctactgcagcaaaggcaataagtctctctccataaccggcgctgtcatgtatccacttttgagcccaatcggccttcttttttacacaaggcatcgtttctatggcattaaagagatagtttttttcattactatctttaacataagtatcgatcaaaagactatacatttccgaatgaatgttttcaatggccatctgaaatccgtagaaacatctagcctcggtaatctgcacttctgtacaaaatcgttctgctaaattttcattcactattccgtcactggctgcaaaaaacgccaatacatgttttataaaatatttttcgtctggtgttagtttattccagtcattgatatctttagatatatccacttcttccactgtccaaaatgatgcctctgcctttttatacatattccagatgtcatgatattggattgggaaaataacaaatctatttggatttggtgcaaggataggttccataactaaattaacaatagtagtaattttttttcagttatctgtat---gactgtacttggatcttttgtatatcgctatcgccgcaatcactacaataattacaagtattattgatagcattgttattactactatcataattaaattatcgacattcatggatgttgaataatcgttatcatcattttgtaattgtgacatcatactagataaatcatttgtgagattgttgtgggaagcgggcacggaagatgcattatcattattatttaacgcctcccattcggattcacaaatgttacgcacgttcaacgttttatggaaactataattttgtgaaaacagataacaagaaaactcgtcatcgttcaaatttttaacgatagtaaaccgattaaacgtcgagctaatttctaacgctagcgactctgttggatatgggtttccagatatatatcttttcagttcccctacgtatctataatcatctgtaggaaatggaagatatttccatttatctactgttcctaatatcatatgcggtggtgtagaaccattaagcgcgaaagatgttatttcgcatcgtattttaacttcgcaataatttctggttagataacgcactctaccagtcaagtcaatgatattagcctttacagatatattcatagtagtcgtaacgatgactccatcttttagatgtgatactcctttgtatgtaccagaatcttcgtacctcaaactcgatatatttaaacaagttaatgatatattaacgcgttttatgaatgatgatatataaccagaagttttatcctctgtggctagcgctataaccttatcattataataccaactagtgtaattaatatgtgacacgacagtgtgggtacaaatatgtacattatcgtctacgtcgtatttgatacatccgcattcagccaacaaatataaaattacaaaaactctaacgacgttcgtacacatcttgatgcggtttaataaatgttttgatttcaatttattgt-aaaaaagattcggttttatactgttcgatattctcattgcttatattctcatctatcatctccacacagtcaaatccatggttaacatgtacctcatcaaccggtaaaagactatcggattcttctatcatcataactcgagaatatttaatttggtggtcattattaatcaagtcaattatcttatttttaacaaacgtaagtattttactca-ttttttataaaaacttttagaaatatacagactctatcgtgtgtctatatcttctttttatatccaatgtatttatgtctgatttttcttcatttatcatatataatggtccaaattctacacgtgcttcggattcatccagatcattaaggttcttataatcgcaacatccttctcttccatcttctacatcttccttcttattcttagcgtcacagaatctaccacagcaggatcccatgacgagagtcacattaaactaattcattttcaattataatatactgattagtaatgacaattaaaataaaaatattcttcataaccggtaagaaagtaaaaagttcacattgaaactatgtcagtagttatacatcatgagatgatatactctattttggtggaggattatatgatataattcgtggataatcattcttaagacacatttcttcattcgtaaatcttttcacattaaatgagtgtccatattttgcaatttcttcatatgatggcggtgtacgtggacgaggctgctcctgttcttgtagtcgccgactgtcgtgtttgcgtttagatccctccattatcgcgattgcgtagtgagtactatttataccttgtaattaaatttttttattaattaaacgtataaaaacgttccgtatctgtatttaagagccagatttcgtctaatagaacaaatagctacagtaaaaataactagaataatcgctacacccactagaaaccacggatcgtaatacggcaatcggttttcgataataggtggaacgtatattttatttaaggacttaacaattgtctgtaaaccacaatttgcttccgccgatcctgtattaactatctgtaaaagcatatgttggccgggaggagccgaacattctccgatattcaatttttgtatatctataatgttattaacctccgcatacgcattacagttcttttctagcttggatactacactaggtacatcatctaaatctattcctatttcctcagcgatagctcttctatccttttccggaagtaatgaaatcacttcaataaatgattcaaccatgagtgtgaaactaagtcgagaattactcatgcatttgttagttattcggagcgcgcaatttttaaactgtcctataacctctcctatatgaatagcacaagtgacattagtagggatagaatgttgagctaatttttgtaaataactatctataaaaagattatacaaagttttaaactctttagtttccgccatttatccagtctgagaaaatgtctctcataataaatttttccaagaaactaattgggtgaagaatggaaacctttaatctatatttatcacagtctgttttggtacacatgatgaattcttctaatgctgtactaaattcgatatctttttcgatttctggatatgtttttaataaagtatgaacaaagaaatggaaatcgtaataccagttatgttcaactttgaaattgttttttattttcttgttaatgattccagccacttgggaaaagtcaaagtcgtttaatgccgatttaatacgttcattaaaaacaaactttttattctttagatgaattattattggttcattggaatcaaaaagtaagatattatcgggtttaagatctgcatgtaaaaagttgtcacaacagggtagttcgtagattttaatgtataacagagacatctgtaaaaagataaactttatgtattgtaccaaagatttaaatcctaatttgatagctaactcggtatctactttatctgccgaatacagtgctaggggaaaaattataatatttcctctttcgtattcgtaattagttctcttttcatgttcgaaaaagtgaaacatgcggttaaaatagtttataacattaatattactgttaataactgccggataaaagtgggatagtaatttcacgaatttgatactgtcctttctctcgttaaacgcctttagaaaaactttagaagaatatctcaatgagagttcctgaccatccatagtttgtatcaataatagcaacatatgaagaacccgcttatacagagtatgtaaaaatgttaatttatagtttaatcccatggcccacgcacacacgattaattttttttcatctccctttagattgttgtatagaaatttgggtactgtaaactccgccgtagtttccatgggactatataattttgtggcctcgaatacaaattttactacatagttatctatcttaaagactataccatatcctcctgtagatatgtgataaaaatcgtcgtttataggataaaatcgtttatctttttgttggaaaaaggatgaattaatgtaatcattctcttctatctttagtagtgtttccttattaaaattcttaaaataatttaacaatctaactgatggagcccaattttggtgtaaatctaattgggacattatgttgttaaaatataaacagtctcctaatataacagtatctgataatctatggggagacatccattgatattcaggggatgaatcattggcaacacccatttattgtacaaaaagccccaatttacaaacgaaagtccaggtttgatagagataaactattaactattttgtctctgtttttaacacctccacagtttttaatttctttggtaatgaaattattcacaatatcagtatcttctttatctaccagagattttactaacttgataaccttggctgtctcattcaatagggtagtgatatttgtatgtatgatattgatatctttttgaattgtttcttttagaagtgattctttgatggtatcagcatacgaattacaataatgcagaaactcagttaacatgcatgaattatagtaagccaattccaattgttgcctgtattgtattagagtattaatatgcgcaatgatgtccttgcgtttctctgatagaatgcgagcagcgattttggcgttatcatttgacgatatttctggaatgacgaatcctgtttctactaacttcttggtaggacaaagtgaaacaatcaagaaaatagcttctcctcctatttgtggaagaaattgaactcctctagatgatctactgacgatagtatctccttgacagatattggaccgaactacggaagtacctggaatgtaaagccctgaaaccccctcattttttaagcagattgttgccgtaaatcctgcactatgcccaagatagagagctcctttggtgaatccatcactatgtttcagtttaaccaagaaacagtcagttggtctaaaatttccatctctatctaatacagaatccaacttgatgtcagggactatgaccggtttaatgttatatgtaacattgagtaaatccttaagttcataatcatcgttgtcatcagttatgtacgatccaaacaatgtttctaccggcatggtggatacgaagatgctatccatcagaatgtttccctgattagtattttctatatagctattcttctttaaacgattttccgaatcagtaactatgttcatttttttaggagtaggacgtctagccagtatggaagaggattttctagatactctcttcaacatctttgatctcaatggaatgcaaaaccccatggtgtaacaaccaacgataaaaataatattgttttttcactttttataattttaccatctgactcatggattcattaatatctttacaagagctactaacgtataattctttataactgaactgagatatatacaccggatctatggtttccataattgagtaaatgaatgctcggcaataactaatggcaaatgtatagaacaacgaaattatactagagttgttaaagttaatattttctatgagttgttccaataaattatttgttgtgactgcgttcaagtcataaattatcttgatactatccagtaaacagtctttaagttctggaatattatcatcccattgtaaagcccctagttcgactatcgaatatcctgctctgatagcagtttcaatatcgacggacgtcaatactgtaataaaggtggtagtattgtcatcatcgtgataaactacgggaatatggtcgttagtaggtaccgtgactttacacaacgcgatatataactttccttttgtaccatttttaacgtagttgggacgtcctgcagggtattgttttgaagaaatgatatcgagaacagatttgatacgatatttgttggattcctgattattcactataatataatctagacagatagatgattcgataaatagagaaggtatatcgttggtaggataatacatccccattccagtattctcggatactctattgatgacactagttaagaacatgtcttctattctagaaaacgaaaacatcctacatggactcattaaaacttctaacgctcctgattgtgtttcgaatgcctcgtacaaggatttcaaggatgccatagattctttgaccaacgatttagtattgcgtttagcatctgatttttttattaaatcaaatggtcggctctctggtttactaccccaatgataacaatagtcttgtaaagataaaccgcaagaaaatttatacgcatccatccaaataaccctagcaccgtcggatgatattaatgtattattatagattttccatccacagttattgggccagtatactgttagcaacggtatatcgaatagattactcatgtaacctactagaatgatagttcgtgtactagtcataatatctttaatccaatctaagaaatctaaaattagatcttttacactattaaagttaacaaaggtattacccgggtacgtggatatcatatatggtattggtccattatcagtaatggctccataaactgatacggcgatggtttttatatgtgtttgaactaatgaggacgaaattcgcgcccacaattcatctctagatatgcatttaatatcgaacggtaacacatcaatctcgggacgcgtatatgtttctaaattcttaatccaaatataatgatgacctatatgccctattatcatactgtcaactatagtatacctagagaactttcgatacatctgctgtttcctgtaatcgctaaattttacaaatctataacatgctaaaccttttgacgacagccattcattaatttctgatatggaatctgtattctcaataccgtatcgttctaaagccagtgctatatctccctgttcgtgggaacgctttcgtataatatcgatcaatggataatatgaagtttttggagaataatatgattcatgatctatttcgtccataaacaatctagacataggaattggaggcgatgatcttaattttgtgcaatgggtcaatcctataacttctaatattgtaatattcatcatcgacataacactatctatgttatcatcgtatattagtataccacgaccttcttcatttcgtgccaaaatgatatacagtcttaaataattacgcaatatctcaatagtttcataattgttagctgttttcatcaaggtttgtatcctgtttaacatgatggcgttctataacgtctctattttctatttttaatttttttaaatttttaacgatttactgtggctagatacccaatctctctcaaatatttttttagcctcgcttacaagctgtttatctatactattaaaactgacgaatccgtgattttggtaatgggttccgtcgaaatttgccgaagtgatatgaacatattcgtcgtcgactattaacaattttgtattattctgaatagtgaaaaccttcacagatagatcattttgaacacacaacgcatctagacttctggcggttgccatagaatatacgtcgttcttatcccaattaccaactagaagtctgatcttaactcctctattaatggctgcttctataatggagttgtaaatgtcaggccaatagtagctattaccgtcgacacgtgtagtgggaactatggccaaatgttcaatatctatactagtcttagccgacttgagtttatcaataactacatcagtgtctagatctctagaatatcccaataggtgttctggagaatcagtaaagaacactccacctataggattcttaatatgatacgcagtgctaactggcagacaacaagccgcagagcataaattcaaccatgaattttttgcgctattaaaggctttaaaagtatcaaatcttctacgaagatctgtggccagcggaggataatcagaatatacgcctaacgttttaatcgtatgtatagatcctccagtaaatgacgcgtttcctacataacatctttcatcatcagacacccaaaaacaaccgagtagtagtcccacattattttttttatctatattaacggttataaaatttatatccggggagtgactttgtagctctcccagatttcttttccctcgttcatctagcaaaactattattttaatccctttttcagatacctcttttagtttatcaaaaataagcgctcccctagtagtactcagaggattacaacaaaaagatgctatgtatatatatttcttagctagagtgataatttcgttaaaacattcaaatgttgtcaaatgatcggatctaaaatccatattttctggtagtgtttctaccagcctacattttgctcccgcaggtaccgatgcaaatggccacatttagttaacataaaaacttatatatcctgttctatcaacgattctagaatatcatcggctatatcgctaaaattttcatcaaagtcgacatcacaacctaactcagtcaatatattaagaagttccatgatgtcatcttcgtctatttctatatccgtatccattgtagattgttgaccgattatcgagtttaaatcattactaatactcaatccttcagaatacaatctgtgtttcattgtaaatttataggcggtgtatttaagttggtagattttcaattatgtatcaatatagcaacagtagttcttgctcctccttgattttagcatcctcttcattattttcttctacgtacataatcatgtctaatacgttagacaacacaccgacgatggtggccgccacagacacgaatatgactagaccgatgaccatttaaaaaatactctctagctttaacttaaactgtatcgatcattcttttagcacatgtataatataaaaacattattctatttcgaatttaggcttccaaaaatttttcatccgtaaaccgataataatatatatagacttgttaatagtcggaataaatatattaatgcttaaactatcatcatctccacgattagagatacaatatttacattctttttgctgtttcgaaactttatcaatacacgttaatacaaacccaggaaggagatattgaaactgaggctgttgaaaatgaaacggcgaatacaataattcagataatgtaaaatcatgattccgtattctgatgatattagaactgctaatggatgtcgatggtatgtatctaggagtatctattttaacaaagcatcgatttgctaatatacaattatccttttgattaattgttattttattcatattcttaaaaggtttcatatttatcaattcttctacattaaaaatttccatttttaatttatctagccccgcaatactcctcattacgtttcattttttgtctagaatacccattttgttcatcttggtacatagattatccaattgagaagcgcatttagtagttttgtacattttaagtttattaacgaatcgtcgaaaactagttatagttaacattttattatttgataccctgatattaatacccctgccgttactattatttataactgatgtaacccacgtaacattggaattaattatcgatagtaatgcatcgacacttccaaaattgtctattataaactcaccgataatttttttattgcatgttttcatattcattaggattatcaaatctttaatcttattacgattgtatgcgttgatattacaagacgtcattctaaaagacggaggatttccatcaaatgccagacaatcacgtacaaagtacatggaaataggttttgttctattacgcatcatagattcatataaaacacccgtagaaatactaatttgttttactctataaaatactattgcatctatttcatcgttttgtataacgtctttccaagtgtcaaattccaattttttttcattgatagtaccaaattcttctatctctttaactacttgcatagataggtaattacagtgatgcctacatgccgttttttgaaactgaatagatgcatctagaagcgatgctacactagtcacgatcaccactttcatatttagaatatatgtatgtaaaaatatagtagaatttcattttgtttttttctatgctataaatgaattctcattttgtatccgcacatactccgttttatatcaataccaaagaaggaagatatctggttctaaaagccgttaaagtatgcgatgttagaactgtagaatgcgaaggaagtaaagcttcctgcgtactcaaagtagataaaccctcatcacccacgtgtgagagaagaccttcgtccccgtccagatgcgagagaatgaataaccctggaaaacaagtcccgtttatgagaacggacatgttacaaaatatgtttgctgctaatcgcgacaacgtaacgtcaagacttttgaactaaaatacaattatatctttttcgatattaataaatccgtgtctcccgggttttttatctctttcagtatgtgaatagataggtattttatctctattcatcatcgaatttaagagatccgataaacattgtttgtattctccagatgtcagcatctgatacaacaatatatgtgcgcataaacctctggcacttatttcatgtaccttccccttatcactaaggagaatagtatttgagaaatatgtatacatgatattatcatgtattagatatacagaatttgtaacactctcgaaatcacacgatgtgtcggcgttaagatctaatatatcactcgataacacattttcatctagatacactagacattttttaaagctaaaatagtctttagtagtaacagtaactatgcgattattttcatcgatgatacatttcatcggcatattattacgcgtaccatcaaagactataccatgtgtatatctaacgtattctagcatagttgccatacgtacattaaacttttcaggatctttggatagatcttccaatctatctatttgagaaaacatttttatcatgttcaatagttgaaacgtcggatccactatatagatattatctataaagattttaggaactatgttcatggtatcctggcgaatattaaaactatcaatgatatgattatcgttttcatcttttatcaccatatagtttctaagatatgggattttacttaatataatattatttcccgtaataaattttattagaaatgccaaatctataagaaaagtcctagaattagtctgaagaatatctatatcaccgtaccgtatatttggattaattagatatagagaatatgatccgtaacatatacaacttttattatgacgtctaagatattcttccatcaacttattaacatttttgactagggaagatacattatgacgtcccattacttttgccttgtctattacagcgacgttcatagaatttagcatatctcttgccaattcttccattgatgttacattataagaaattttagatgaaattacatttggagctttaatagtaagaactcctaatatatccgtgtatgtggtcactaatacagattgtagttctataatcgtaaataatttacctatattatatgtttgagtttgtttagaaaagtagctaagtatacgatcttttatttctgatgccgatgtatcaacatcgaaaaaaaatctttttttattcttttttactaacgatacgaatatgtctttgttaaaaacagttattttctgaatatttctagcttgtaattttaacatatgatattcgttcacactaggtactctgcctaaataggtttctataatctttaatgtaatattaggaagagtattctgatcaggattcctattcattttgaggatttaaaactctgattattgtctaatatggtctcaacacaaactttttcacagagtgatagagtttttgataactcgtttttcttaagaaatataaaactactgtctccagagctcgctctatcttttattttatctaattcgatacaaactcctgatactggttcagaaagtaattcattaattttcagtcctttatagaagatatttaatatagataatacaaaatcttcagttcttgatatcgatctgattgatcctagaactagatatattaataacgtgctcattaggcagtttatggcagcttgataattagatatagtatattccagttcatatttattagataccgcattgcccagattttgatattctatgaattcctctgaaaataaatccaaaataactagacattctattttttgtggattagtgtactctcttccctctatcatgttcactactggtgtccacaatgataaatatctagagggaatataatatagtccatatgatgccaatctagcaatgtcgaataactgtaattttattcttcgctcttcattatgaattgaatcttgaggtataaacctaacacaaattatatcattagacttttcgtatgtaatgtctttcatgttataagtttttaatcctggaatagaatctattttaatgaggcttttaaacgcagcgttctccaacgagtcaaagcataatactctgttggttttcttatattcaatattacgattttcttctttgaatggaataggtttttgaattagtttataattacaacataatagataaggaagtgtgtaaatagtacgcggaaaaaacataatagctcccctgttttcatccatggttttaagtaaatgatcactggcttctttagtcaatggatattcgaacattaaccgtttcatcatcattggacagaatccatatttcttaatgtaaagagtgatcaaatcattgtgtttattgtaccatcttgttgtaaatgtgtattcggttatcggatctgctcctttttctattaaagtatcgatatcgatctcgtctaagaattcaactatatcgacatatttcatttgtatacacataaccattactaacgtagaatgtataggaagagatgtaacgggaacagggtttgttgattcgcaaactattctaatacataattcttctgttaatacgtcttgcacgtaatctattatagatgccaagatatctatataattattttgtaagatgatgttaacaatgtgatctatataagtagtgtaataattcatgtatttcgatatatgttccaactctgtctttgtgatgtctagtttcgtaatatctatagcgtcctcaaaaaatatattcgcatatattcccaagtcttcagttctatcttctaaaaaatcttcaacgtatggaatataataatctattttacctcttctgatgtcattaatgatatagtttttgacactattttccgtcaattgattcttattcactatgtctaaaaaccggatagcgtccctaggacgaactactgccattaatatctctattatagcttctggacataaatcatctattataccagaattaatgggaactattccgtatctatctaacatagttttaagaaagtcagaatctaagacctgatgttcatatattggttcatacatgaaatgatctctattgatgatagtgactatttcattctctgaaaattggtaactcattctatacacgctttccttgttgataaaggatagtatatactcaatggaatttgtaccaacaaactgttctcttatgaatcgtatatcatcatctgaaatgatcatgtaaggcatacatttaacaataagagacttgtctcctgttatcaatatactattcttgtgataatttatgtgtgcggcaaatttgtccacgttctttaattttgttatagtagatatcaaatccaatggagatacagttcttggcttaaacagatatagtttttctggaacgaattctacaacattattataaaggactttgggtatataagtgggatgaaatcctattttaattaatgcgatagccttgtcctcgtgcagatatccaaacgcttttgtgatagtatggcattcattgtctagaaacgctctacgaatatctgtaacagatatcatctttagagaatactagtcgcgttaatagtactaaaatttgtattttttaatctatctcaataaaaaattaatatgtatgattcaatgtataactaaactactaactgttattgataactagaatcagaatctaatgatgacataactaagaagtttatctacagccaatttagctgcattatttttagcatctcgtttagattttccatctgccttatcgaatactcttccgtcaatgtctacacaggcataaaatgtaggagagttactaggccccactgattcaatacgaaaagaccaatctctcctagttatttgacagtactcattaataacggtgacagggttaacacctttccaataaataatttttttaaccggaataacatcatcaaaagacttatgatcctctctcattgatttttcgcgggatacatcatctattatagcatcagcatcagaatctgtaggccgtgtatcagcatccattgtcgtagaccaacgaggaggagtatcgttggagctgtaaaccatagcactacgttgaagatcatacagagctttattaacttctcgcttctccatattaagttgtttagttagttgtacagcagtagctccttagtccaatgtttttaataaccgcacacaatctctgtgtcagaacgctcgtcaatatagatcttagaaatttttttagagagaactaacgcaactagcaataaaactgatcttattttatcattttttttattcatcatcctctggtggttcgtcgttcctatcgaatgtagctctgattaacccgtcatctataggtgatgctggttctggagattctggaggagatggattattatctggaagaatctctgttatttccttgttttcatgtatcgattgcgttgtaacattaagattgcgaaatgctctaaatttgggaggcttaaagtgttgtttacaatctctacacgcgtgtctaactaatggaggttcgtcagcggctctagtttgaatcatcatcggtgtagtattcctacttttacagttaggacacggtgtattgtatttctcgtcgagaacgttaaaataatcgttgtaactcacatcctttattttatctatattgtattctactcctttcttaatgcattttataccgaacaagagatagcgaaggaattctttttcggtaccgctagtacccttaatcatatcacatagtgttttatattctaaatgtgtggcaatggacggtttatttctatacgatagtttgtttttggaatcctttgagtattctataccaatattattctttgattcgaatttagtttcttcgatattagattttgtattacctatattcttgatgtagtactttgatgatttttccatggcccattctattaagttttccaagttggcatcatccacatattgtgatagtaattctcggatatcagtagtgactaccgccattgatatttgttcatttgatgagtaactactaatgtatacattttccatttataacacttatgtattaactttgtttatttatattttttcattattatgttgatattaataatcgtattgtggttatatggctacaatttcataatgagttgaagtcagtgtcctatgatcaatgacgatagctttactctgaaaagaaagtatcaaatcgatagtgcagagtcaacaatgaaaatggataagacgatgacaaagtttcagaatagagtcaaaatggtaaaagaaataaatcagacgataagagcagcacaaactcattacgagacattgaaactaggatatataaaatttaagggaatgattaggactactactctagaagatatagcaccatctattccaaataatcagaaaacttataaactattctcgtacatttcagtcattggcaaagcatcacagaatccgagtaagatgatatatgctcgctgctttacatgtttcccaatttgtttggagatgaccatagattcatttgttatagaatgcatccaacattgttcatgatatagttgaatcatgtatgcctgttcgtatgcctgtggctaagatactgtgtaaagaaatggtaaataaatactttgagaatctttaagagtgcattgactttgttagtgaataggcattccatctttctccaatactaattcaaattgttaaattaataatggaatagtataaatagttattagtgataagatagtaaaaataattattagaatagtagtgtagtatcatagataactctcttctataaaaaatggattttattcgtagaaagtatcttatatacacagtagaaaataatatagattttttaaaggatgatacattaagtaaagtaaacaattttaccctcaatcatgtactagctctcaagtatctagttagcaattttcctcaacatgttattactaaggatgtattagctaataccaatttttttgtgttcatacatatggtacgatgctgtaaagtatacgaagcggttttacgacacgcatttgatgcacccacgttgtacgttaaagcattgactaagaattatttatcgtttagtaacacaatacagtcgtacaaggaaaccgtgcataaactaacacaagatgaaaaatttttagaggttgccgaatacatggacgaattaggagaacttataggcgtaaattatgacttagttcttaatccattatttcacggaggggaacccatcaaagatatggaaatcatttttttaaaactgtttaagaaaacagacttcaaagttgttaaaaaattaagtgttataagattacttatttgggcatacctaagcaagaaagatacaggcatagagtttgcggataatgatagacaagatatatatactctatttcaacaaactggtagaatagtccatagcaatctaacagaaacgtttagggattatatctttcccggagataagactagctattgggtgtggttaaacgaaagtatagctaatgatgcggatatcgttattaatagacccgccattaccatgtatgataaaattcttagttatatatactctgagataaaacagggacgcgttaataaaaacatgcttaagttagtttatatctttgagcctgaaaaagatatcagagaacttctgctagaaatcatatatgatattcctggagatatcctatctattattgatgcaaaaaacgacgattggaaaaaatattttattagtttttacaaagctaattttattaacggtaatacatttattagtgatagaacgtttaacgatgacttattcagagttgttgttcaaatagatcccgaatatttcgataatgaacgaattatgtctttattctatacgagtgctgcggacattaaacgatttgatgagttagatattaataacagttatatatctaatataatttatgaggtgaacgatatcacattagatacaatggatgatatgaagaagtgtcaaatctttaacgaggatacgttgtattatgttaaggaatacaatacatacctgtttttgcacgagtcggatcccatggtcatagagaacggaatactaaagaaactgtcatctataaaatccaagagtagacggctgaacttgtttagcaaaaacattttaaaatattatttagacggacaattggctcgtctaggtcttgtgttagatgattataaaggagacttattagttaaaatgataaaccatctcaaatctgtggaggatgtatccgcattcgttagattttctacagataaaaaccctagtattcttccatcgctaatcaaaactattttagctagttataatatttccatcatcgtcttatttcaaaggtttttaagagataatctatatcatgtagaagaattcttggataaaagcatccatctaaccaagacggataagaaatatatacttcaattgataaggcacggtagatcatagaacaaaccaaatatattattaataatttgtatatacatagatataattatcacatattaaaaaataacacatttttgataaatggaaaccgttgcaacaattcagactcccaccaaattaatgaataaagaaaatgcagaaatgattttggaaaaaattgttaatcatatagctatgtatattagtgacgaatcaatatattcagaaaataatcctgaatatattgattttcgtaacagatacggagactatagatctctcattataaaaagtgatcacgagtttgtaaagctatgtaaagatcatgcagagaaaagttctccagaaacgcaacaaatgattatcaaacacatatacgaacaatatcttattccagtatctgaagtactattaaaacctataatgtccatgggtgacatatttacatataacggatgtaaagacaatgaatggatgctagaacaactctctaccctaaactttaacaatctctacacatggaactcatgtagcataggcaatgtaacgcgtctgttttatacattttttagttatctgatgaaagataaactaaatatataagtataatcccattctaatactttaacctgatgtattattacctgcatcttattagaatattaacctaactaaaagacataaaaagcggtaggatataaatattatggccgcaaccgttccgcgttttgacgatgtgtacaaaaatgcacaaagaagaattctagatcaagaaacattttttagtagaggtctaagtagaccgttaatgaaaaacacatatctatttgataattacgcgtatggatggataccagaaactgcaatttggagtagtagatacgcaaacctagatgctagtgactattatcccatttcgttgggattacttaaaaagtttgaatttctcatgtctctatataaaggtcctattcccgtatatgaagaaaaagtaaatactgaattcattgctaatggatctttctccggtagatacgtatcatatcttagaaagttttctgcccttccaacaaacgagtttattagttttttattattgacctccatccctatctataatatcttattctggtttaaaaacacacagtttgatattactaaacacacattattcagatacgtctatacagataataccaaacaccttgcgttggctaggtatatacatcaaacaggagactataagcctttgtttagtcgtctcaaagagaattatatatttaccggtcccgttccaataggtatcaaagatatagatcaccctaatcttagtagagcaagaagtccatccgattatgagacattagctaatattagtactatattgtactttaccaagtatgatccagtattaatgtttttattgttttacgtacctgggtattcaattactacaaaaattactccagccgtagaatatctaatggataaactgaatctaacaaagagcgacgtacaactgttgtaaattattttatgcttcgtaaaatgtaggtcttgaaccaaacattctttgaaaaaatgagatgcataaaactttattatccaatagattaactatttcagacgtcaatcgtttaaagtaaacttcgtaaaatattctttgattgctgccgagtttaaaacttctatcgataattgtttcatatgttttaatatttacaagttttttggtccatggtacattagctggacagatatatgcaaaataatatcgttctccaagttctatagtctctggattgtttttattatattcagtaaccaaatacatattagggttatctgcggatttataatttgagtgatgcattcgactcaacataaataattctagaggagacgatctactatcaaattcggatcgtaaatctgtttctaaagaacggagaatatctatacatacctgattagaattcatccgtccttcagacaacatctcagacagtctggtcttgtatgtcttaatcatattcttatgaaacttggaaacatctcttctagtttcactagtacctttattaattctctcaggtacagattttgaattcgacgatgccgagtatttcatcgttgtatatttcttcttcgattgcataatcaaattcttatataccgcctcaaactctattttaaaattattaaacaatactctactattaatcagtcgttctaactcctttgctatttctatggacttatctacatcttgactgtctatctctgtaaacacggagtcggtatctccatacacgctacgaaaacgaaatctataatctataggcaacgatgttttcacaatcggattaatatctctatcgtccatataaaatggattacttaatgtattggcaaaccgtaacataccgttggataactctgctccatttagtaccgattctagatacaatatcattctacgtcctatggatgtgcaactcttagccgaagcgtatgagtatagagcactatttctaaatcccatcagaccatatactgagttggctactatcttgtacgtatattgcatggaatcatagatggccttttcagttgaactggtagcctgttttaacatctttttatatctggctctctctgccaaaaatgttcttaatagtctaggaatggttccttctattgatctatcgaaaattgctatttcagagatgaggttcggtagtctaggttcacaatgaaccgtaatatatctaggaggtggatatttctgaagcaagagttgattatttatttcttcttccaatctattggtactaacaacgacaccgactaatgtttccggagatagatttccaaagatacacacattaggatacagactgttataatcaaagattaatacattattactaaacattttttgttttggagcaaataccttaccgccttcataaggaaacttttgttttgtttctgatctgactaagatagttttagtttccaacaatagctttaacagtggacccttgatgattgtactcgctctatattcgaataccatggattgaggaagcacatatgttgccgcaccagcgtctgtttttgtttctactccataatactcccacaaatactgacacaaacaagcatcatgaatacagtatctagccatatctaaagctatgtttagattataatccttatacatctgagctaaatcaatgtcatcctttccgaaagataatttatatatatcattaggtaaagtaggacatgatagtacgactttaaatccattttcccaaatatctttacgaattactttacatataatatcctcatcaacagtcacgtaattacctgtggttaaaacctttgcaaatgtatcggctttgcctttcgcgtccgtagtatcgtcaccgatgaacgtcatttctctaactcctctatttaatactttacccatgcaactgaacgcgttcttggatatagaatccaatttgtacgaatccaatttttcagatttttgaatgaatgaatatagatcgaaaaatatagttccattattgttattaacgtgaaacgtagtattggccatgccgcatactcccttatgactagactgatttctctcataaatacagagatgtacagcttcctttttgtctggagatctaaagataatcttctctcctgttaataactctagacgattagtaatatatctcagatcaaagttatgtccgttaaaggtaacgacgtagtcgaacgttagttccaacaattgtttagctattcgtaacaaaactatttcagaacatagaactagttctcgttcgtaatccatttccattagcgactgtatcctcaaacatcctctatcgacggcttcttgtatttcctgttccgttaacatctcttcattaatgagcgtaaacagtaatcgtttaccacttaaatcgatataacagtaacttgtatgcgagattgggttaataaatacagaaggaaacttcttatcgaagtgacactctatatctagaaataagtacgatcttgggatatcgaatctaggtatttctttagcgaaacagttacgtggatcgtcgcaatgataacatccattgttaatctttgtcaaatattgctcgtccaacgagtaacatccgtctggagatatcccgttagaaatataaaaccaactaatattgagaaattcatccatggtggcattttgtatgctgcgtttctttggctcttctatcaaccacatatctgcgacggagcattttctatctttaatatctagattataacttattgtctcgtcaatgtctatagttctcatctttcccatcggcctcgcattaaatggaggaggagataatgactgatatatttcgtccgtcactacgtaataaaagtaatgaggaaatcgtataaatacggtctcgccatttcgacatctggatttcagatataaaaatctgttttcaccgtgactttcaaaccaattaatacacctaacatccatttctagaatttagaaatatattttcatttaaatgaatcccaaacattggggaagagccgtatggaccattatttttatagtactttcgcaagcgggtttagacggcaacatagaagcgtgtaaacgaaaactatatactatagtcagcactcttccatgtcctgcatgtagacgacacgcgactatcgctatagaggacaataatgtcatgtctagcgatgatctgaattatatttattattttttcatcagattatttaacaatttggcatttgatcccaaatacgcaatcgatgtgtcaaaggttaaacctttataaacttaacccattataaaacttatgattagtcacgactgaaataaccgcgtgattattttttggtataattctacacggcatggtttctgtgactatgaattcaacacctgttatcttagtgaaatctttaacaaacagcaagggttcgtcaaagacataaaactcattgtttacgatcgaaatagaccccctatcacacttaaaataaaaaatatccttatcctttaccaccaaataaaattctgattggtcaatgtgaatgtattcacttaacagttccacaaatttatttattaactccgaggcacatacatcgtcggtattttttatgacaaactttactcttccagcatccgtttctaaaaaaatattaacgagttccatttatatcatccaatattattgaaatgacgttgatggacagatgatataaataagaaggtacagtacctttgtccaccatctcctccaattcatactctattttgtcattaactttaatgtgtgaaaacagtacgccacatgcttccatgacagtgtgtaacactttggatacaaaatgtttgacattagtataattgtccaagactgtcaatctataatagatagtagctataatatattctatgatggtattgaagaagatgacaaccttggcatattgatcatttaacacagacatggtatcaacaaatagcttaaatgaaagagaatcagtaattggaataagcgtcttctcgatgtagtgtccgtataccaacatgtctgatattttgatgtattccattaaattatttagttttttctttttattctcgttaaacagaatttctgtcaatggaccccaacatcgttgacctattaagttttgattgatttttccgtgtaaggcgtatctagtcagatcgtatagcctatccaataatccatcgtctgtgcgtagatcacatcgtacactttttaattttctatagaagagtgacagacatctgaagcaattacagacagcaatttctttattctctacagatgtaagatacttgaagacattcctatgatgatgcagaattttggataacacggtattgatggtatctgttaccataattcctttgactgatagtgtcaaagtacaagatttccaatcttttgcaattttcagtaccattatctttgttttgatatctatatcagacagcatggtacgtctgacaacacagggattaagacggaaagatgaaatgattctctcaacatcttcaatagataccttgctattttttttggcattatctatatgtgagagaatatcctctagagaatcagtatcctttttgatgatagtggatctcaatgacatgggacgtctaaaccttcttattctatcaccagattgcatggtgatttgtcttctttcttttatcatgatgtaatctctaaattcatcggcaaattgtctatatctaaaatcataatatgagatgtttacctctacaaatatctgttcgtccaatgttagagtatctatatcagttttgtattccaaattaaacatggcaacggatttaattttatattcctctattaagtcctcgtcgataataacagaatgtagataatcatttaatccatcgtacatggttggaagatgctcgttgacaaaatctttaattgtcttgatgaaggtgggactatatctaacatcttgattaataaaatttataacattgtccataggatactttgtaactagttttatacacatctcttcattggtaagtttagacagaatatcgtgaacaggtggtatattatattcatcagatatacgaagaataatgtccaaatctatattgtttaatatattatatagatgtagtgtagctcctacaggaatatctttaactaagtcaatgatttcatcaacagttagatctattttaaagttaatcatataggcattgatttttaaaaggtatgtagccttgactacattctcattaattaaccattccaagtcactgtgtgtaagaagattatattctatcataagcttgactacatttggtcccgataccattaaagaattcttatgatataaggaaacagcttttaggtactcatctactctacaagaattttggagagccttaacgatatcagtgacgtttattatttcaggaggaaagaacctaacattgagaatatctgaattaatagcttccagatacagtgattttggcaatagtccgtgtaatccataatccagtaacacgagctggtgcttgctagacaccttttcaatgtttaatttttttgaaataagctttgataaagccttcctcgcaaattccggatacatgaacatgtcgccaacatgattaagtattgtttttcattatttttatattttctcaacaagttctcaataccccaatagataatagaatatcacccaatgcgtccatgttgtctatttccaacaggtcgctatatccaccaatagaagttttcccaaaaaagattctaggaacagttctaccaccagtaatttgttcaaaatagtcacgcaattcattttcgggtttaaattctttaatatctacaatttcatacgctcctcttttgaaactaaacttatttagaatatccagtgcgtttctacaaaaaggacatgtaaacttgacaaaaattgtcactttgttattggccaacctttgttgtacaaattcctcggccatttttaatatttaagtgatacaaaactatctcgacttatttaactctttagtcgagatatatggacacagatagctatatgataaccaactacagaagacaaacgctataaaaaacataattacgacgagcatatttataaatatttttattcagtattacttgatatagtaatattaggcacagtcaaacattcaaccactctagatacattaactctctcattttctttaacaaattctgcaatatcttcgtaaaaagattcttgaaactttttagaatatctatcgactctagatgaaatagcgttcgtcaacatactatgttttgtatacataaaggcgcccattttaacagtttctagtgacaaaatgctagcgatcctaggatcctttagaatcacatagattgacgattcgtctctcttagtaactctagtaaaataatcatacaatctagtacgcgaaataatattatccttgacttgaggagatctaaacaatctagttttgagaacatcgataagttcatcgggaattacatacatactatctttaatagaactcttttcatccagttgaatggattcgtccttaaccaactgattaatgagatcttctattttatcattttctagatgatatgtatgtccattaaagttaaattgtgtagcgcttctttttagcctagcagccaatactttaacatcactaatatcgatatacaaaggagatgatttatcgatggtattaagaattcgtttttcgacatccgtcaaaaccaattcctttttgcctgtatcatccagtttgccattctttgtaaagaaattattttctactagactattaataagactgataaggattcctccataattgcacaatccaaactttttcacaaaactagactttacgagatctacaggaatgcgtacttcaggtttcttagcttgtgattttttcttttgcggacattttctagttaccaactcatctaccatttcattgattttagcagtgaaataagctttcaatgcacgggcactgatactattgaaaacgagttgatcttcaaattccgccatttaagttcaccaaacaacttttaaatacaaatatatcaatagtagtagaataagaactataaaaaaaataataattaaccaataccaaccccaacaacctgtattattagttgatgtgacagttttctcatcacttagaacagatttaacaatttctataaagtctgtcaaatcatcttcctgagaacccataaatacaccaaatatagcagcgtacaacttatccatttatacattgaatattggcttttctttatcgctatcttcatcatattcatcatcaatatcaacaagtcccagattacgaaccagatcttcttctacattttcagtcattgatacgcgttcactatctccagagagtccgataacgttagccactacttctctatcaatgattagtttcttgagcgcgaatgtaatttttgtttccgttccggatctatagaaaactacaggtgtaataattgccttggctaattgtctttctcttttactgagtgattctagttcaccttctatagatctgagaatggatgattctccagtcgaaacatattctaccatggctccgtttaatttgttgatgaagatggattcatccttaaatgttttctctgtaatagtttccgccgaaagactatgcaaagaatttggaatgcgttccttgtgcgtaatgtttccatagacagcttctagaagttgatacaacataggactagccgcggtaacttttatttttagaaagtatccatcgcttctatcttgtttagatttatttttataaagtttagtctctccttccaacataataaaagtggaagtcatctgactagataaactatcagtaagttttatagagatagatgaacaattagcgtattgagaagcatttagtgtaacgcattcgatacattttgcattagatttactaatcgattttgcatactctataacacccgcacaagtctgtagagaatcgctagatgctgtaggtcttggtgaagtttcaactctcttcttgattaccttactcatgattaaacctaaataattgtactttgtaatataatgatatatattttcactttatctcatttgagaataaaaatgtttttgttaaccactgcatgatgtacagatttcggaatcgcaaaccacttgtggttttattttatccttgtccaatgtgaattgaatgggagcggatgcgggtttcgtacgtagatagtacattcccgtttttagaccgagactccatccgtaaaaatgcatactcgttagtttggaataactcggatctgctatatggatattcatagattgactttgatcgatgaaggctcccctgtctgcagccatttttatgatcgtcttttgtggaatttcccaaatagttttataaactcgcttaatatcttctggaaggtttgtattctgaatggatccaccatctaccataatcctattcttgatctcatcattccataattttctctcggttaaaactctaaggagatgcgggttaactacttggaattctccagacaatactctccgagtgtaaatattactggtatacggttccaccgactcattatttcccaaaatttgagcagttgatgcagtcggcataggtgccaccaataaactatttctaagaccgtatgttctgattttatcttttagaggttcccaattccaaagatccgacggtacaacattccaaagatcatattgtagaataccgttactggcgtacgatcctacatatgtatcatatggtccttccttctcagctagtttacaactcgcctctaatgcaccgtaataaatggtttcaaagatcttcttatttagatcttgtgcttccaggctatcaaatggataatttaagagaataaacgcgtccgctaatccttgaacaccaataccgataggtctatgtctcttattagagatttcagcttctggaataggataataattaatatctataattttattgagatttctgacaattactttgaccacatccttcagtttgagaaaatcaaatcgcccatctattacaaacatgttcaatgcaacagatgccagattacacacggctacctcattagcatccgcatattgtattatctcagtgcaaagattactacacttgatggttcctaaattttgttgattactctttttgttacacgcatccttataaagaatgaatggagtaccagtttcaatctgagattctataatcgctttccagacgactcgagcctttattatacatttgtatctcctttctctttcgtatagtgtatacaatcgttcgaactcgtctccccaaacattgtccaatccaggacattcatccggacacatcaacgaccactctccgtcatccttcactcgtttcataaagagatcaggaatccaaagagctataaatagatctcttgttctatgttcatcgtttcctgtattctttttaagatcgaggaacgccataatatcagaatgccacggttccaagtatatggccataactccaggccgtttgtttcctccctgatctatgtatctagcggtgttattataaactctcaacattggaataataccgtttgatataccattggtaccggagatatagcttccactggcacgaatattactaattgatagacctattccccctgccattttagagattaatgcgcatcgttttaacgtgtcatagatgccttctatgctatcatcgatcatgttaagtagaaaacagctagacatttggtgacgagtagttcccgcattaaataaggtaggagaagcgtgcgtaaaccatttttcagaaagtagattgtacgtctcaatagctgagtctatatcccattgatgaattcctactgcgacacgcattaacatgtgctgaggtctttcaacaattttgttgtttattttcaacaagtaggatttttccaaagttttaaaaccaaaatagttgtatgaaaagtctcgttcgtaaataataaccgaattgagcttatccttatatttgttaactatatccatggtaatacttgaaataatcggagaatgtttcccatttttaggattaacatagttgaataaatcctccatcacttcactaaatagtttttttgtttccttgtgtagatttgatatggctattctggcggctagaatggcataatccggatgttgtgtagtacaagtggctgctatttcggctgccagagtgtccaattctaccgttgttactccattatatattccttgaataaccttcatagctattttaataggatctatatgatcagtgtttaagccatagcacaattttctaatacgagacgtgattttatcaaacatgacattttccttgtatccatttcgtttaatgacaaacatttttgttggtgtaataaaaaaaaattatttaatttttcattaatagggatttgacgtatgtagcgtacaaaattatcgttcctggtatatagataaagagtcctatatatttgaaaatcgttacggttcgattaaactttaatgattgcattgtgaatatatcattaggatttaactccttgactatcatggcggtgccagaaattaccatcaaaagcattaatacagttatgcagatcgcagttagaacggttatagcatccaccatttatatctaaaaattagatcaaagaatatgtgacaacgtcctagttgtatactgagaattgacgaaacaatgtttcttacatatttttttcttattagtaaccgacttaatagtaggaactggaaaactagacttgattattctataagtatagatacccttccaaataatgttctctttgataaaagttccagaaaatgtagaattttttaaaaagttatcttttgctattactaatatcgtggttagacgcttattattaatatgagtgatgaaatccacaccgcttctagaaatcgcttttatttccacattagatggtaaatccaatagtgaaactatctttttaggaatgtatggactcgcgtttagaggagtgaacgtcttcggagtagtaaaggatgattcgtcaaatgaataaacaatttcacaaatggatgttaatgtattagtaggaaattttttgacgctagtggaattgaagattctaatggatgatgttctacctatttcatccgataacatgttaatttccaataccaacggttttaatatttcgatgatatacggtagtctctctttcggacttatatagcttattccacaatacgagtcattatatactccaaaaaacaaaataactagtataaaatctgtatcgaatgggaaaaacgaaattatcgatataggtatagaatccggaacattgaacgtattaatacttaattctttttcagtggtaagaaccgataggttattgacattgtatggttttaaatattctataacttgagacttgatagatattaatgacgaattgaaaattatttttatcaccacgtgtgtttcaggatcatcgtcgacgccagttaaccaaccgaatggagtaaaataaatatcattaatatatgctctagatattagtatttttattaatcctttgattatcatcttctcgtacgcgaatgattccatgatcaagagtgatttgagaacatcctccggagtattaatgggtttagtaaacagtccatcgttgcaataataaaagttgtccaagttaaaggatattatgcattcgtttaaagatatcacctcatctaacggagacaattttttggtaggttttagagactttgaagctacttgtttaacaaagttattcatcgtcgtctactattctatttaattttgtagttaatttatcacatatcacattaattgactttttggtccacttttccatacgtttatattcttttaatcctgcgttatccgtttccgttatatacagggatagatcttgcaagttaaatagaatgctcttaaataatgtcatttttttatccgctaaaaatttaaagaatgtataaacttttttcaaagatttaaaacttttaggtggagttctggtacacaatatcataaacaaactaataaacatcccacattcagattccaacaattgattaacttccacattaatacagcctattttcgctccaaatgtacattcgaaaaatctgaataaaacatcaatatcgcaatttgtattatccaatacagaatgtctgtgattcgtgttaaaaccatcggaaaaagaatagaaataaaaattattataatggtggaattcagttggaatattgcctccggagtcataaaaggatactaaacattgttttttatcgtaaattacacatttccaatgagacaaataacaaaatccaaacattacaaatctagaggtagaacttttaattttgtctttaagtatatacgataagatatgtttattcataaacgcgtcaaatttttcatgaatagctaaggagtttaagaatctcatgtcaaattgtcctatataatccacttcggatccataagcaaactgagagactaagttcttaatacttcgattgctcatccaggctcctctctcaggctctattttcatcttgacgacctttggattttcaccagtatgtattcctttacgtgataaatcatcgattttcaaatccatttgtgagaagtctatcgccttagatactttttcccgtagttgaggtttaaagaaatacgctaacggtatactagtaggtaactcaaagacatcatatatagaatggtaacgcgtcgttaactcgtcggttaactctttcttttgatcgagttcatcgctactattgggtctgctcaggtgccccgactctactagttccaacatcataccgataggaatacaagacactttgccagcggttgtagatttatcatatttctccaccacatatccgttacaatttgttaagaatttagatacatctatattgctacataatccagctagtgaatatatatgacataataaattggtaaatcctagttctggtattttactaattactaaatctgtatatctttccatttatcatggaaaagaatttaccagatatcttcttttttccaaactgcgttaatgtattctcttacaaatattcacaagatgaattcagtaatatgagtaaaacggaacgtgataatttctcattggctgtgtttccagtgataaaacatagatggcataacgcacacgttgtaaaacataaaggaatatacaaagttagtacagaagcacgtggaaaaaaagtatctcctccatcactaggaaaacccgcacatataaacctaatgtcgaagcaatatatatatagtgagtatgcaataagctttgaatgttatagttttctaaaatgtataacaaatacagaaatcaattcgttcgatgagtatatattaagaggactattagaagctggtaatagtttacagatattttccaattccgtaggtaaacgaatagatactataggtgtactagggaataagtatccatttagcaaaattccattggcctcattaactcctaaagcacaacgagagatatttttagcgtggatttctcatagacctgtagttttaactggaggaaccggagtgggtaagacgtcacaggtacccaagttattgctttggtttaattatttatttggtggattctcttctctagataaaatcactgactttcacgaaagaccagtcattctatctcttcctaggatagctttagttagattgcatagcaataccattttaaaatcattgggatttaaggtactagatggatctcctatctctttacggtacggatctataccggaagaattaataaacaaacaaccaaaaaaatatggaattgtattttctacccataagttatctctaacaaaactatttagttatggcactattattatagacgaagttcatgagcatgatcaaataggagatattattatagcagtagcgagaaaacatcatacgaaaatagattctatgtttttaatgactgccacgttagaggatgacagggaacgtctaaaaatatttttacctaatcccgcatttatacatattcctggagatacactgtttaaaattagcgaggtatttattcataataagataaatccatcttccagaatggcatatatagaagaagaaaagagaaatttagttactgctatacagatgtatactccttctgatggatcatccggtatagtctttgtggcatccgttgcacagtgtcacgaatataaatcatatttagaaaaaagattaccgtatgatatgtatattattcatggtaaggtcttagatatagacgaaatattagaaaaagtgtattcatcacctaatgtatcgataattatttctactccttatttggaatccagcgttactatacgcaatgttacacacatttatgatatgggtagagtttttgtccccgctccttttggaggatcacaacaatttatttctaaatctatgagagatcaacgaaaaggaagagtaggaagagttaatcctggaacatacgtatatttctatgatctgtcttatatgaaatctatacagcgaatagattcagaatttctacataattatatattgtacgctaataagtttaatctaacactccccgaagatttgtttataatccctacaaatttggatattctatggcgtacaaaggaatatatagactcgttcgatattagtacagaaacatggaataaattattatccaattattatatgaagatgatagagtatgctaaactttatgtactaagtcctattctcgctgaggagttggataactttgagaggacgggagaattaactagtattgtacaagaagccattttatctctaaatttacgaattaagattttaaaatttaaacataaagatgatgatacgtatatacacttttgtagaatattattcggtgtctataacggaacaaacgctactatatattatcatagacctctaacgggatatatgaatatgatttcagatactatatttgttcctgtagataataactaaaaatcaaaatctaatgaccacatctttttttagagatgaaaaattttccacatctccttttgtagacacgactaaacattttgcagaaaaaagtttattattatttagataatcgtatacttcatcagtgtagatagtaaatgtgaacagataaaaggtattcttgctcaatagattggtaaattccatagaatatattaatcctttcttcttgagatcccacatcatttcaaccaaagacgttttatccaatgatttacctcgtactataccacatacaaaactagattttgcagtgatgtcgtacctggtattcctaccaaacaaaattttacttttagttcttttagaaaattctaaggtagaatctctatttgtcaatatgtcatctatggaattaccactagcaaaaaatgatagaaatatatattgatacatcgcagctggttttgatctactatactttaaaaacgaatcagattccataattgcttgtatatcatcagctgaaaaactatgttttacacgtattccttcggcatttctttttaatgatatatcttgtttagacaatgataaagttatcatgtccatgagagacgcgtctccgtatcgtataaatatttcattagatgttagacgcttcattaggggtatacttctataaggtttcttaattagtccatcattggttgcgtcaagaactactatctgatgttgttgggtatctctagtgttacacatggccttactaaagtttgggtaaataactatgatatctctattaattatagatgtatatatttcattcgtcaaggatattaatatcgacttactatcgtcattaatacgtgtaatgtaatcatataaatcatgcgatagccaaggaaaattcaaatagatgttcatcatataatcgtcgctataattcatattaatactttgacattgactaatttgtaatatagcctcgccacgaagaaagctctcgtattcagtttcatcgataaaggataccgttaaatataactggttgccgatagtctcatagtctattaagtggtaagtttcgtacaaatacagaatccctaaaatattatctaatgtgggattaatccttaccataactgtataaaatggagccggagtcataactattttaccgtttgtacttactggaatagatgaaggaataatctccggacatgatggtaaagacccaaatgtctgtttgaagaaatccaatgttccaggtcctaatctcttgacaaaaattacgatattcgatcccgatatcctttgcattctatttaccagcatatcacgaactatattaagattatctatcatgtctattctcccaccgttatataaatcgcctccgctaagaaacgttagtatatccatacaatggaatacttcatttctaaaatagtattcgttttctaattctttaatgtgaaatcgtatactagaaagggaaaaattatctttgagttttccattagaaaagaaccacgaaactaatgttctgattgcgtctgactccgtcgctgaattaatagatttacaccaaaaactcatataacttctagatgtagaagcattcgctaaaaaattagtagaatcaaaggatataagtagatgttccaacaagtgagcaattcccaagatttcatctatatcattctcgaatccgaaattagaaattcccaagtagatatcctttttcatccgatcattgatgaaaatacgaactttattcggtaagacgatcatttactaaggagtaaaataggaagtaacgttcgtatatcgttatcgtcgtataaattaaaggtgtgttttttgccattaagagacattataattttaccaatattggaattataatataggtgtatttgagcactagaaacggtcgatgcatcggtaaatatagctgtatctaatgttctagtcggtatttcttcatttcgctgtctaatgatagcgttttctctatctgtttccattacagctgcctgaagtttattggtcggataatatgtaaaataataagaaatacatacgaataacaaaaataaaataagatataataaagatgccatttagagatctaattttgttcaacttgtccaaattcctacttacagaagatgaggaatcgttggagatagtatcttccttatgtagaggatttgaaatatcttacgatgacttaatatcgtactttccagataggaaataccataaatatatttctaaggtatttgaacatgtagatttatcggaggaattaagtatggaattccatgatacaactctgagagatttagtatatcttagattgtacaagtattccaagtatatacggccgtgttataaattaggagataatctaaaaggtatagttgttataaaggacagaaatatatatattagagaagcaaatgatgacttgatagaatatctcctcaaggaatacactcctcagatttatacatattctaatgagcgagttcccatagctggttcaaaattaattctttgtggattttctcaagttacatttatggcgtatacaacgtcgcatataacaacaaataaaaaggtagatgttctcgtttccaaaaaatgtatagatgaactagtcgatccaataaattatcaaatacttcaaaatttatttgataaaggaagcggaacaataaacaaaatactcaggaagatattttattcggtaacaggtggccaaactccataggtagctttttctatttcggattttagaatttccaaattcaccagcgatttatcggttttggtgaaatccaaggatttattaatgtccacaaatgccatttgttttgtctgtggattgtatttgaaaatggaaacgatgtagttagatagatgcgcggcgaagtttcctattagggttccgcgcttcacgtcacccaacatacttgaatcaccatcctttaaaaaaaatgataagatatcaacatggagtatatcatactcggattttaattcttctactgcctcactgacattttcacaaatactacaatacggtttaccgaaaataatcagtacgttcttcatttatgggtatcaaaaacttaaaatcgttactgctggaaaataaatcactgacgatattagatgataatttatacaaagtatacaatggaatatttgtggatacaatgagtatttatatagccgtcgccaattgtgtcagaaacttagaagagttaactacggtattcataaaatacgtaaacggatgggtaaaaaagggaggacatgtaaccctttttatcgatagaggaagtataaaaattaaacaagacgttagagacaagagacgtaaatattctaaattaaccaaggacagaaaaatgttagaattagaaaagtgtacatccgaaatacaaaatgttaccggatttatggaagaagaaataaaggcagaaatgcaattaaaaatcgataaactcacatttcaaatatatttatctgattatgataacataaaaatatcattgaatgagatactaacacatttcaacaataatgagaatgttacattattttattgtgatgaacgagacgcagaattcgttatgtgtctagcggctaaaacacagttctctaccacaggagaatggccgttaataataagtaccgatcaggatactatgctattcgcgtctgctgataatcatcctaagatgataaaaaacttaactcaactgtttaaatttgttccctcggcagaggataactatttagcaaaattaactgcattagtgaatggatgtgatttctttcctggactctatggggcatctataacacccaacaacttaaacaaaatacaattgtttagtgattttacaatcgataatatagtcactagtttggcaattaaaaattattatagaaagactaactctaccgtagacgtgcgtaatattgttacgtttataaacgattacgctaatttagacgatgtctactcgtatattcctccttgtcaatgcactgttcaagaatttatattctccgcattagatgaaaaatggaatgaatttaaatcatcttatttagagagcgtgccgttaccctgccaattaatgtacgcattagaaccacgtaaggagattgatgtttcagaagttaaaactttatcatcttatatagatttcgaaaatactaaatcagatatcgatgttataaaatctatatcctcgatttttggatattctaacgaaaactgtaacaccatagtgttcggcatctataaggataatttactactgagtataaataattcattttactttaacgatagtctgttaataaccaatactaaaagtgataatataataaatataggttactagattaaaaaatggtgttccagctcgtgtgttctacatgcggcaaagatatttctcacgaacgatataaattgattatacgaaaaaaatcattaaaggatgtactagtcagtgtaaagaacgaatgttgtaggttaaaattatctacacaaatagaacctcaacgtaacttaacagtgcaacctctattggatataaactaatggatccggttaattttatcaagacatatgcgcctagaggttctattatttttattaattatgccatgtcattaactagtcatttgaatccatcgatagaaaaacatgtgggtatttattatggtacgttattatcggaacacttggtagttgaatctacctatagaaaaggagttagaatagtcccattggatagattttttgaaggatatcttagtgcaaaagtatacatgttagagaatattcaagttatgaaaatagcagctgatatgtcgttaactttagtaggtattccatatggatttggtcatgatagaatgtattgttttaaattggtagctgaatgttataaaaatgccggtattgatacatcgtctaaacgaatattaggtaaagatatttttctgagccaaaactttacagatgataatagatggataaagatatatgattctaataatttaacattttggcaaattgattaccttaaagggtgagttaatatgcataactactcctccgttgttttttccctcgttctttttcttaacgttgtttgccatcactctcataatgtaaagatattctaaaatggtaaacttttgcatatcggatgcagaaattggtataaatgttgtaattgtattatttcccgtcaatggactagtcacagctccatcagttttatatcctttagagtatttctcactcgtgtctagcattctagagcattccatgatctgtttatcgttgatattggccggaaagatagattttttattttttattatattactattggcaattgtagatataacttctggtaaatatttttctaccttttcaatctcttctattttcaagccggctatatattctgctatattgttactagtatcaataccttttctggctaagaagtcatatgtggtattcactatatcagttttaactggtagttccattagcctttccacttctgcagaataatcagaaattggttctttaccagaaaatccagctactataataggctcaccgatgatcattggcaaaatcctatattgtaccagattaatgagagcatatttcatttccaataattctgctagttcttgagacattgatttatttgatgaatctatttggttctctagatactctaccatttctgccgcatacaataacttgttagataaaatcagggttatcaaagtgtttagtgtggctagaatagtgggcttgcacgtattaaagaatgctgtagtatgagtaaaccgttttaacgaattatatagtctccagaaatctgtggcgttgcatacatgaactgaatgacatcgaagattgtccaatatttttaatagctgctctttgtccattatttctatatttgactcgcaacaattgtagataccattaatcactgattcctttttcgatgccggacaatagcacaattgtttagctttggactctatgtattcagaattaatagatatatctctcaatacagattgcactatacattttgaaactatgtcaaaaattgtagaacgacgctgttctgtagccatttaactttaaataatttacaaaaatttaaaatgagcatccgtataaaaatcgataaattgcgccaaattgtggcatatttttcagagttcagcgaagaagtgtctataaatgtagactcgacggatgaattaatgtatatttttgccgccttgggcggatctgtaaacatttgggccattatacctctcagtgcatcagtgttctaccgcggagccgaaaatattgtgtttaaccttccagtgtccaaggtaaaatcgtgtttgtgtagttttcacaatgatgctatcatagatatagaacctgatctggaaaataatctagtaaaactttctagttatcatgtagtaagtgtcgattgtaacaaggaactgatgcctattaggacagatactactatttgtctaagtatagatcaaaagaaatcttacgtatttaattttcacaagtatgaagaaaaatgttgtggtagaaccgtcattcatctagaatggttgttgggctttatcaagtgtattagtcagcatcagcatttggctattatgtttaaagatgacaatattattatgaagactcctggtaatactgatgcgttttccagggaatattctatgactgaatgttctcaagaactacaaaagttttctttcaaaatagctatctcgtctctcaacaaactacgaggattcaaaaagagagtcaatgtttttgaaactagaatcgtaatggataatgacgataacattctaggaatgttgttttcggatagagttcaatcctttaagattaacatctttatggcgtttttagactaatactttcaatgagataaatatgggtggcggagtaagtgttgagctccctaaacgggatccgcctccgggagtacccactgatgagatgttattaaacgtggataaaatgcatgacgtgatagctcccgctaagcttttagaatatgtgcatataggaccactaacaaaagataaagaggataaagtaaagaaaagatatccagagtttagattagtcaacacaggacccggtggtctttcggcattattaagacaatcatataatggaaccgcacccaattgctgtcgcacttttaatcgtactcattattggaagaaggatggaaagatatcagataagtatgaagagggtgcagtattagaatcgtgttggcccgacgtc-cacgacactggaaaatgcgatgttgatttattcgactggtgtcagggggatacgttcgatatgaacatatgccatcagtggatcggttcagcctttaataggagtgatagaactgtagagggtcgacaatcgttaataaatctgtataataagatgcaaacattatgtagtaaagatgctagtgtaccaatatgtgaattatttttgcatcatttacgcgcacacaatacagaagatagcaaagagatgatcgattatattctaagacaacagtcggcggactttaaacagaaatatatgagatgtagttatcccactagagataagttagaagagtcattaaaatatgcggaacctcgagaatgttgggatccagagtgttcgaatgccaatgttaatttcttactaacacgtaattataataatttaggactttgcaatattgtacgatgtaatacgagcgtgaataacttacagatggataaaacttcctcattaagattatcatgtggattaagcaatagtgatagattttctactgttcccgtcaatagagcaaaagtagttcaacataatattaaacattcgttcgacctaaaattgcatttgatcagtttattatctctcttggtaatatggatactaattgtagctatttaaatgggtgccgcagcaagcatacagacgactgtgaatacactcagtgaacgtatctcgtctaaattagaacaagaagcgaacgctagtgctcaaacaaaatgtgatatagaaatcggaaatttttatatccgacaaaaccatggatgtaacatcactgttaaaaatatgtgctctgcggacgcggatgctcagttggatgctgtgttatcagccgctacagaaacatatagtggattaacaccggaacaaaaagcatacgtaccagctatgtttactgctgcgttaaacattcagacgagtgtaaacactgttgttagagattttgaaaattatgtgaaacagacttgtaattctagcgctgttgtcgataacaaattaaagatacaaaacgtaattatagatgaatgttacggagccccaggatctccaacaaatttggaatttattaatacaggatctagcaaaggaaattgtgccattaaggcgttgatgcaattgactactaaggccactactcaaatagcacctagacaagttgctggtacaggagttcagttttatatgattgttatcggtgttataatattggcagcgttgtttatgtactatgccaagcgtatgctgttcacatccaccaatgataaaatcaaacttattttagccaataaggaaaacgtccattggactacttacatggacacattctttagaacttctccgatgattattgctaccacggatatacaaaactgaaaatatattgataatattttaatagattaacatggaagttatcgctgatcgtctagacgatatagtgaaacaaaatatagcggatgaaaaatttgtagattttgttatacacggtctagagcatcaatgtcctgctatacttcgaccattaattaggttgtttattgatatactattatttgttatagtaatttatatttttacggtacgtctagtaagtagaaattatcaaatattgttggtgttggtggcgctagtcatcacattaactatttttttattactttatactataatagtactagactgacttctaacaaacatctcacctgccataaataaatgcttgatattaaagtcttctatttctaacactattccatctgtggaaaataatactctgacattatcgctaattgatacatcggtaagtgatatgcctataaagtaataatcttctttgggcacatataccagtgtaccaggttctaacaacctatttactggtgctcctgtagcatactttttttttaccttgagaatatccattgtttgcttggtcaatagtgatatgtgattttttatcaaccactcaaaaaagtaattggagtgttcatatcctctacgggctattgtctcatgaccgtgtatgaaatttaagtaacacgactgtggtagatttgttctatagagccggttgccgcaaatagatagaactaccaatatgtctgtacaaatgttaaacattaattgattaacagaaaaaacaatgttcgttctgggaatagaaaccagattaaaacaaaattcattagaatatatgccacgtttatacatagaatataaaataactacagtttgaaaaataacagtatcatttaaacatttaacttgcggggttaatctcacaactttactgtttttgaactgttcaaaatatagcatagatccatgagaaatacgtttagccgcctttaatagaggaaatccaaccgcctttctggatctcaccaacgacgatagttctgaccagcaactcatttcttcatcatccacctgttttaacatataataggcaggagatagatatccatcattgcaatattccttctcgtaggcacacaatctaatattgataaaatctccattctcttctctgtatttattatcttgtctcggtggctgattaggctgtggtctatcgttgttgaatctattttggtcattaaatctttcatttcttcctggtatatttctatcacctcgtttggttggatttttgtctatattatcgtttgtaacatcggtacgggtattcatttatcacaaaaaaaacttctctaaatgagtctactactagaaaacctcatcgaagaagataccatattttttgcaggaagtatatctgagtatgatgatttacaaatggttattgctggtgcaaaatccaaatttccaagatctatgctttctatttttaatatagtacctagaacgatgtcaaaatatgagttggagttgattcataacgagaatatcacaggggcaatgtttaccacaatgtataatataagaaacaatttgggtctaggcgatgataaactaactattgaagccattgaaaactatttcttggatcctaacaatgaggttatgcctcttatcattaataatacggatatgactaccgtcattcctaaaaaaagtggtaggagaaagaataagaacatggttatcttccgtcaaggatcatcacctatcttgtgtattttcgaaactcgtaaaaagattaatatttataaagaaaatatggaatccgtatcgactgagtatacacctatcggagacaacaaggctttgatatctaaatatgcgggaattaatatcctgaatgtatattctccttccacgtccatgagattgaatgccatttacggattcaccaataaaaataaactagagaaacttagtactaataaggaactagaatcgtatagttctagccctcttcaagaacccattaggttaaatgattttctgggactattggaatgtgttaaaaagaatattcctctaacagatattccgacaaaggattgattactataaatggagaatgttcctaatgtatactttaatcctgtgtttatagagcccacgtttaaacattctttattaagtgtttataaacacagattaatagttttatttgaagtattcgttgtattcattctaatatatgtattttttagatctgaattaaatatgttcttcatgcctaaacgaaaaatacccgatcctattgatagattacgacgtgctaatctagcgtgtgaagacgataaattaatgatctatggattaccatggataacaactcaaacatctgcgttatcaataaatagtaaaccgatagtgtataaagattgtgcaaagcttttgcgatcaataaatggatcacaaccagtatctcttaacgatgttcttcgcagatgatgattcattttttaagtattttgctagtcaagatgatgaatcttcattatctgatatattgcaaatcactcaatatctagactttctgttattattattgatccaatcaaaaaataaattagaagctgtgggtcattgttatgaatctctttcagaggaatacagacaattgacaaaattcacagactctcaagattttaaaaaactgtttaacaaggtccctattgttacagatggaagggtcaaacttaataaaggatatttgttcgactttgtgattagtttgatgcgattcaaaaaagaatcagctctagctaccaccgcaatagatcctgttagatacatagatcctcgtcgtgatatcgcattttctaacgtgatggatatattaaagtcgaataaagttgaaaaataattaattctttattgttatcatgaacggcggacatattcagttgataatcggccccatgttttcaggtaaaagtacagaattaattagacgagttagacgttatcaaatagctcaatataaatgtgtgactataaaatattctaacgataatagatacggaacgggactatggacacatgataagaataattttgcagcattggaagtaactaaactatgtgatgtcttggaagcaattacagatttctccgtgataggtatcgatgaaggacagttctttccagacattgttgaattctgtgagcgtatggcaaacgaaggaaaaatagttatagtagccgcgctcgatgggacatttcaacgtagaccgtttaataatattttgaatcttattccattatctgaaatggtggtaaaactaactgcagtgtgtatgaaatgctttaaggaggcttccttttctaaacgattaggtacagaaaccgagatagaaataataggaggtaatgatatgtatcaatctgtgtgtagaaagtgttacatcgactcataatattatattttttatctaaaaaactaaaaataaacattgattaaattttaatataatacttaaaaatggatgttgtgtcgttagataaaccgtttatgtattttgaggaaattgataatgagttagattacgaaccagaaagtgcaaatgaggtcgcaaaaaaactgccgtatcaaggacagttaaaactattactaggagaattattttttcttagtaagttacagcgacacggtatattagatggcgccaccgtagtgtatataggatctgctccaggtacacatatacgttatttgagagatcatttctataatttaggagtgatcatcaaatggatgctaattgacggccgccatcatgatcctattctaaatggattgcgtgatgtgactctagtgactcggtttgttgatgaggaatatctacgatccatcaaaaaacaactacatccttctaagattattttaatttctgatgtgcgatccaaacgaggaggaaatgaacctagtactgcggatttactaagtaattatgctctacaaaatgtcatgattagtattttaaaccccgtggcgtctagtcttaaatggagatgcccgtttccagatcaatggatcaaggacttttatatcccatacggtaataaaatgttacaaccttttgctccttcatattcagctgaaatgagattattaagtatttataccggtgagaatatgagactgactcgagttaccaaatcagacgctgtaaattatgaaaaaaagatgtattaccttaataagatagtccgcaacaaagtagttattaactttgattatcctaatcaggaatatgactattttcacatgtactttatgttgaggaccgtatactgcaataaaacatttcctactactaaagcaaagatactatttctacaacaatctatatttcgtttcttaaatattccaacgatatcaactgaaaaagttagtcatgaaccaatacaacgtaaaatatctagcaaagattctatgtctaaaaacagaaatagcaagagatccgtacgcggtaataaatagaaacgtactactgagatatactaccgatatagagtataatgatttagttactttaataaccgttagacataaaattgattctatgaaaactgtgtttcaggtatttaacgaatcatccataaattatactccggttgatgatgattatggagaaccaatcattataacatcgtatcttcaaaaaggtcataacaagtttcctgtaaattttctatacatagatgtggtaatatctgacttatttcctagctttgttagactagatactacagaaactaatatagttaatagtgtactacaaacaggcgatggtaaaaagactcttcgtcttcctaaaatgttagagactgaaatagttgtcaagattctctatcgtcctaatataccattaaaaattgttagatttttccgcaataacatggtaactggagtagagatagccgatagatctgttatttcagtcgctgattaatcaattagtagagatgagagataagaacattataataatcaataatatatcttatatctgtttagaaaaatgctaatattaaaatagctaacgctagtaatccaatcggaagccatttgatatctataatagggtatctaatttcctgattcagatagcgtacggctatattctcggtagctactcgtttggaatcacaaacattatgtacatctaatttactatctgtaatggaaacgtttcccaatgaaatggtacaatcagatacattacatcttgatatatttttttttaaagaggctggtaacaacgcatcgcttcgtttacatggctcgtaccaacaataatagggtaatcttgtatctattcctatccgtactatacttttatcaggataaatacatttacatcgtatatcgtctttgttagcatcacagaatgcataaatttgttcgtccgtcatgataaaaatttaaagtgtaaatataactattatttttatagttgtaataaaaagggaaatttgattgtataccttcggttctttaaaagaaactgacttgataaaaatggctgtaatctctaaggttacgtatagtctatacgatcaaaaagagattaatgctacagatattatcattagtcatattaaaaatgacgacgatatcggtaccgttaaagatggtagactaggtgctatggatggggcattatgtaagacttgtgggaaaacggaattggaatgtttcggtcactggggtaaagtaagtatttataaaactcatatagttaagcctgaatttatttcagaaattattcgtttactgaatcatatatgtattcattgcggattattgcgttcacgagaaccgtattccgacgatattaacctaaaagagttatcgggacacgctcttaggagattaaaggataaaatattatccaagaaaaagtcatgttggaacagcgaatgtatgcaaccgtatcaaaaaattactttttcaaagaaaaaggtttgtttcgtcaacaagttggatgatattaacgttcctaattctctcatctatcaaaagttaatttctattcatgaaaagttttggccattattagaaattcatcaatatccagctaacttattttatacagactactttcccatccctccgttgattattagaccggctattagtttttggatagatagtatacccaaagagacaaatgaattaacttacttattaggtatgatcgttaagaattgtaacttgaatgctgatgaacaggttatccagaaggcggtaatagaatacgatgatattaaaattatttctaataacactaccagtatcaatttatcatatatcacatccggcaaaaataatatgattagaagttatatcgtcgctcggcgaaaagatcagaccgctagatccgtaattggtcccagtacatctatcaccgttaatgaggtaggaatgcccacatatattagaaatacacttacagaaaagatatttgttaatgcctttacagtggataaagttaaacaactattagcatcaaaccaagttaaattttactttaataaacgattaaaccaattaacaagaatacgtcaaggaaagtttatcaaaaataaaatacatttattgcctggtgattgggtagaagtagctgttcaagaatatacaagtattatttttggaagacaaccgtctctacatagatacaacgtcatcgcttcatctatcagagctaccgaaggagatactatcaaaatatctcccggaattgccaactctcaaaatgctgatttcgacggagatgaagaatggatgatattggagcaaaatcctaaagccgtagttgaacaaagtattcttatgtatccgacgacgttactcaaacacgatattcatggagcccccgtttatggatctattcaagatgaaatcgtagcagcgtattcattgtttaggatacaagatctttgtttagatgaagtattgaacatcttggggaaatatggaagagagttcgatcctaaaggtaaatgtaaattcagcggtaaagatatctatacttacttgataggtgaaaagattaattatccgggtctcttaaaggatggtgaaattattgcaaacgacgtagatagtaattttgttgtagctatgaggcatctgtcattggctggactcttatccgatcataaatcgaacgtggaaggtatcaactttattatcaagtcatcttatgtttttaagagatatctatctatttacggttttggggtgacattcaaagatctgagaccaaattcgacgttcactaataaattggaggctatcaacgtagaaaaaatagaacttatcaaagaagcatacgccaaatatctcaaagatgtaagagacgggaaaatagttccattatctaaagctttagaggcggactacttggaatccatgttatccaacttgacaaatcttaatatcagagagatagaagaacatatgagacaaacgctgatagatgatccagataataacctcctgaaaatggccaaagcgggttataaagtaaatcccacagaactaatgtatattctaggtacttatggacaacagaggatagatggcgaaccagcagagactcgagtattgggtagagtcttaccttactatcttccagactctaaggatccagaaggaagaggttatattcttaattctttaacaaaaggattaacgggttctcaatattacttttcgatgctggttgcaagatctcaatctactgatattgtctgtgaaacatcacgtaccggaacactggctagaaaaatcattaaaaagatggaggatatggtggtcgacggatacggacaagtagttataggtaatacgctcatcaagtacgcagccaattataccaaaattctaggctcagtatgtaaacctgtagatcttatctatccagatgagtccatgacttggtatttggaaattagtgctttgtggaataaaataaaacagggattcgtttactctcagaaacagaaacttgcaaagaagacattggcgccgtttaatttcctagtattcgtcaaacccaccactgaggataatgctattaaggttaaggatctgtacgatatgattcataacgtcattgatgatgtgagagagaaatacttctttacggtatctaatatagattttatggagtatatattcttgacgcatcttaatccttctagaattagaattacaaaagaaacggctattactatctttgaaaagttctatgaaaaactcaattatactctaggtggtggaactcctattggaattatttctgcacaggtattgtctgagaagtttacacaacaagccctgtccagttttcacactactgaaaagagtggtgctgtaaaacaaaaacttggtttcaacgagtttaataacttgactaatttgagtaagaataagaccgaaattatcactctggtatccgatgatatctctaaacttcaatctgttaagattaatttcgaatttgtatgtttgggagaattaaatccagacatcactcttcgaaaagaaacagatagatatgtagtagacataatagtcaatagattatacatcaagagagcagaaataaccgaattagtcgtcgaatatatgattgaacgatttatctcctttagcgtcattgtaaaggaatggggtatggagacattcattgaggacgaggataatattagatttactgtctacctaaatttcgttgaaccggaggaattgaatcttaataagtttatgatggttcttccaggtgccgccaacaagggcaagattagtaaattcaagattcctatctctgactatacgggatataacgacttcaatcaaacaaaaaagctcaataagatgactgtagaactcatgaatctaaaagaattgggttctttcgatttggagaacgtcaacgtgtatcctggagtatggaatacatacgatatcttcggtattgaggccgctcgtggatacttgtgcgaagccatgttaaacacctatggagaaggtttcgattatctgtaccagccttgtgatcttctcgctagtttactatgtgctagttacgaaccagaatcagttaataaattcaagttcggtgcagctagtactcttaagagagctacgttcggagataataaagcattgttaaacgcggctcttcataaaaagtcagaacctattaacgataatagtagctgccacttttttagcaaggtccctaatataggaactggatattacaaatactttatcgacttgggtcttctcatgagaatggaaaggaaactatctgataagatatcttctcaaaagatcaaggagatagaagaaacagaagacttttaattcttatcaataacatatttttctatgatctgtcttttaaacgatggattttccacaaatgcgcctctcaagtccctcatagaatgatacacgtataaaaaatatagcataggtgatgactccttatttttagacattagatatgccaaaatcatagctccgcttctatttactcccgcaacacaatgaaccaacacgggctcgtttcgttgatcacatttagataagaaggcggtcacgtcgtcaaaatatttactaatatcagtagttgtatcatctaccaacggtatatgaataatattaatattagagttaggtaatgtatatttatccatcgtcaaatttaaaacatatttgaacttaacttcagatgatggtgcatccatagcatttttataatttcccaaatacacattatttgttactcttgtcattatagtgggagatttggctctgtgcatatctccagttgaacgtagtagtaagtatttatacaaacttttcttatccatttataacgtacaaatggataaaactactttatcagtaaacgcatgcaatttagaatacgttagagaaaaggctatagtaggcgtacaagcagccaagacatcaacacttatattttttgttattatattggcaattagtgcgctattactctggtttcagacatctgataatccagtctttaatgaattaacgagatatatgcgaattaaaaatacggttaacgattggaaatcattaacggatagcaaaacaaaattagaaagcgatagaggtagacttctagccgctggtaaggatgatatattcgaattcaaatgtgtggatttcggcgcctattttatagctatgcgattggataagaaaacatatctgccgcaagctattaggcgaggtactggagacgcgtggatggttaaaaaggcggcaaaagtcgatccatctgctcaacaattttgtcagtatttgatagaacacaagtctaataatgttattacttgtggtaatgagatgttaaatgaattaggttatagcggttattttatgtcaccgcattggtgttccgatcttagtaatatggaataagtgttagataaatgcggtaacaaatgttcctgtaaggaaccataacagtttagatttaacattaaagatgagcataaacataataaacaaaattacaatcaaacctataacattaatatcaaacaatccaaaaaatgaaatcagtggagtagtaaacgtgtacataactcctggataacgtttagcagctaccgttcctattctagaccaaaaatttggtttcatggtttcgaagcggtgttctgcaacaagacgaggatcgtgttctacatatttggcagagttatccattatttgcctgttaatcttcatttcgttttcgattctggctatttcaaaataaaatcccgatgatagacctccagactttataatttcatctacgatgttcagcgccgtagtaactctaataatataggcggataagctaacatcataccctcctgtatatgtgaatatggcatgatctttgtctattacaagctcggttttaactttatttcctgtaataatttctctcatctgtaggatatctattttcttgtcatgtattgccttcaagacgggacgaagaaacgtaatatcctcaataacgttatcgttttctataataactacatattctacatttttattttctagctcggtaaaaaatttagaatcccatagggctaaatgtctagcgatatttcttttcgtttcctctgtacacatagtgttacaaaaccctgaaaagaagtgagtatacttgtcatcatctctaatatttcctccagtccattgtataaacacataatccttgtaatgatctggatcatcattgactatcacaacgtctcttttttcttgcataacttcattgtccttcacatcatcgaacttctgatcattaatatgctcatgaacattaggaaatgtttctgatggaggtctatcaataactggcacaacaataacaggagttttcgccgccaccatttagttattgaaattaatcatatacaactctctaatacgagttatattttcgtctatccattgtttcacattgacatatttcgacaaaaagatataaaatgcgtattccaatgcttctctgtttaatgaattactaaaatatacaaacacgtcactgtctggtaataaatgatatcttagaatattgtaacaatttattttgtattgcaca-tgttcgtgatctatgagttcttcttcgaatggcataggatctccgaatctgaaaacgtataaataggagttagaataataatatttgagagtattggtaatgtataaactctttagcggtataattagtttttttctctcgatttctatttttagatgtgatggaaaaatgactaattttgtagcattagtatcatgaactctaatcaaaatcttaatatcttcgtcacatgttagctctttgaagtttttaagagatgcatcagttggttttacagatggagtaggtgcaacaattttttgtttaatgcatgcatgtattggagccattgtcttaactataatggtgcttgtatcgaaaaactttaatgcggataacggaagctcttcgccgcgactttctacgtcgtaattgggttctaatgccgatctctgaatggatactagttttctaagttctaatgtgattctctgaaaatgtaaatccaattcctccggcattatagatgtgtatacatcggtaaataaaactatagtatccaacgatcccttctcgcaaattctagtcttaaccaagaaatcgtatataactacggagatggcgtatttaagagtggattcttctaccgttttgttcttggatttcatataagaaactataaagtccgcactactgttaagaatgatcactaacgcaactatatagttcaaattaagcatcttggaaacataaaataactctgtagatgatacttgactttcgaataagtttgcagacaaacgaagaaagaacagacctctcttaatttcagaagaaaactttttttcgtattcctgacgtctagagtttatatcaataagaaagttaagaattagtcggttaatgttgtatttcattacccaagtttgagatttcataatattgtcaaaagacatgataatattaaagataaagcgctgactatgaacgaaatagctatatggttcgctcaagaatatagtcttgttaaacgtggaaacgataactgtatttttaatcacgtcagcggcatctaaattaaatataggtatatttattccacacactctacaatatgccacaccatcttcataataaataaattcgttagcaaaattattaattttagtgaaatagttagcgtcaactttcatagcttccttcaatctaatttgatgctcacatggcgcgaattctactctaacatcccttttccatgcctcaggttcatcgatctctataatatctagtttcttgcgtttcacaaacactggctcgtctctcgcgatgagatctgtatagtaactatgtaaatgataactagatagaaagatgtagctatatagatgacgatcctttaagagaggtataataactttaccccaatcagatagactgttgttatggtcttcggaaaaagaatttttataaatttttccagtattttctaaatatacgtacttgatatctaagaaatccttaataataataggaatggataatccgtctattttataaagaaatacatatcgcatattatacttttttttggaaattggaataccgatgtgtctacataaatacgcaaagtctaaatattttttagagaatcttagttggtccaaattcttttccaagtacggtaatagatttttcatattgaacggtatcttcttgatctctggttctaattccgcattaaatgatgaaactaagtcactatttttataactaacgattacatcacctctaacatcatcatttaccaggatactgatcttcttttgtcgtaaatacatgtctaatgtgttaaaaaaaagatcatacaagttatacgtcatttcatctgtagtattcttgtcattgaaggataaactcgtactaatctcttctttaacagtctgttcaaatttatatcctatatacgaaaaaatagcaaccagtgtttgatcatccgcgtcaatattctgttctatcgtagtgtataacaatcttatatcttcttctgtgatagtcgatacgttataaaggttgataacgaaaatatttttatttcgtgaaataaagtcattgtaggattttggacttatattcgtgtctagtagatatgattttatttttggaatgatctcaattaaaatagtctctttagagtccatttaaagttacaaacaactaggaaattggtttatgatgtataatttttttagtttttatagattctttattctatacttaaaaaatgaaaataaatacaaaggttcttgagggttgtgttaattgaaagcgagaaataatcataaattatttcattatcgtgatatccgttaagtttgtatcgtaatggcgtggtcaattacgaataaagcggatactagtagtttcacaaagatggctgaaatcagagctcatctaagaaatagcgctgaaaataaagataaaaacgaggatattttcccggaagatgtaataattccatctactaagcccaaaaccaaacgaaccactactcctcgtaaaccagcggctactaaaagatcaaccaaaaaggataaagaaaaggaggaagtggaagaagtaattatagaggaatatcatcaaacaactgaagaaaattctccacctccgtcatcatctcctggagtcggcgacattgtagaaagcgtggccgctgtagagctcgatgatagcgacggggatgatgaacctatggtacaagttgaagctggtaaagtaaatcatagtactagaagcgatctctctgacctaaaggtggctaccgacaatatcgttaaagatcttaagaaaattattactagaatctctgcagtatcgactgttctagaggatgttcaagcagctggtatctctagacaatttacttctatgactaaagctattacaacactatctgatctagtcaccgagggaaaatctaaagttgttcgtaaaaaagttaaaacttgtaagaagtaaatgcgtgcacttttttataaagatggtaaactgtttaccgataataattttttaaatcctgtatcagacgataatccagcgtatgaggttttgcaacatgttaaaattcctactcatttaacagatgtagtagtatatgaacaaacgtgggaagaggcattaactagattaatttttgtgggaagtgattcaaaaggacgtagacaatacttttacggaaaaatgcatatacagaatcgcaatgctaaaagagatcgtatttttgttagagtatataacgttatgaaacgaattaattgttttataaacaaaaatataaagaaatcgtccacagattccaattatcagttggcggtttttatgttaatggaaactatgttttttattagatttggtaaaatgaaatatcttaaggagaatgaaacagtagggttattaacactaaaaaataaacacatagaaataagtcccgatgaaatagttatcaagtttgtaggaaaggacaaagtttcacatgaatttgttgttcataagtctaatagactatataaaccgctattgaaactgactgatgattctaatcccgaagaatttctgttcaacaaactaagtgaacgaaaggtatatgaatgtatcaaacagtttggtattagaatcaaggatctccgaacgtatggagtcaattatacgtttttatataatttttggacaaatgtaaagtccgtatctcctcttccatcaccaaaaaagttgatagcgttaactatcaaacaaactgctgaagtggtaggtcatactccatcaatttcaaaaagagcttatatggcaacgactattttagaaatggtaaaggataaaaattttttagacgtagtatctaaaactacgttcgatgaattcctatctatagtcgtagatcacgttaaatcatctacggatggatgataatagatctttacacaaataattacaagaccgat------aaatggataaacggatgaaatctctcgctatgacagctttcttcggagagctaaacacgttagatattatggcattgataatgtctatatttaaacaccatccaaacaataccattttttcagtggataaggatggtcaatttatgattgatttcgaatacgataattataaggcttctcaatatttggatctgaccctcactccgatatctggaaatgaatgcaagactcacgcatctagtatagccgaacaattggcgtgtgtggatattattaaagaggatattagcgaatatatcaaaactactccccgtcttaaacgatttataaaaaaataccgcaatagatcatatactcgtatcagtcgagatacagaaaagcttaaaatagctctagctaaaggcatagattacgaatatataaaagacgcttgttaataagtaaatgaaaaaaaactagtcgtttataataaaacacgatatggataccaacatagtatcatcttctactattgcgacgtatatagacgctttagcgaagaatgcttcagaattagaacagaggtctaccgcatacgaaataaataatgaattggaactagtatttattaaaccgccattgattacgttgacaaatgtagtaaatatctccacgattcaggaatcgtttattcgatttaccgttactaataaggaaggtatcaaaattagaactaagattccattatctaaggtacatggtctagatgtaaaaaatgtacagttggtagatgctatagataacatagtttgggaaaagaaatcattagtgacggaaaatcgtcttcacaaagaatgcttgttgagactatcgacagaggaacgtcatatatttttggattacaagaaatatggatcctctatccgactagaattagtcaatcttattcaagcaaaaacaaaaaactttacgatagactttaagctaaaatattttctaggatctggtgctcaatctaaaagttctttattacacgctattaatcatccaaagtcaaggcctaatacatctctggaaatagaatttacacctagagacaatgaaacagttccatatgatgaactaataaaggaattgacgactctctcgcgtcatatatttatggcttctccagagaatgtaattctttctccacctattaacgcacctataaagacttttatgttgcctaaacaagatatagtaggtctggatctggaaaatctatatgccgtaactaagactgatggcattcctataactatcagagttacatcaaaagggttgtattgttattttacacatcttggttatattattagatatccagttaagagaacaatagattccgaagtagtagtctttggtgaggcagttaaggataagaactggaccgtatatctcattaagctaatagagcccgtaaatgcaatcagtgatagactagaagaaagtaagtatgttgaatctaaactagtggatatttgtgatcggatagtattcaagtcaaagaaatacgaaggtccgtttactacaactagtgaagtcgtcgatatgttatctacatatttaccaaagcaaccagaaggtgttattctgttctattcaaagggacctaaatctaacattgattttaaaatcaaaaaggagaatactatagaccaaactgcaaatgtagtatttaggtacatgtccagtgaaccaattatctttggagagtcgtctatctttatagagtataagaaatttaccaacgataaaggctttcctaaagaatatggttctggtaagattgtgttatataacggcgttaattatctaaataatatctattgtttggaatatattaatacacataatgaagtgggtattaagtccgttgttgtacctattaagtttatagcagaattcttagtcaatggagaaatacttaaacctagaatcgataaaaccatgaaatatattaactcagaagactattatggaaatcaacataatatcatagtcgaacatttaagagatcaaagcatcaaaataggagatgtctttaacgaggataaactatcggatgttggacatcaatacgctgccaacaacgataaatttagattaaatccagaagttagttattttactaataaacgaactagaggaccgttgggaattttatcaaactacgtcaagactcttcttatttctatgtattgttccaaaacatttttagacgattccaacaaacgaaaggtattagcgattgattttggaaacggtgctgacctggaaaaatacttttatggagagattgcgttattggtagcgacggatccggatgctgatgctatagctagaggaaatgaaagatacaacaaattaaattctggaattaaaaccaagtactacaaatttgactacattcaggaaactattcgatctgatacatttgtctctagtgtcagagaagtattctattttggaaagtttaatatcattgactggcagttcgctattcattattcttttcatccaagacattatgctacagtcatgaataacttatccgaactaactgcttctggaggcaaggtattaattactaccatggatggagacaaattatcaaaattaaccgataaaaagacttttataattcataagaatctacctagtagcgaaaactatatgtctgtagaaaaaatagctgatgatagaatagtggtatataatccatcaacaatgtctactccaatgactgaatacattatcaaaaagaacgatatagtcagagtgtttaacgaatacggatttgttcttgtagataatgttgatttcgctacaattatagaacgaagtaaaaagtttattaatggcgcatctacaatggaagatagaccgtctacaagaaactttttcgaactaaatagaggagccattaaatgtgaaggtttagatgtcgaagacttacttagttactatgttgtttatgtcttttctaagcggtaaataataatatggtatgggttctgatatccccgttctaaatgcattaaataattccaatagagcgatttttgttcctataggaccttccaactgtggatactctgtattattaatagatatattaatacttttgtatggtaacagaggttctacgtcttctaaaaataaaagttttataacatctggcctgttcataaataaaaacttggcgattctatatatactcttattatcaaatctagccattgtcttatagatgtgagctactgtaggtgtaccatttgattttctttctaatactatatatttctctcgaagaagttcttgcagatcatctgggaataaaatactactgttgagtaaatcagttattttttttatatcgatattgatggacatttttatagttaaggataataagtatcccaaagtagataacgacgataacgaagtatttatacttttaggaaatcacaatgactttatcagatcaaaattaacaaaattaaaggagcatgtatttttttctgaatatattgtgactccagatacatatggatctttatgcgtcgaattaaatgggtctagttttcagcacggtggtagatatatagaggtggaggaatttatagatgctggaagacaagttagatggtgttctacatccaatcatatatctgaagatatacacactgataaatttgtcatttatgatatttatacgtttgattcgttcaagaataaacgattggtatttgtacaggtgcctccatcattaggagatgatagctatttaactaatccgttattgtctccgtattatcgtaattcagtagccagacaaatggtcaatgatatgatttttaatcaagattcatttttaaaatatttattagaacatctgattagaagccactatagagtttctaaacatataacaatagttagatacaaggataccgaagaattaaatctaacaagaatatgttataatagagataagtttaaggcgtttgtattcgcttggtttaacggcgtttcggaaaatgaaaaggtactagatacgtataaaaaggtatctgatttgatataatgaattcagtgactatatcacacgcaccatatactattacttatcacgatgattgggaaccagtaatgagtcaattggtagagttttataacgaagtagccagttggttgctacgagacgagacgtcgcctattcctgataagttctttatacaattgaaacagccgcttagaaataaacgagtatgtgtgtgtggtatagatccgtatccaaaagatggaactggtgtaccgttcgaatcaccaaattttacaaaaaaatcaattaaggagatagcttcatctatatctagattaaccggagtaattgattataaaggttataaccttaatataatagacggggttataccctggaattattacttaagttgtaagttaggagaaacaaaaagtcacgcgatttactgggataagatttccaagttactgctgcagcatataactaaacacgttagtgttctttattgtttgggtaaaacagatttctcgaatatacgggcaaagttagaatccccggtaactaccatagtgggatatcatccagcggccagagaccaccaattcgagaaagatcgatcatttgaaattatcaacgttttactggaattagacaacaagacacctataaattgggctcaagggtttatttattaatgctttagtgaaattttaacttgtgttctaaatggatgcggctattagaggtaatgatgttatctttgttcttaagactataggtgtcccgtcagcatgcagacaaaatgaagatccaagattcgtagaagcatttaaatgcgacgagttagaaagatatattgataataatccagaatgtacactattcgaaagtcttagggatgaggaagcatactctatagtcagaattttcatggatgtagatttagacgcgtgtctagacgaaatagattatttaacggctattcaagattttattatcgaggtgtcaaactgtgtagctagattcgcatttacagaatgcggtgccattcatgaaaatgtaataaaatccatgagatctaatttttcattgactaagtctacaaatagagataaaacaagttttcatattatctttttagacacgtataccactatggatacattgatagctatgaaacgaacactattagaattaagtagatcatctgaaaatccactaacaagatcgatagacactgccgtatataggagaaaaacaactcttcgggttgtaggtactaggaaaaatccaaattgcgacactattcatgtaatgcaaccacctcacgataatatagaagattacctattcacttacgtggatatgaacaacaatagttattacttttctctacaacgacgattggaggatttagttcctgataagttatgggaaccagggtttatttcgttcgaagacgctataaaaagagtttcaaaaatattcattaattctataataaactttaatgatctcgatgaaaataattttacaacggtaccactggtcatagattatgtaacaccttgtgcattatgtaaaaaacgatcgcataaacatccgcatcaactatcgttggaaaatggtgctattagaatttacaaaactggtaatccacatagttgtaaagttaaaattgttccgttggatggtaataaactgtttaatattgcacaaagaattttagacactaactctgttttattaaccgaacgaggagaccatatagtttggattaataattcatggaaatttaacagcgaagaacccttgataacaaaactaattctatcaataagacatcaactacctaaggaatattcaagcgaattactctgtccgaggaaacgaaagactgtagaagctaacatacgagacatgttagtagattcagtagagaccgatacctatccggataaacttccgtttaaaaatggtgtattggacctggtagacggaatgttttactctggagatgatgctaaaaaatatacgtgtactgtatcaaccggatttaaatttgacgatacaaaattcgtcgaagacagtccagaaatggaagagttaatgaatatcattaacgatatccaaccattaacggatgaaaataagaaaaatagagagctgtatgaaaaaacattatctagttgtttatgtggtgctaccaaaggatgtttaacattcttttttggagaaaccgcaactgggaagtcgacaaccaaacgtttgttaaagtctgctatcggtgacctgtttgtcgagacgggtcaaacaattttaacagatgtattggataaaggacctaatccatttatcgctaatatgcatttaaaaagatctgtattctgtagcgaactacctgattttgcatgtagtggatcaaagaaaattagatctgataatattaaaaagttgacagaaccttgtgtcattggaagaccgtgtttctccaataaaattaataatagaaaccatgcgacaatcattatcgatactaattacaaacctgtctttgataggatagataacgcattaatgagaagaatcgccgtcgtgcgattcagaacacacttttctcaaccttctggtagagaggctgctgaaaataatgacgcgtacgataaagtcaaactattagacgagggattagatggtaaaatacagaataatagatatagattcgcatttctatacttgttggttaaatggtacaaaaaatatcatattcctattatgaaactatatcctacaccggaagagattccggactttgcattctatctcaaaataggtactctgttggtatctagctctgtaaagcatattccattaatgacggacctctccaaaaagggatatatattgtacgataatgtggttactcttccgttgactactttccaacagaaaatatccaagtattttaattctagactatttggacacgatatagagagcttcatcaatagacataagaaatttgccaatgttagtgatgaatatctgcaatatatattcatagaggatatttcatctccgtaaatatatgccatatatttatagaagatatcacatatctaaatgaataccggaatcatagatttatttgataatcatgttgatagtataccaactatattacctcatcagttagctactttagattatctagttagaactatcatagatgagaacagaagcgtgttattgttccatattatgggatcgggtaaaacaataatcgctttgttgttcgccttggtagcttccagatttaaaaaggtttacattttagtaccgaacatcaacatcttaaaaattttcaattataatatgggtgtagctatgaacttgtttaatgacgaattcatagctgagaatatctttattcattccacaacaagtttttattctcttaattataacgataacgtcattaattataacggattaagtcgctacaataactctatttttatcgttgatgaggcacataatatttttgggaataatactggagaacttatgaccgtgataaaaaataaaaacaagattccttttctactattgtctggatctcccattactaacacacctaatacgctgggtcatattatagatttaatgtccgaagagacgatagattttggtgagattattagtcgtggtaagaaagtaattcagacacttcttaacgaacgcggagtgaatgtactcaaggatttgcttaaaggaagaatatcatattacgaaatgccggacaaagatctaccaacaataagatatcacggacgtaaatttctagatactcgagtagtatattgtcacatgtctaaacttcaagagagagattatatgattactagacggcagctatgttatcatgaaatgtttgataaaaatatgtataacgtgtcaatggtagtattgggacaacttaatctgatgaataatttagatacgttatttcaggaacaggataaggaattgtacccaaatctgaaaataaataatggagtgttatacggtgaagaattggtaacgttaaacattagttccaaatttaagtactttatcaatcggatacagacactcaagggaaaacactttatatacttctctaattctacatatggtggattggtaattaaatatatcatgctcagtaatggatattctgaatataatggttctcagggaactaatccacatatgataaacgacaaaccaaaaacatttgctatcgttactagtaaaatgaaatcgtctttagaggatctattagatgtgtataattctcctgaaaacgatgatggcagtcaattgatgtttttgttttcgtcaaacattatgtctgaatcctatactctgaaagaggtaaggcatatttggtttatgactatcccggatactttttctcaatacaaccaaattcttggacgatctattagaaaattctcttacgccgatatttctgaacccgttaatgtatatcttttagcagccgtatattcagatttcaatgacgaagtgacgtcattaaacgattatacacaggatgaattgattaatgttttaccctttgacatcaaaaagctgttgtatctaaaatttaagactaaagaaacgaatagaatatactctattcttcaagagatgtctgaaacgtattctcttccaccacatccatcaattgtaaaagttttattgggagaattggtcagacaatttttttataataattctcgtattaagtataacgactccaagttacttaaaatggttacatcagttataaaaaataaagaagacgctaggaattacatagatgatattgtaaacggtcacttctttgtatcgaataaagtatttgataaatctcttttatacaaatacgaaaacgatattattacagtaccgtttagactttcctacgaaccatttgtttggggagttaactttcgtaaagaatataatgtggtatcttctccataaaactgatgagatatataaagaaataaatgtcgagctttgttaccaatggatatcttccagttacattggaaccacatgagttgacgttagacataaaaactaatattaggaatgccgtatataaggcgtatctccatagagaaattagtggtaaaatggccaagaaaatagaaattcgtgaagacgtggaattacctctcggcgaaatagttaataattctgtagttataaacgttccgtgtgtaataacctacgcatattatcacgttggggatatagtcagaggaacattaaacatcgaagatgaatcaaatgtaactattcaatgtggagatttaatctgtaaactaagtagagattcgggtactgtatcatttagcgattcaaagtactgcttttttcgaaatggtaatgcgtatgataacggcatcgaagtctccgccgttctaatggaggctcaacaaggtaccgaatctagttttgtttttctcgcgaatatcgttgactcataagaaagagaatagcggtgagtataaatacgaatactatggcaataattgcgaatgttttattcccttcgatatatttttgataatatgaaaaacatacctctctcaaatcagacaaccatttcataaaatagttctctcgcactggtgaggtggttgcagctcgtataatctccccagaataatatacttgcgtgtcgtcgttcaatttatacggatttctataattctctgttatataatgaggtttaccctcatgattagacgacgacaatagtgttctgaatttagatagttgatcagaatgaatgtttattggtgttggaaaaattatccatgctgcgtctgcagagtggttgatagttgttcctagatatgtaaaataatccaacgtactaggtagcaaattgtctagataaaatactgaatcaaatggcgcagacatattagcggatctaatggaatccaattgattgactatcttttgaaaatatacatttttatgatctgatacttgtaagaatatagcaataatgataattccatcatcgtgtttttttgcctcttcataagaactatattttttcttattccaatgaaccagattaatctctccagagtatttgtatacatctatcaagtgattggatccataatcgtcttcctttccccaatatatatgtattgttgataacacatattcattggggagaaaccctccacttatatatcctcctttaaaattaatccttactagttttccagtattctggatagtggttggtttcgactcattataatgtatgtctaacgtcttcaatcgcgcgtcagaaattgcttttttagtttctatattaataggagatagttgttgaggcatagtaaaaatgaaatgataactgtctagaaatagctcttagtatgggatttacaatggatgaggaagtgatatttgaaactcctagagaattaatatctattaaacgaataaaagatattccaagatcaaaagacacgcacgtgtttgctgcgtgtataacaagtgacggatatccgttaataggagctagaagaacttcattcgcattccaggcgatattatctcaacaaaattcagattctatctttagagtatccactaaactattacggtttatgtactacaatgaactaagagaaatctttagacggttgagaaaaggttctatcaacaatatcgatcctcacttcgaagagttaatattattgggtggtaaactagataaaaaggaatctattaaagattgtttaagaagagaattaaaagaggaaagtgatgaacatataacagtaaaagaattcggaaatgtaattctaaaacttacaacgagtgataaattatttaataaagtatatataggttattgcatggcatgttttattaatcaatcgttggaggatttatcacatactagtatttacaatgtagaaattagaaagattaaatcgttaaatgattgtattaacgacgataaatacgaatatctgtcttatatttataatatactaattaatagtaaatgagcttttacagatctagtataattagtcagattattaagtataatagacgactagctaagtctattatttgcgaggatgactctcaaattattacactcacggcattcgttaaccaatgcctatggtgtcataaacgagtatccgtgtccgctattttattaactactgataacaaaatattagtatgtaacagacgagatagttttctctattctgaaataattagaactagaaacatgtatagaaagaaacgattatttctgaattattccaattatttgaacaaacaggaaagaagtatactatcgtcatttttttctctagatccagctactgctgataatgatagaataaacgctatttatccgggtggtatacccaaaaggggtgagaacgttccagagtgtttatccagggaaatcaaagaagaagttaatatagacaattcttttgtattcatagacactcgtttttttattcatggtatcatagaagataccattattaacaaattttttgaggtaattttctttgttggacgaatatctctaacgagtgatcaaattattgatacctttaaaagtaatcatgaaataaaggatctaatatttttagatccaaattcaggtaatggactccaatacgaaattgcaaaatatgctctagatactgcaaaacttaaatgttacggtcatagaggatgttattatgaatcattaaaaaaattaactgaggatgattgattagaaaatataaattaatttaccatcgtgtatttttataacgggattgtctggcatatcatgtagatagttaccgtctacatcgtatactctaccatctacgcctttaaatcctctatttattgatattaatctattagaattggaataccaaatattagtaccctcaattagtttattggtaatattttttttagacgatagatcgatggctcttgaaaccaaggttttccaaccggactcattgtctatcggtgagaagtctttttcattagcatgaatccattctaatgatgtatgtttaaacactctaaacaattgtacaaattcttttgatttgttttgaatgatttcaaataggtcttcgtctacagtaggcataccattagataatctagccattataaagtgcacgtttacatatctacgttctggaggagtaagaacgtgactattgagacgaatggctcttcctactatctgacgaagagacgcctcgttccatgtcatatctaaaatgaagatatcattgattgagaagaaactaataccctcgcctccgctagaagagaatacgcatgttttaatgcattctccgttagtgtttgattcttggttaaactcagccaccgccttgattctagtatcttttgttctagatgagaactctatattagagataccaaagactttgaaatatagtaataagatttctattcctgactgattaacaaatggttcaaagactagacatttaccatgggatgctaatattcccaaacatacatctataaatttgacgcttttctcttttaattcagtaaatagagagatatcagccgcaatagcatcccctcccaatagttctccctttttaaaggtgtctaatgcggatttagaaaattctctatctcttaatgaatttttaaaatcattatatagggttgctatctcttgtgcgtattctcccggatcacgattttgtctttcaggaaagctatcgaatgtaaacgtagtagccatacgtctcagaattctaaatgatgatataccagtttttatttctgcgagtttagccttttgataaatctcttcttgcttttttgacatattaacgtatcgcattaatactgttttcttagcgaatgatgcagacccttccacatcatcaaaaatagaaaactcgttattaactatgtacgaacataggcctcctagtttggagactaattctttttcatcgactagacgtttattctcaaatagcgattggtgttgtaaggatcctggtcgcagtaagttaaccaacatggtgaattcttgcacactattaacgataggtgtagccgataaacaaatcatcttatggttttttaacgcaatggtcttagataaaaaattatatactgaccgagtaggacggatcttaccatcttctttgattaatgatttagaaatgaagttatgacattcatcaatgatgacgcatattctactcttggaattaatagttttgatattagtaaaaaatttatttctaaaattttgatcatcgtaattaataaaaatacaatccttcgttatctctggagcgtatctgagtatagtgtttatccaaggatcttctatcaaagccttttttaccaataagataattgcccaattcgtataaatatccttaagatgtttgagaatatatacagtagtcattgttttaccgacacctgtttcatggaacaataaaagagaatgcatactgtctaatcctaagaaaactcttgctacaaaatgttgataatccttgaggcgtgctacgtctgaccccatcatttcaacgggcatattagtagttctgcgtaaggcataatcgatataggccgcgtgtgatttactcatttatgagtgataagtaataactatgttttaaaaatcacagcagtagtttaactagtcttctctgatgtttgttttcgatactttttgaatcagaagtcatactagaataaagcagcgagtgaacgtaatagagagcttcgtatactctattcgaaaactctaagaacttattaatgaattccgtatccactggatcgtttaaaatactaaattgaacagtgttcacatccttccaagacgaagacttagtgacggacttaacatgagacataaataaatccaaattttttttataaacatcactagccaccataatggcgctatctttcaaccaactatcgcttacgcattttaacagtctaacatttttaaagagactacaatatattctcatagtatcgattacacctctaccgaatagagtgggaagtttaataatacaatatttttcgtttacaaaatcaaataatggtcgaaacacgtcgaaggttaacatcttataatcgctaatgtatagattgttttcagtgagatgattattagatttaatagcatctcgttcacgtttgaacagtttattgcgtgcgctgaggtcggcaactacggcatccgctctagtactcctcccataatactttacgctattaatctttaaaatttcatagactttatctagatcgctttctggtaacatgatatcatgtgtaaaaagttttaacatgtcggtcggcattctatttagatcattaactctagaaatctgaagaaagtaattagctccatattccagactaggtaatgggcttttacctaaagacaagttaagttctggcaatgtttcataaaatggaagaaggacatgtgtcccctcccggatattttttacaatttcatccatttacaactctatagtttgttttcattattattagttattatctcccataatcttggtaatacttacaccttgatcataagataccttatacaggtcattacatacaactaccaattgtttttgtacataatagattggatgattgacatccatggtggaataaactactcgaacagatagtttatctttccccctagatacattggccgtaatagttgtcggcctaaagaatatctttggtgtaaagttaaaagttagggttcttgttccattattgctttttgtcagtagttcgttataaattctcgagatgggcccgttctctgaatatagaacatcatttccaaatctaacttctagtctagaaataatatcggtcttatttttaaaatctattcccttgatgaatggatcgttaataaacaaatccttggcctttgattcggctgatctattatctccgttatagacgttacgttgactagtccaaatacttacaggaatagatgtatcgatgatgttgatagtatgtgatatgtgagcaaagactgttctcttggtggcgtcgctatatgttccagtaatggcggaaaactttttagaaatgttatatataaaagaattttttcgggttccaaacattaacagattagtatgaagataaacactcatattatcaggaacattatcaatttttacataaacatcggcatcttgaatagaaacaacaccatcttctggaacctctacgatctcggcagattccggataaccagtcggtggaccatcactaacaataactagatcatccaacaatctactcacatatgcgtctatataatctttttcatcttgtgagtaccctggatacgaaataaatttgttatcagtatttccataataaggtttagtataaacagagagagatgttgctgcatgaacttcggttactgtcgccgttggttggtttatttgacctattactctcctaggtttctctataaatgatggtttaatttgtacattcttaaccatatatccaataaagctcaattcaggaacataaacaaattctttgttgaacgtttcaaagtcgaacgaagagtcacgaataacgatatcggatactggattgaaggtcaccgttacggtaatttttgaatcggatagtttaagactactgaatgtatcttccacatcaaacggagttttaatataaacgtatactgtagatggttctttaatagtgtcattaggagttagaccaatagaaatatcattaagttcactagaatatccagaatgtttcaaagcaattgtattattgatacaattattatataattcttcgccctcaatttcccaaataacaccgttacacgaagagacagatacattattaatacatttatatccaacatatggtacgtaaccgaatcttcccatacctttaacttctggaagttccaaactcagaaccaaatgattaagcgcagtaatatactgatccctaatttcgaagctagcgatagcctgattgtctggcccatcgtttgtcataactccggatagagaaatatattgcggcatatataaagttggaatttgactatcaactgcgaagacattagaccgtttaataaagtcatccccaccgatcaaagaattaatgatagtattattcattttctatttaaaatggaaaaagcttacaataaactccgtagagaaatatctataatttgtgagttttccttaaagtaacagcttccgtaaacaccgtctttatctcttagtaagtttattgtatttatgaccttttccttatcttcatagaatactaaaggcaataaagaaatttttggttcttctctaagagctacgtgagacttaaccatagacgccaacgaatccctacatattttagaacagaaatacccaacttcaccacccttgaatgtctcaatactaataggtctaaaaaccaaatcttgattacaaaaccaacacttatcaattacactatttgtcttaatagacatatctgccatagatttataatactttggtagtatacaagcgagtgcttcttctttagcgggcttaaagactgctttaggtgctgaaataaccacatctggaagacttactcgcttagccatttaattacggaactatttttttatacttctaatgaacaagtagaaaacctctcatctacaaaaacatactcgtgtccataatcctctaccatagtaacacgttttttagatctcatatgtgctaaaaagttttcccatactaattggttactattatttttcgtataatttttaacagtttgaggttttagatttttagttacagaagtgatatcgaatattttatccaaaaagaatgagtaattaattgtcttagaaggagtgttttcttggcaaaagaataccaagtgcttaaatatttctactacttcattaatcttttctgtactcagattcagtttctcatcttttacttgattgattatttcaaagactaacttataatcctttttatttattctctcgttagccttaagaaaactagatacaaaatttgcatctacatcatccgtggatatttgatttttttccatgatatccaatagttccgagataatttctccagaacattgatgagacaataatctccgcaatacatttctcaaatgaataagtttattagacacgtggaagtttgactttttttgtacctttgtacatttttgaaatacagactcgcaaaaaatacaatattcatatccttgttcagatactataccgttatgtctacaacagctacataatcgtagattcatgttaacactctacgtatctcgtcgtccaatattttatataaaaacattttatttctagacgttgtcagaaaatcctgtaatatttttagtttttttggttgtgaataaagtatcgccctaataatattggtaccgtcttccgacaatatagtagttaaattatccgagcatgtagaagaacaccgcttaggcggattcagtacaatgttatatttttcgtaccaactcatttaaatatcataatctaaaatagttctgtaatatgtctagcgctaatatattgatcataatcctgtgcataaattaagatacaacaatgtcttgaaatcatcgacatggcttcttccatagttagaagatcatcgtcaaagttagcaacgtgattcatcaacatttgctgttttgaggcagcaaatactgaaccatcaccattcaaccattcataaaaaccatcgtctgaatccattgataatttcttgtactggtttttgagagctcgcatcaatctagcatttctagctcccggattgaaaacagaaagaggatcgtacatccagggtccattttctgtaaatagaatcgtataatgtcccttcaagaagatatcagacgatccacaatcaaagaattggtctccgagtttgtaacagactgcggactttaacctatacatgataccgtttagcatgatttctggtgatacgtcaatcggagtatcatctattagagatctaaagccggtgtaacattctccaccaaacatattcttattctgacgtcgttctacataaaacatcattgctccattaacgataacaggtgaatgaacagcactacccatcacattagttcccaatggatcaatgtgtgtaactccagaacatcttccatagcctatgttaggaggagcgaacaccactcttccactattgccatcgaatgccatagaataaatatccttggaattgatagaaatcggactgtcggatgttgttatcatcttcataggattaacaacgatgtatggtgcagcctgaagtttcatatcgtaactgatgccgttcataggtctagccacagaaaccaacgtaggtctaaatccaactatagacaaaatagaagctaatatctgttcctcatctgtcataacttgagagcatccagtatgaataatcttcattagatggggatctaccgcatcatcatcgttacaataaaaaattcccattctaatgttcataattgcttttctaatcatggtatgaatgtttgctctctgaatctctgtggaaattagatctgatacacctgtaatcactatcggattatcctccgtaagacgattaaccaacaacatataattataagactttactcttctaaattcataaagttgctggattagactatatgtgtctccatgtacatacgcgttctcgagcgcaggaagtttaataccgaatagtgccatcagaataggatgaatgtagtaattagtttctggttttctataaataaaagacaaatcttgtgaactagacatatcggtaaaatgcatggattggaatcgtgtagtcgacagaagaatatgatgattagatggagagtatattttatctaactctttgagttggtcaccgattctaggactagctcgagaatgaataagtactaagggatgagtacatttcacagaaacactggcgttgttcaacgtactctttacatgggaaaggagttgaaatagctcgtttctatttgtcctgacaatatttagtttattcataatattaagcatatcctgaatagtaaagttagatgtgtcatacttgttagtagttagatatttagcaattgcattcccatcatttctcaatctcgtactccaatcatgtgtggatgctacttcgtcgatggaaaccatacaatcctttttgataggctgttgagattgatcatttcctgtacgtttaggtttggtacgttgatttctagcccctgctgatataaagtcatcgtctacaatttgggataatgaattacatacactacaagacaaagatttatcagaagtgtgaatatgatcttcatctaccaaagaaagagtttgattagtataactagattttagtcccgcgttagatgttaaaaaaacatcgctattgaccacggcttccattatttatattcgtagtttttactcgaaagcgtgattttaatatccaatcttattacttttggaatcgttcaaaacctttgactagttgtagaatttgatctattgccctacgcgtatactcccttgcatcatatacgttcgtcaccagatcgtttgtttcggcctgaagttgacgcatatctttttcaacactcgacatgagatccttaagggtcatatcgtctagattttgttgagatgctgctcctggatttggattttgttgtgctgttgtacatactgtaccaccagtaggtgtaggagtacatacagtggccacaataggaggttgaagaggtgtaaccgttggagtagtacaagaaatacttccatccgattgttgtgtacatgtggttgttggtaacgtctgagaaggttgggtagatggcggtgtcgtcatcttttgatctttattaaatttagagataatatcctgaacagtattgctcggcgtcaacgctggaaggagtgtactcgccggcgcatcagtatctgtagacaaccaatcaaaaagattagacatatcagatgatgtattagtttgttgacgtggttttagtacaggagcagtactactaggtagaagaataggagccggtgtaggtgtcggaaccggctgtggagttatatgaatagttggttgtagcggttgggtaggctgtctgctggcggccatcatattatctctagctagttgttctcgcaactgtctttgataatacgactcttgagactttagtcctatttcaatcgcttcatcctttttcgtatccggatccttttcttcagaataatagattgacgactttggtgtagaggattctgccagcccctgtgagaacttgttaaagaagtccatttaaggctttaaaattgaattgcgattataagattaaatggcagacacggacgatattatcgactatgaatccgatgatctcaccgaatacgaggatgatgaagaagatggagagtcactagaaactagtgatatagatcccaaatcttcttataagattgtagaatcaacatccactcatatagaagatgcgcattccaatcttaaacatatagggaatcatatatctgctcttaaacgacgctatactagacgtataagtctatttgaaatagcgggtataatagcagaaagctataacttgcttcaacgaggaagattacctctagtttcagaattttctgacgaaacgatgaagcaaaatatgctacatgtaattatacaagagatagaggagggttcttgtcctatagtcatcgaaaagaacggagaattgttgtcggtaaacgattttgataaagatggtctaaaattccatctagactatattatcaaaatttggaaacttcaaaaacgatattagaatttatacgaatatcgttctctaaatgtcacaatcaagtctctcatattcagcagtttattgtcgtactttatatcgtgttcattaacgatattttgcaaaatagtaatgattctatcttccttcgatagatattcttcagagattattgtcttatattctttcttgttatccgatatgaatttgataagactttgaacattattaatacccgtctgtttaattttttctatagatattttagttttggtagattctatggtgtctgttaataggcatccaacatcgacattcgacgtcaattgtctataaatcagagtataaattttagaaataacattagcaaattgttgtgcgttgatgtcgttattctgaaacagtatgattttaggtagcattttcttaacaaagagaacgtatttattgttactcagttgaacagatgatatatccagattactaacgcatctgattccatataccaaactttcagaagaaatggtgtacaattgtttgtattcattcaatgtctccttttcagaaattagtttagagtcgaatactgcaataattttcaagagatagttttcatcagataagattttatttagtgtagatatgataaaactattgttttgttggagaacttgatacgccgcattctctgtagtcgacgctctcaaatgggaaacaatctctattatttttttggaatcggatactatatcttcggtatcttgacgcagtctagtatacatagagttaagagaaattagagtttgtacattaagcaacatgtctctaaatgtggctacaaacttttctttttccacatcatctagtttattatataccgatttcacaacggcaccagatttaaggaaccagaatgaaaaactctgataactacaatatttcatcatagttacgattttatcatcttctatagttggtgtgataacacatacctttttctccaagactggaaccaacgtcataaaaatgtttaaatcaaaatccatatcaacatctgatgcgctaagaccagtctcgcgttcaagattatctttactaatggtgacgaactcatcgtatagaactctaagtttgtccattatttatttacagatttagttgtttaatttatttgtgctcttccagagttgggatagtatttttctaacgtcggtattatattattaggatctacgttcatatgtatcataatattaatcatccacgttttgataaatctatctttagcttctgaaataacgtatttaaacaaaggagaaaaatatttagttacggcatcagacgcgataacattttttgtaaatgtaacgtatttagacgacagatcttcgttaaaaagttttccatctatgtagaatccatcggttgttaacaccattcccgcgtcagagtgaataggagtttgaatagtttgttttggaaatagatccttcaataacttatagttgggtgggaaaaaatcgattttatcactagactctttcttttttactatcattacctcatgaactatttcttgaatgagtatatgtattttctttcctatatcggtcgcgttcattggaaaatatatcatgtcgttaactataagaatatttttatcctcgtttacaaactgaataatatcagatatagttcgtaaacgaactatatcatcaccagcacaacatctaactatatgatatccactagtttcctttagccgtttattatcttgttccatattagcagtcattccatcatttaagaaggcgtcaaagataatagggagaaatgacattttggattctgttacgactttaccaaaattaaggatatacggacttactatctttttctcaacgtcgatttgatgaacacacgatgaaaatgtacttcgatgagattgatcatgtagaaaacaacaagggatacaatatttccgcatatcatgaaatatattaagaaatcccactttattatatttccccaaaggatcaatgcatgtaaacattataccgttatcattaataaagacttctttctcatcggatctgtaaaagttgttactgatttttttcattccaggatctagataattaataataatgggttttctattcttattctttgtattttgacatatcctagaccagtaaacagtttccactttggtaaaatcagaagacttttgaacgctattaaacatggcattaatggcaataactaaaaatgtaaaatatttttctatgttaggaatatggtttttcactttaatagatatatggttttttgccaaaatgatagatatttttttatccgatgatagtaaaatattattagtcgccgtctctataaaaatgaagctagtctcgatatccaattttattctagaattgataggagtcgccaaatgtaccttatacgttatatctcccttgatgcgttccatttgtgtatctatatcggacacaagatctgtaaatagttttacgttattaatcatcacggtatcgccatcgctagataatgctaatgtactatccaagtcccaaatggagagatttaactgttcatcgtttagaataaaatgattacctgtcatattaataaagtgttcatcgtatctagataacaacgacttataattaatgtccaagtcttgaactcgctgaatgatcttttttaacccagttagttttagattggtacgaaatatattgttaaactttgattctacagtaatgtccaaatctagttgtggaaatacttccatcaacattgtttcaaacttgataatattattatctacatcttcgtacgatccaaattccggaatagatgtatcgcacgctctggccacccagataaccaaaaagtcacacgctccagaatatacattgtataaaaagctatcgttttttagtagtgtttttttctgagtatatacgaaaggattaaaaatagtattatcaacgtaactatattccaaattattcttatgagaatagataataatatcgtccttaatatctaacaaatttcctaaatatccctttaattgagtcattcgaagcgttaataaaatatgtctcttaactatttccggccgttgtatatttaaatgacttcgtaagaaataatatataggcgacttctcatctatgtaatcatatggagtgagatatagggctcgttctacctcctgccccttacccacctgtaataccaattgcggactcactatatatcgcatatttatatcgtggggtaaagtgaaaatctactaccgatgatgtaagtcttacaatgttcgaaccagtaccagatcttaatttggaggcctccgtagaactaggggaggtaaatatagatcaaacaacacctatgataaaggagaatagcggttttatatcccgtagtagacgtctattcgtccatagatctaaggatgatgagagaaaactagcactacgattctttttacaaagactttattttttagatcatagagagattcattatttgttcagatgcgtcgacgctgtaaaagacgtcactattaccaaaaaaaataacattatcgtggcgccttatatagcacttttaactatcgcatcaaaaggatgcaaacttacagaaacaatgattgaagcattctttccagaactatataatgaacatagtaagaaattcaaattcaactctcaagtatccatcatccaagaaaaactcggataccagtctggaaactatcacgtttatgattttgaaccgtattactctacagtagctctggctattcgagatgaacattcatctggcatttttaatatccgtcaagagagttatcttgtaagttcattatctgaaataacatatagattttatctaattaatctaaaatctgatcttgttcaatggagtgctagtacgggcgctgtaattaatcaaatggtaaatactgtattgattacagtgtatgaaaaattacaactggccatagaaaatgattcacaatttacatgttcattggctgtggaatcagaacttccaataaaattacttaaagatagaaatgaattatttacaaaattcattaacgagttaaaaaagaccagttcattcaagataagcaaacgtgataaggatacgctattaaaacattttacttatgactggagttagaatttatagacaacacatttcgtttatcattgttactattactattactattactattactatcattattagtattcttcttgtcatcttgttcagaaatatacagcaatgctatacctaatactaaatacattatcatgcttgcaatggctctaacaacaacgaaccaaaatgaatttggtcgtagcttttgttcacaaaaatacataaagaaatgtctacataaatctatggcgccattggctacttgaaatagcgccagtcctcctacagattttaatatagctgtataacatgacatttattcatcatcaaaagagacagagtcaccatctgtcatatttagattttttttcatgtgttcaaagtatcctctactcatttcattataatagtttatcatgcttagaattttaggacggatcaatgagtaagacttgactagatcgtcagtagtaatttgtgcatcatctattctgcatccgcttcgtcgaataatgtatagcatcgctttgagattctccatagctatcaagtctttatataatgacatggaaatatctgtgaatgctttatacttctccaacatcgatgccttaacatcatcacatactttagcattgaaaatacgttctattgtgtagatggatgtagcaagatttttaaacaacaatgccatcttacatgatgattgtctcaagtctccaatcgtttgtttagaacgattagctacagagtccaatgcttggctaactagcatattattatctttagaaattgtattcttcaatgaggcgtttatcatatctgtgatttcgttagtcatattacagtctgactgggttgtaatgttatccaacatatcacctatggatacggtacacgtaccagcatttgtaataatcctatctaagatgttgtatggcattgcgcagaaaatatcttctcctgtaatatctccactctcgataaatctactcagattattcttaaatgccttattctctggagaaaagatatcagtgtccatcatttcattaatagtatacgcagaaaagataccacgagtatcaattctatccaagatacttatcggttccgagtcacagataattgtttcctctccttcgggagatcctgcatagaaatatctaggacaatagtttctatactgtctgtaactctgataatctctaaagtcactaactgataccatgaaattgagaagatcaaacgctgaagtaatcaatttttctgcctcgtttttactacaactagttttcatcaatgtagtgacgatgtattgtttagttactcttggtctaatactgatgatagagatattattgcttcccataatggatcttctagtagtcaccttaaagcccattgatgcgaatagcagatagataaagtcttggtatgactcctttctaatatagtacggactacctttgtcacccaactttatacccacataagccataacaacctctttaatagccgtttcatgaggtttatcagccatgagcctgagtagttgaaagaatcgcatgaatcccgtctcagaaagtcctatatgcatgatagatttatctttcctgggaaactctcgtatagttatagatgaaatactcttcaaagtttctgaaataagattagtaacagtcttacctccgactactctgggtaacaaacatactctaataggtgttttctctgcggagataatatcagaaaggatagagcaataagtagtattattgtgattataaagaccgaatacataacaggtagaatttataaacatcatgtcctgaagggttttagacttgtattcctcgtaatctataccgtcccaaaacatggatttggtaactttgatagccgtagatctttgttccttcgctaacaggttaaagaaattaataaagaatttgttgtttctatttatgtccacaaattgcacgtttggaagcgccacggttacattcactgcagcattttgaggatcgcgagtatgaagtacgatgttattgtttactggtatatctggaaagaaatctaccagtctaggaataagagattgatatcgcatagaaatagtaaagtttataatctcatcattgaagattactctgttaccattgtaataaattggtactctatcataatcatcgacaaagtactgttcatacatgatgagatgtttatatgttggcatagtagtgagatcgacgtttggtaatggcaatgtattaagattaactccataatgtctagcagcatctgcgatgttataagtgatgtcaaagcggggttgatcttgtgctgttatatattgtctaacacctataagattatcaaaatcttgtctgcttaatacaccgttaacaatttttgccttgaattcttttattggtgcattaataacatccttatagaggatgttaaacaaataagtattatcaaagttaagatctgggtatttcttttctgctagaacatccattgagtcggagccatctggtttaatataaccaccgataaatctagctctgtattctgtatccgtcaatctaatattaagaaggtgttgagtgaaaggtggaagatcgtaaaagctgtgagtattaataatagggttagtttccgaactaatgttaattggatgattaataatatctatatttccagcgttaagtgtaacattaaacagttttaattcacgtgacgtggtatcaattaaataattaatgcccaatttggatatagtagcctgaagctcatcttgtttagttacggatcctaatgagttattaagaaatacatcgaacggatgaacgaaggttgttttaagttggtcacatactttgtaatctagacatagatgtggaagaacggtagaaactatacgaaatagatattcagagtcctctaattgatcaagagtaactattgacttaataggcatcatttatttagtattaaatgacgaccgtaccagtgacagatatacaaaacgacttaattacagagttttcagaagataattatccatctaacaaaaattatgaaataactcttcgccaaatgtctattctaactcacgttaacaacgtggtagatagagaacataatgccgccgtagtgtcatctccagaggaaatatcatcacaacttaatgaagatctatttccagatgatgattcaccggccactattatcgaacgagtacaacctcatactactattattgacgatacgccacctcctacttttcgtagagagttattgatatcggaacaacgtcaacaacgagaaaaaagatttaatattacagtatcaaaaaattctgaagcaataatggaatctagatctatgataacttctatgccaacacaaacaccatccttgggagtagtttatgataaagataaaagaattcagatgctagaggatgaagtggttaatcttagaaatcaacgatctaatacaaaatcatctgataatttagataattttaccagaatactatttggtaagactccgtataaatcaaccgaagttaataagcgtatagccatcgttaattatgcaaatttgaacgggtcccccttatcagtcgaggacttggatgtttgttcggaggatgaaatagatagaatctataaaacgattaaacaatatcacgaaagtagaaaacgaaaaattatcgtcactaacgtgattattattgtcataaacattattgagcaggcattgctaaaactcggatttgaagaaatcaaaggactgagtaccgatatcacttcagaaattatcgatgtggagatcggagatgactgcgatgctgtagcatcaaaactaggaatcggtaacagtccggttcttaatattgtattgtttatactcaagatattcgttaaacgaattaaaattatttaatttaatacattcccatatccagacaacaatcgtctggattaatctgttcctgtcgtctcataccggacgacatattaatctttttattagtgggcatctttttagatggtttctttttcccagcattaactgattcgatacctagaagatcgtgattgatttctccgaccattccacgaacttctaattggccgtctctaacggtaccataaactattttaccagcattagtaacagcttggacaatctgaccatccattgcgttgaatgatgtagttgctgttgttctacgtctaggagcaccagaggtatttttagagctcttggatgttgatgtagaagacgaggattttgattttggtttacatgtaatacattttgaactctttgattttgtatcacatgcgccggcagtcacatctgtttgagaattaagattattgttgcctcctttgacggctgcatctccaccgatctgcgctagtagatttttaagctgtggtgtaatcttattaactgtttcaatataatcatcgtaactacttctaacggctaaattttttttatccgccatttagaagctaaaaatatttttatttatgcagaagatttaactagattatacaatgaactaatatgatccttttctagattatttacgaacttggtatttcttgtttctggaggaggagaatttaaattcggacttggattcggattttgtgggttcttgatcttattatacagcgtgtataggatggcgacggtaactgctacacaaataccgatcaacagaagaataccaatcatttattgacaataacttcactatgatcaagtatgtaataatcatcttttcactaagtaagtagtaataatgattcaacaatgacacgatatatggacgataataatttagttcatggaaatatcgctatgattggtgtgaatgactccgctaactctgtggggtgcacagtgctttccccacatagaataaattagcattccgactgtgataataataccaagtataaacgccataatactcaatactttccatgtacgagtgggactggtagacttactaaagtcaataaaggcgaagatacacgaaagaatcaaaagaatgattccagcgattagcacgccagaaaaataatttccaatcataagcatcatgtccatttaactaataaaaattttaaatcgccgaataaacaaagtggaatataaaccatataaaaacaatagtttgtactgcaaaaataatatctatttttgttttcgaagatatggtaaaattaaatagtagtacacagcatgttataactaacagcagcaacggctcgtaattacttatcatttactagacgaaaaggtggtgggatattttcttgctcaaataatacgaatatatcacccatccattttatacgatgtttatatactctaatctttaatagatctatagatgacgggtttaccaataatatagattttatcgattcatctaatttaaacccttccttaaacgtgaatgatctattatctggcataatgatgaccctacctgatgaatctgacaatgtactgggccatgtagaataaattatcaacgaattatcgtctacgaacatttatatcatttgttttaattttaggacgtgaataaatagatataaaatagaaaataacagatattacaaccagtgttatggacgcacccaaccatgtaggcagttttattttatcgtttactacaggttctcctggatgtacgtcaccaactgcagacgtagttctagtacaattagacgtaagttccgcttgggaattttttaacgctaaagagttaacgttgatcgtacacccaacgtatttacatctagttctttgaacatcttgattataatataaccattttctatctctagattcgtcagtgcactcatgtaaccaacataccctaggtcctaaatatttatctccggaattagattttggataattcgcgcaccaacaatttctatttcctttatggtcgttacaaaagacgtataatgccgtatccccaaaagtaaaataatcaggacgaataattctaataaactcagaacaatatctcgcatccatatgtttggagcaaatatcggaataagtagacatagccggtttccgttttacacgtaaccattctaaacaattggggtttccaggatcgtttctacaaaaaccagtcatgaaatcgtcacaatgttctgtcttgtaattattattaaatatttttggacagtgtttggtatttgtcttagaacaacattttgccacgctatcactatcacccaggagataatccttttttataaaatgacatcgttgcccggatgctatataatcagtagcatattttaaatccttaatatattcaggagttacctcgttctgataatagattaatgatccaggacgaaatttgaaagaactacatggttctccatgaattaatacatattgtttagcaaattcaggaactataaaactactacaatgatctatcgacataccatctatcaaacaaaatttgggtttaatttctcctggagacgtttcataataatacatataactttcttcggcaaacctaacagctctattatattcaggataattaaaatctaataccatatatttgtctcgtatatctgctattcctgtctctattttgattctattaagagtaacagctgcccccattcttaataatcatcagtatttaaactgttaaatgttggtatatcaacatctatcttatttcccgcagtataaggtttgttgcaggtatactgttcaggaatgggtacatttatacttcttttatagtcctgtctttcgatgttcatcacaaatgcaaagaacagaataaacaaaataatgtaagaaataatattaaatatctgtgaattcgtaaatacattgattgccataataattacagcagctacaatacacacaatagacattcccacagtgttgccattacctccacgatacatttgagttactaagcaataggtaataactaagctagtaagaggcaatagaaaagatgagataaatatcatcaatatagagattagaggagggctatatagagccaagacgaacaaaatcaaaccgagtaacgttctaacatcattatttttgaagattcccaaataatcattcattattcctccataatcgttttgcatcatacccccatctttaggcataaacgattgctgctgttcctctgtaaataaatctttatcaagcactccagcacccgcagagaagtcatcaagcatattgtaatatcttaaataactcatttatatattaaaaaatgtcactattaaagatggagtataatctttatgccgaactaaaaaaaatgacttgtggtcagaccataagtctttttaatgaagacggcgatttcgtagaagttgaaccaggatcatcctttaagtttctaatacctaagggattttactcctctccttgtgtaaagacgagtctagtattcgagacattaacaacgaccgataataaaattactagtatcaatccaacaaatgcgccaaagttatatcctcttcaacgcaaagtcgtatctgaagtagtttctaatatgaggaaaatgatcgaattaaaacgtcctctatacatcactcttcacttggcatgtggatttggtaagactattaccacgtgttatcttatgaccacacacggcagaaaaaccatcatttgcgtacccaataaaatgttaatacatcaatggaagacacaggtagaggcagtcggattggaacataagatatctatagatggagttagtagtctattaaaggaactaaagactcaaagtccggatgtattaatcgtagtcagtagacatctgacaaacgatgcattttgtaaatatatcaataagcattatgatttgtttatcttggatgaatcacatacgtataatctgatgaacaatacagcagttacaagatttttagcgtattatcctccgatgatgtgttattttttaactgctacacctagaccagctaaccgaatttattgtaatagtattattaatattgccaagttatccgatctaaaaaaaactatcta-tacagtagatagtttttttgagccatattccacagacaatattagaaatatggtaaaacgactagatggaccgtctaataaatatcatatatataccgagaagttattatctgtagacgagcctagaaaccaacttattcttgataccctggtagaagaattcaagtcaggaactattaatagaattttagttattactaaactacgtgaacatatggtattcttctacaaacgattattagatcttttcggaccagaggttgtatttataggagacgcccaaaatagacgtactccagatatggtcaaatcgattaaggaactaaatagatttatattcgtatccaccttattttattccggcactggtttagatattccgagtttggattctttgttcatttgctcggcagtaatcaacaatatgcaaatagagcaattactagggagggtatgtcgagaaacagaactattagataggacggtatatgtatttcctaacacatccatcaaagaaataaagtacatgataggaaatttcgtgcaacgaattattagtctgtctgtagataaactcggatttaaacaagaaagttatcagaaacatcaggaatctgaacccgcttccgtaccaacatcctccagagaagaacgtgtattaaatagaatatttaactcgcaaaatcgttaagaagtttaagagacgatccacatgctgagcaggccagtgtattacccctcatagtattaatataatccaatgatacttttgtgatgtctgaaatcttaaccaatttagactgacaggcagaacacgtcatacaatcatcatcgtcatcgataactgtagtcttgggcttctttttgcgactcttcattccggaacgcatattggtgctatccatttaggtagtaaaaaataagtcagaatatgccctataacacgatcgtgcaaaacctggtatatcgtctctatctttatcacaatatagtgtatcaacatctttattattgacctcgtttatcttggaacatggaatgggaacatttttgttaacggccatctttgccttaattccagatgttgtaaaattataactaaacagtctatcatcgacacaaatgaaattcttgtttagacgtttgtagtttacgtatgcggctcgttctcgtctcattttttcagatattgcaggtactataatattaaaaataagaatgaaataacataggattaaaaataaagttatcatgacttctagtgctgatttaactaacttaaaagaattacttagtctgtacaaaagtttgagattttcagattctgtggctatagagaagtataattctttggtagaatggggaacatctacttactggaaaataggcgtacaaaaggtaactaatgtcgagacgtccatatctgattattatgatgaggtaaaaaataaaccgtttaatattgatccggggtattatattttcttaccagtatattttggaagcgtctttatttattcgaagggtaaaaatatggtagaacttggatctggaaactcttttcaaataccggatgagattcgaagtgcgtgtaacaaagtattagatagtgataacggaatagactttctgagatttgttttgttaaacaatagatggataatggaagacgctatatcaaaataccagtctccagttaatatatttaaactagctagtgagtacggattaaacatacccaactatttagaaattgaaatagaggaagacacattatttgacgatgagttatactctattatggaacgctctttcgatgatacatttccaaaaatatctatatcgtatattaagttgggagaacttaagcggcaagttgtagactttttcaaattctcattcatgtatattgagtcaatcaaggtagatcgtataggagataatatttttattcctagcgttataacaaaatcaggaaaaaagatattagtaaaagatgtagaccatttaatacgatccaaggttagagaacatacatttgtaaaagtaaaaaagaaaaacacattttccattttatacgactatgatgggaacggaacagaaactagaggagaagtaataaaacgaattatagacactataggacgagactattatgttaatggaaagtatttctctaaggttggtattgcaggcttaaagcaattgactaataaattagatattaatgagtgtgcaactgtcgatgagttagttgatgagattaataaatccggaactgtaaaacgaaaaataaaaaaccaatcagtatttgatttaagcagagaatgtttgggatatccagaagcggattttataacgttagttaataacatgcggttcaaaatagaaaattgtaaggttgtaaatttcaatattgaaaatactaattgtttaaataacccgagtattgaaactatatatggaaacttcaaccagttcgtctcaatctttaataccgttaccgatgtcaaaaaaagattattcgagtgaaataatatgcgcctttgatataggtgcaaaaaatcctgccagaactgttttagaagtcaaggataactccgttagggtattggatatatcaaaattagactggagttctgattgggaaaggcgcatagctcaagatttgtcacaatatgaatacactacagttcttctagaacgtcagcctagaaggtcaccgtacgtcaaatttatctattttattaaaggctttttatatcatacatctgctgccaaagttatttgcgtctcacctgtcatgtctggtaattcatatagagatcgaaaaaagagatctgttgaagcatttcttgattggatggacacattcggattgcgagactccgttccggatagacgcaaattagacgatgtagcggatagtttcaatttggctatgagatacgtattagataaatggaatactaattatacaccttataataggtgtaaatatagaaattacataaaaaaaatgtaataacgttagtaacgccattatggataatctatttacctttctacatgaaatagaagatagatatgccagaactatttttaactttcatctaataagttgtgatgaaataggagatatatatggtcttatgaaagaacgcatttcctcagaggatatgtttgacaatatagtatataataaagatatacatcctgccattaagaaactagtttattgcgacatccaacttactaaacatattattaatcagaatacgtatccggtatttaacgattcttcacaagtgaaatgttgtcattatttcgatataaactcagataatagcaatattagctctcgtacagtagagatatttgagagtgaaaagtcatctcttgtatcatatattaaaactaccaataagaagagaaaggtcaattacggcgaaataaagaaaactgtacatggaggcactaatgcaaattacttttccggtaaaaagtctgatgagtatctgagcactacagtcaggtccaacattaatcaaccttggatcaaaaccatttctaagagaatgagagtagatatcattaatcactctatagtaacgcgtggaaaaagctctatattacaaactatagaaattatttttactaatagaacatgtgtgaaaatattcaaggattctactatgcacattattctatccaaggacaaggatgaaaagggatgtataaacatgattgataaattattctatgtatattataatttatttctgttgttcgaggatatcatccaaaacgattactttaaagaagtagctaatgttgtaaaccatgtactcatggctacggcattagatgagaaattattcctaattaagaaaatggctgaacacgatgtttatggagttagcaatttcaaaatagggatgtttaacctgacatttattaagtcgttggatcataccgttttcccctctctgttagatgaggatagcaaaataaagttttttaaggggaaaaagctcaatattgtagcattacgatctctggaggattgtacaaattacgtgactaaatccgagaatatgatagaaatgatgaaggaaagatcgactattttaaatagcatagatatagaaacggaatcggtagatcgtctaaaagaattgcttctaaaatgaaaaaaaacactgattcagaaatggatcaacgactcgggtataagtttttggtgcctgatcctaaagcc-ggagttttttatagaccgttacatttccaatatgtatcgtattctaattttatattgcatcgattgcatgaaatcttgaccgtcaagcggccactcttatcgtttaagaataatacagaacgaattatgatagaaattagcaatgttaaagtgactcctccagattactcacctataattgcgagtattaaaggtaagagttatgacgcattagccacgttcactgtaaatatctttaaagaggtaatgaccaaagagggtatatccatcactaaaataagtagttatgagggaaaagattctcatttgataaaaattccgctactaataggatatgggaataaaaatccacttgatacagccaagtatcttgttcctaatgtcataggtggagtctttatcaataaacaatctgtcgaaaaagtaggaattaatctagtagaaaagattacaacatggccaaaatttagggttgttaagccaaactcattcactttctcgttttcctccgtatcccctcctaatgtattaccgacaagatatcgccattacaagatatctctggatatatcacaattggaagcgtcgaatatatcatcgacaaagacatttataacggtcaatattgttttgctgtctcaatatttatctagagtgagtctagaattcattagacgtagtttatcatacgatatgcctccagaagttgtctatctagtaaacgcgataatagatagtgctaaacgacttaccgaatctattactgactttaatattgatacatacattaatgacctggtggaagctgaacacattaaacaaaaatctcagttaacgattaacgagtttaaatatgaaatgctgcataactttttacctcatatgaactatacacccgatcaactaaagggattttatatgatatctttactaagaaagtttctctactgtatctaccacacttctagatatccagatagagattcgatggtttgtcatcgcatcctaacgtacggcaaatattttgagacgttagcacatgatgaattagagaattacataggtaacatccgaaacgatatcatgaacaatcacaagaacagaggcacttacgcagtaaacattcatgtactaacaactcctggacttaatcatgcattttctagtctattgagtggaaagttcaaaaagtcagacggtagttatcgaacacatcctcactattcatggatgcagaatatttctattcctagaagtgttggattttatccggatcaagtaaagatttcaaagatgttttctgtcagaaaataccatccaagccaatatctttacttttgttcatcagacgttccggaaagaggtcctcaggtaggtttagtatctcaattgtctgtcttgagttccattacaaatatactaacgtctgagtatttggatttggaaaagaaaatttgtgagtatatcagatcatattataaagatgatataagttactttgaaacaggatttccaatcactatagaaaatgctctagtcgcatctcttaatccaaatatgatatgtgattttgtaactgactttagacgtagaaaacggatgggattcttcggtaacttggaggtaggtattactttagttagggatcacatgaatgaaattcgcattaatattggagcaggaagattagtcagaccattcttggttgtggataacggagagctcatgatggatgtgtgtccggagttagaaagcagattagacgacatgacattctctgacattcagaaagagtttccacatgtcatcgaaatggtagatatagaacaatttacttttagtaacgtatgcgaatcggttcaaaaatttagaatgatgtcaaaggatgaaagaaagcaatacgatttatgtgactttcctgccgaatttagagatggatatgtagcatcttcactagtgggaatcaatcacaattctggacccagagctattcttggatgtgctcaagctaaacaagctatctcttgtctgagttcggatatacgaaataaaatagacaatggaattcatttgatgtatccagagaggccaattgtgattagtaaggctttagaaacttcaaagattgcggctaattgcttcggacaacatgttactatagcattaatgtcgtacaaaggtatcaatcaagaggatggaattatcatcaaaaaacaatttattcagagaggcggtctcgatattgttacagccaagaaacatcaagtagaaattccattggaaaactttaataacaaagaaagagataggtctaacgcctattcgaaattagaaagtaatggattagttagactgaatgctttcttggaatccggagacgctatggcaagaaatatctcatcaagaactcttgaagatgattttgctagagataatcagattagctttgatgtttccgagaaatatacagatatgtacaaatctcgcgttgaacgagtacaagtagaacttactgacaaagttaaggtgcgagtattaaccatgaaagaaaggagacccattctaggagacaaatttactactagaacgagtcaaaagggaacagtcgcgtatatcgcagatgaaacggaacttccgtacgacgaaaatggtatcacaccagatgtcattattaattctacatccatcttctctagaaaaactatatctatgttgatagaagttattttaacagccgcatattctactaagccgtacaacaataagggagaaaaccgacctgtctgttttcctagtagtaacgaaacatctatcgatgcatatatgcaattcgctaaacaatgttatgagtattcaaatccgaaattgtccgaggaagaattatcggataaaatcttttgtgaaaagattctctatgatcctgaaacggataagccttatgaatccaaagtattttttggaccaatttattacttgcgtctgagacatttaactcaggacaaggcaaccgttagatgtagaggtaaaaagacgaagctcattagacaagcgaatgagggacgaaaacgtggaggaggtatcaagtttggagaaatggagagagactgtttaatagcacatggtgcagccaatactattacagaagttttaaaagactcagaagaggattatcaagatgtgtatatttgtgaaaattgtggagacatagcagcacaaatcaaaagtattaatacatgtcttagatgttcaaaacttaatctctctcctctcttaacaaaaattgataccacgcacgtatctaaagtatttcttactcaaatgaacgccagaggcgtaaaagttaaattagatttcgaacgaaggcctccttcgttttataaaccattagataaagttgatcttaaaccgtcttttctggtataatattgtttagtagatactcatcaagattatcaagataagctaattcactaaacatattatcggattcggtattgttactcgagaatagagttcgttatgctcctgatattcggaaatctgtggagtttcaggttttggtggaagtgtaactgctacttggtgggatactgaaggatatttcagagagttgtggatgttcgggttcgacatccaccgatggtgtcacgccactaatcggttcggtaacgtctgtggatggaggtgctacttctacagaacctgtagcctcagttgtcaacggagatacatcttcaatgcgcggaaatgtataatttggtaatggtttctcatgtggatcttaagaagaagaggtaagatatctacgaaagataccgatcacg-ttctagttctcttttgtagaactttaactttttctttctcagcatctagttgatattccgacctcttcacgtttcgcatgggttacctccgcagtttttacaagcgatttcacgttccagatcacgttcagccttcatacgtctctccctctctctatcgagtttatcagagcagtctttctgaaggcgatcgaactccataaatttctccaacgctttgattgtttccatagatttccgaagtttagcttctaggacggcgattc------------------------------------------tt---t-----tttt--t---t--c--t-----t---t----c--gaattcac-gggtacaaccgtttccattaccaccatctctacgtttcttttctagatcgg----------caatctttctcaacatttcatccccatgccttttcattcctcgagtctattgtcgtcgaaatatcgttccagctccttttcgacctcaataactttagcacgttgtttcatcaagctctctcttgtagtactatcatttttatctgattccctgacacgtttaagatcttcatgtaattgagtcagctcttgacgcaatctcttaactaacttcctctcttgcttcttcgtcatagtacttacaatcactatgggatccattgttaccacgtctgtactcgacgagctcacgtttaagagattcaatttccagtttgtatcggtccatgtctccattgctacacca-cattagatttacaggctgttagttgtcgttcgagatcagaaatacgtgttttcttggaatggatttcgtcgatgtacttgtcatgattggcatcgaaacacttattaagttctttttttcaattctacgattttatttctttcgcgagtcaattccctcctatagtaactatcagttttgtcagattcacgctctctacgtagactttcttgcaagttactaatttgttccctggcattaccgagttcagttttatatgccgaatagagttctgattcatcctttgagaagatctctagcgatcgttcaagatccctgattctagtctttagcctatttacctcctcagaagatgctccgttaccgtttttacaatcgttaagatgtctatcaagatccatgattctatctcttttccatatcagcattgatttcattattacgtccgcagtcgttcaactgtatttcaagatctgagattctagattgtaatctctgtagcatttccacggcattcactcagttgtctttcaagatctgagattctagattggagtctgctaatctctgtaagatttcctcctccgctctcgatgcagtcggtcaacttattctctagttctctaatacgcgaacgcagtgcatcaacttcttgtgtgtcttcttgattgcgtgtgcattcatcgagtctagattcgagatctctaacgtgacgtcgttcttcctcaagttctctgtgtactacagaaagcgtgtccctatcttgttgatatttagcaatttctgattctagagtactgattctactcacgtatgtactaatagttgtcttagccttatcaagatcctccttgtatttgtcacattccttgatatccatacgaagtctggacagttcccattcgacattacgacgtttatcgatttcagctcggagatcgtcgtcgcgttgttttagccacatacgactaagttcaagttctcgttgacaagatccatctacttttccatccctaatagtatccagttccttttctagttctgaccgcatttctcgttccatatcaagagattctctcaattctcgtatagtcttcttatcaatttctgatgaatctgaaccatcatctgtcccattttgttgcatatccctgagttctttgatctctgttgtaagtctgtcgattctttcggttttataaacagaatccctttccaaagtcctaatcttactgagtttatcattaagttcttcattcaattcagtgagttttctcttggcttcttccaagtctgttttaaactctccatcatttccgcattcttcctcgcatttatctaaccattcaattagtttattaatgactagttggtaatcagcgattcctatagccgttcttgtatttgtgggaacataattaggatcttctaatggattgtatggcttgatagcatcatctttatcattattaggtgggggatggacaaccttaattggttggtcctccttatctcctccagtagcatgtggttcttcaataccagtattagtaataggcttagacaaatgcttgtcgtacgcgggcacttcctcatccatcaagtatttataatcgggttctgtttcagaatattcttttctaagagacgcgacttcaggagttagtagaagaactctgtttctgtatctatcaacgctggaatcgatactcaagttaaggatagcgaatacctcatcgtcatcatccgtatcttctgaaacgccatcatatgacatttcatgaagtctaacgtattgataaacagaatcagatttagtattaaacagatccttgacctttttagtaaatgcatatgtatattttagatctccagatttcataatatgatcgcatgccttaaatgtcaatgcttccatgatatagtctggaacactaatgggtgacgaaaaagatacagcaccatatgctacgttgataaatagatctgaaccactaagtagataatgattaatgttaaggaagaggaaatattcagtatatagatatgccttagcatcatatcttgtactaaacacgctaaacagtttattgatgtgatcaatttccaacagaacaattagagcggcaggaataccaacaaacatattaccacatccgtattttctatgaatatcacatatcatgttaaaaaatcttgatagaagagcgaatatctcgtctgacttaatgagatgtagttcagcagcataagtcataactgtaaatagaacatactttcctgtagtgttgattctagactccacatcaacaccattattaaaaatagttttatatacatctttaatctgctctccgttaatcgtcgaacgttctagtatacggaaacactttgatttcttatctgtagttaatgacttagtgatatcacgaagaatattacgaattacatttcttgtttttcttgagagacctgattcagaactcaactcatcgttccatagtttttctacctcagtggcgaaatctttggagtgtttggtacattttttaataaggttcgtgacctccatttattataaaaaatttttattcaaaacttaactacaatcgggtaattataagatcgtagatctcccatgtggtggaatactaccatctatcgcatgttgatggacagtaggtaatggccatgggaacagtaatgtttgcatatttatctttcttgctagtattactgtatattgtcccaatgtttcaatgtgatgttctaacctatcaactgccactgtatcacaacaataatgtccgatggaattaagattatgatccaatgtgtttaatatatgattatcaagtcttatacgatccgcgtcttttttgacaggatcaggctcttctacaggaagaagtttcggcctcttataatagtcatgtctgggaaatggtggtctaggatgaggatcaggtatcggagtgggttttggattata-atcatcatcatcatcatcatcat---catca-------------------------------tcgatatttattttgctatcttgataatgtcctgtatcagttgcattttcagcactcgactgaatattagcacattcattgtctattattaacgtatttctaaacccaaaatgtatgtgttgaacatcactactatagttgatgagtcttatagcatgaattcgcttatcgttatcgggtttatcttctgtcaccttaacaattccttttttattaaactctgcataatcataaccatttctattgtttgttctaatataaacgagtatagcatcattgctaaatttttcaatagtatcgaaaacagaatatcctaaaccatataatatatattcaggaacactcaaactaaatgtccaggattctcctaaatacgtaaactttaatagtgctaaatcattcaaaaatctaccgcttatagatagatagtacatgaatgcgtatagtagtctacctatctctttattatgaaaaccgacattacgatcatatatttcgtgatatacatgtgacccgtttacgttaaaccataaatacatgggtgatcctataaacatgaatttatttctaattctcagagccatagttaattgaccgtgtaatatttgtttacatgcatacttgatacgatcattaataagatttttatcattgctcgttatttcagaatcgtatatataaggagtaccatcatgattcttaccagatattatacaaaatactatatataaaatatattgacccacgttagtaatcatgtaaatgtttaatgttttaaattttgtatttaatgatccatcatcatatgctagcatggtcttgtgatattcattctttaaaatataatattgtgttagccattgcattggagctcctaatggagattttctattctcgtccattttaggatatgctttcataaagtccctaataacttcgtgaatgatgtttctatgttttctactgatgcatgtatttgcttcgatttttttatcccatgtttcatctatcatagatttaaacgcagtaatgctcgcaacattaacatcttgaaccgttggtacaattccgttccataaatttataatgttcgccatttatataactcattttttgaatatacttttaattgaacaaaagagttaagttactcatatggatgccgtccagtctgtacatcaatctttttagccagagatatcatagccgctcttagagtttcagcgtgattttccaacctaaatagaacttcatcgttgcgtttacaacacttttctatttgttcaaactttgttgttatattagtaatctttttttccaaattagttagccgttgtttgagagtttcctcattatcgtctccataggctttaacaattgcttcgcgtttagtctctggatttttagcagcctttgtagagaaaaattcagttgctggaattgcaagatcgtcatctccggggaaaagagttccgtccatttaaagtacagattttagaaactgacactctgtgttatttatatttggcgcaatacatggattataaatatcgatgttaataacatcagaaaatgtaaagtctatacattgtcgcatcgtgttaaattttctaatggatctagtattattgggtccaacttctgcctgaaatccaaatatggaagcggatacaaaaccgtttcctggataaaccacacatctccacttttgctttacatcagaaattgtgtcattgacatcttgaactctcctatctaatgccggtgttccacctatagattttgaatactcgaatgctgcatgagtagcattgaattccttaatattgccataattttcatatattgagtaactctggataaaaagtaaacacaccgcagccgtcgctactacaataaaaaaaattgatagagagttcatttataatctattagaagctgataaaatttttttacacgcgtcagacaatgctttaataaatagttcaacatctacttttgtcatatcgaaccgatggtatgattctaacctagaattacatccgaaaaagttgactatgttcatagtcattaagtcattaacgaacaacattccagactctggattataagacgatactgtttcgtcacaatcacccaccttaatcatgtgattatgaatattggctattagagtaccttctaagaaatctataatatctttgaaacacgatttaaaatcaaaccacgaatatacttctacgaagaaagttagtttacccataggagagataactataaatggagatctagatacaaaatccggatctatgatagttttaacattattatattctctattaaatacctccacatctaaaaatgttaattttgaaactatgtcttcgtttattaccgtacctgaactaaacgctataagctctattgtttgagaactctttaaacgatattcttgaaatacatgtaacaaagtttcctttaactcggtcggtttatctaccatagttacagaatttgtatccttatctataatataataatcaaaatcgtataaagttatataattatcgtgttcagattgtgatcttttcaaatagactaaaaaccccatttctctagtaagtatcttatgtatatgtttgtaaaatatcttcatggtgggaatatgctctacagcagttagccattcctcattgacagctgtagatgtattatacaaaactactccaatgtttaacaagggccattttacgagattattaaatccttgtttgataaatgtagccaatgcgggttcgagttcaacgacgattgaattctcttcccgtggatgctgcatgatgaacgacgggatgttgttgttctattgatttggaattctttttcgactttttgtttatattaaatattttaaaatttatggctgatagtaattcatgtactacggataatgtagacgtgtattgcatatcgatatctttattattagataaatttatcaataaatgtgagaagtttgcctcgttaaggtcttccatttaaatattatataaatatttgtgtttgtattttattcgtcttttatgggatagtttttaactagtaaagctgtaattacatactttgtccgtaaaacataaatataaatacccgcttttatcaaacgttccaaaaagtcggcagctgacatttttaacatgacatctattttaaatacacttaggtttttagaaaaaacatcattttataattgtaacgattcaataactaaagaaaagattaagattaaacataagggaatgttatttgtattttataagccaaagcattctaccgttgttaaatacttgtctggaggaggtatatatcatgatgatttggttgtattggggaaggtaacaattaatgatctaaagatgatgctattttacatggatttatcatatcatggagtgacaagtagtggagcaatttacaaattgggatcgtctatcgatagactttctctaaataggactattgttacaaaagtta---------ataacaattataacaattataacaattataattgttataataattataattgttataattatgatgatacattttttgacgatgatgattgatcactattacacaattttgtttttgtactttctaatatagtgtttaggttctttttcatatgagaatattgacttactaaaatatctatgtttaacttttgttctataacgtccttatcggcggtatcggtacatatacgtaattcaccttcacaaaatacggagtcttcgataataatagccaatcgattattggatctagctgtctgtatcatattcaacatgtttaatatatcctttcgtttcccctttacaggcatcgatcgtagcatattttccgcgtctgagatggaaatgttaaaactgcaaaaatgcgtaatgttagcccgtcctaatattggtacgtgtctataagtttggcatagtagaataatagacgtgtttaaatgccttccaaagtttaagaattctattagagtattacattttgatagtttatcacctacatcatcaaaaataagtaaaaagtgtgctgattttttatgattttgtgcgacagcaatacatttttctatgttacttttagttcgtatcagattatattctagagcttcctgactactaacaaaattaatatgatttggccaaatgtatccatcataatctgggttataaacgggtgtaaacaagaatatatgtttatattttttaactagtgtagaaaacagagatagtaaatagatagtttttccagatccagatcctcctgttaaaaccattctaaacggcatttttaataaattttctcttgaaaattgtttttcttgaaaacaattcataattatatttacagttactaaattaatttgataataaatcaaaatatggaaaactaaggtcgttagtagggaggagaacaacgaaggcatatcgtgatataaataacatttattatcatgatgacaccagaaaacgacgaagagcagacatctgtgttctccgctactgtttacggagacaaaattcagggaaagaataaacgcaaacgcgtgattggtctatgtattagaatatctatggttatttcactactatctatgattaccatgtccgcgtttctcatagtgcgcctaaatcaatgcatgtctgctaacgaggctgctattactgactccgctgttgccgttgctgcggcatcatctactcatagaaaggttgcgtctagcactacacaatatgatcacaaagaaagctgtaatggtttatattaccagggttcttgttatatattacattcagactataagtcattcgaggatgctaaagcaaactgcgctgcggaatcatcaacactacccaataaatccgatgtcttgactacctggctcattgattatgttgaggatacatggggatctgatggtaatccaattacaaaaactacatccgattatcaagattctgatgtatcacaagaagttagaaagtatttttgtacataaataaatgaaatcgcttaatagacaaactgtaagtaggtttaggaagttgtcggtgccggccgctataatgatgttactctcaaccattattagcggcataggaacatttctgcattacagagaagaactgatgcctagtgcttgcgccaatggatggatacaatacgataaacattgttatctggataccaacattaaaatgtctacggataatgcagtttatcagtgtcgcaaattacgagctagattgcctagacctgatactagacatctgagagtattgtttagtattttttataaagattattgggtaagtttaaaaaagaccaatgataaatggttagatattaataatgataaagatatagatattagtaaattaacaaattttaagcaactaaacagcacgacggattctgaggcgtgttatatatacaagtctggaaaactggttaaaacagtatgtaaaagtactcaatctgtactatgcgttaaaagattctacaagtgacaacaaaaaatgaattaatagtaagtcgttaacgtacgccgccatggacgccgcgtttgttattactccaatgggtgtgttgactataacagatacattgtatgatgatctcgatatctcaatcatggactttataggaccatacattataggtaacataaaaattgtccaaatagatatacgggatataaaatattccgacatgcaaaaatgctactttagctataagggtaaaatagttcctcaggattctaatgatttggctagattcaacatttatagtatttgtaccgcatacagatcaaaaaataccatcatcatagcatgcgactatgatatcatgttagatatagaaggtaaacatcaaccattttatctattcccatctattgatgtttttaacgctacaatcatagaagcgtataatctgtatacagctggagattatcatctgatcatcaatccttcagataatctgaaaatgaaattgtcgtttaattcttcattttgtatatcagacggcaatggatggattataattgatgggaaatgtaatagtaattttttatcataaaagttgtaaagtaaataataaaacaataaatattgaactagtagtatgttgtatattgagcaatcagagatgatgctggtacctcttatcacggtgaccgtagttgcgggaacaatattagtatgttatatattatatatttgta-ggaaaaagatacgtactgtctataatgacaataaaattatcatgacaaaattaaaaaagataaagagtcctaattccagcaaatctagtaaatcaactgatagcgaatcagactgggaggatcactgtagtgctatggaacaaaacaatgacgtagataatatttctagaaatgagatattgaacgatgatagcttcgctggtagtttaatatgggataacgaatccaatatcatggcgcctagcacagaacacatttacgatagtgttgctggaagcacgctgctaataaataatgatcgtaatgaacagactatttatcagaatactacagtagtaattaatgatacagagactgttgaaatacttaatgaagataccaaacagattcctagctattcttccaatcctttcgtaaattataataaaaccagtatttgtagcaagtcaaatccgttcattgcagaactcaacaataaatttagtgataataatccgtttaggagagcacatagtgacgattatcttaataagcaacaagatcatgaacacgatgatatagaatcatcggttgtatcattggtctgattagtttcctttttataaaattgaagtaatatttagtattaattaccgccgatgcattatacaaatatggagatattccctgtattcggcatttctaaaattagcaattttattgctaataatgactgtagatattatatagatgtagagcatcaaaaaattatatctgatgagatcaatagacagatggatgaaacggtacttcttaccaacatcttaagcgtagaagttgtaaatgacaatgagatgtaccatcttattccccatagactatcgactattatactctgtattagttctgttggaggatgtgttatctctatagataatgacgtcaatgacaaaaatattctaacatttcccattgatcatgctgtaatcatatccccactgagtaaatgtgtcgtagttagcaagggccctacaaccatactggttgttaaagcggatatacccagcaaacgattggtaacatcgtttacaaacgacatactgtatgtaaacaatctatcactgattaattatttaccgtcgtctgtattcattattagacgagtcaccgactatttggatagacacatatgtgatcagatatttgctaataataagtggtattccattataactatcgacgataagcaatatcctattccatcaaattgtataggtatgtcttctgccaagtacataaattcgagcatcgagcaagatattttgatccatgtttgtaacctcgagcatccattcgactcagtctacaaaaaaatgcagtcgtacaattctctacctatcaaggaacaaatattgtatggtagaattgataatataaatatgagcattagtatttcggtggattaatagatttctctagtatgggatcattaatcatctctaaatacatcataaaaaagctattatcaaatactgtactgaatggattcattcttttctctttttatgaaactctgttgtatatctacggataaaactagaagcaaaaaatctgataggaagaataatgattatatggaggaacacgattattataaaataacaatagttcctggttcctcttccacgtctactagctcgtggtattatacacatgcctagtaatagtctctttgcgttgacggaaagcagactagaaataacaggccaaaatgttcagacaccataatagttcccaacccagataataacagagttccatcaacacattcctttaaactcaatcccaaacccaaaaccgttaaaatgtatccagccaattgatagtagataatgaggtgtacagcacatgataatttacacagtaaccaaaatgaaaacactttagtaattataagaaatatagacggtaatgtcatcatcaacaatccaataatatgcctgagagtaaacattgacggataaaacaaaaatgccccgcataactctatcatggcaataacgcaaccaaacacttgtaaaattcctaaattagtagaaaatacaactgatatcgatgtataagcgatttcgaggaataataagaacaaagtaattcccgtaaagataaacatcaacattgtttggtaatcattaaaccaattagtatgacgttgaattaatttcacagtatattttattccagtattatccccgcatgtatacgtacctggtaagatatctttatattccataatcaatgagacatcactatccgataacgaatgaagtctagcactagtatgccatttacttaatatggtagtcttggaagttttattataagttaaaatatcatgattgtccaatttccatctaatatactttgtcggattatctataatacacggaataatgatggtatcattacatgctgtatattctatagtctttgtagatgttataaccacaaaagtacagaggtatatcaacaatattctaactcttaacatttttatttatttaaaatgatacctttgttatttattttattcttattttgctaacggtatcgaatggcataagtttgaaacgagtgaagaaataatttctacttacttaatagattatgtggtaactaacgggtgttattaatggggatgtatatacattttcaaataatgaactaaacaaaactgggttaactaataacaataattatatcacaacatctataaaagtagaggataaggatacattagtagtatgcggaaccaataacggaaatcccaaatgttggaaaatagacggttcatactacccaaaacatataggtagaggatacgatcatcaaaatagcaaagtaacgataatcagtcacaatgaatgtgtactatccgacataaacatatcaaaagaaggaattaaacgatggagaagatttgacggaccatgtggttatgattaaacgagttaagttttttaagaagccttagaagagaggctattgggtatgagaatccgaaatattaaaccagacaaccccatataattttatagctaagaatgccgcgaagaatggaactaataaaaacggaaatatttgtagcacaacgaataactcccaaactgcattcatgttacactatataacaattacaatacatttttatcataacactacttcggttagatgttttagaaaaaaataaatatcaccgtaccgttttgttgtataaaaataacaattaacaattatcaatttttttctttaatattttacgtggttgaccattcttggtggtaaaataatctcttagtgttggaatggaatgctgtttaatgtttccacactcatcgtatattttgacgtatgcagtcacatcgtttacgcaatagtcagactgtagttctatcatgcttcctacgttagaaggaggaacagttttaaagtctcttggttttaatctattgtcattagttttcatgaaatcctttgttttatccacttcacattttaaataaatgtccactatacattcttctgttaattttactagatcatcatgagtcatagaattcataggttccgtagtccatggatccaaactagcaaacttcgcgtatacggtatcgcgattagtgtatacaccaactgtatgaaaattaagaaaacagtttaataaatctacagaaatatttaatcctccgtttgatacagatgcgccatatttatggatttcggattcacacgttgtttgtctaaggggttcgtctagtgttgcttctacatagacttcgattcccatatattctttattgtcagaatcacataccgatttatcatacgctggttcacttgtttgaaaactaaatggtagtagatacatcaaaataataaataataagtacattctgcaatattgttatcgtaattggaaaattggtattcaagtgagctggattatgtgagtattggattgtatattttattttatattttatattt-------------------tatattttattttatattttgtagtaagaatagaatgctaatgtcaagtttattcgaatagatgtcttattaaaaaacatatataataaataacaatggctgaatggcataaaattatcgaggatatctcaaaaaataataagttcgaggatgccgccatcgttgattacaagactacaaagaatgttctagcggctattcctaacagaacatttgcaaagattaatccgggtgaagttattcccctcatcactaatcataatattctaaaacctcttattggtcagaaattttgtattgtatatactaactctctaatggatgagaacacgtatgctatggagttgcttactgggtacgcccctgtatctccgatcgttatagcgagaactcataccgcacttatatttttgatgggtaagccaacaacatccagacgtgatgtgtatagaacatgtagagatcacgctacccgtgtacgtgcaactggtaattaaaataaaaagtaatattcatatgtagtgtcaattttaaatgatgatgaaatggataatatccatattgacgatgtcaataatgccggtattgacatacagctcatcgatttttagatttcattcagaggatattgaattatgttatgggaatttgtattttgataggatctataataatgtagtaaatataaaatatattcctgagcatattccatatagatataattttattaatcgtacgttctccgtagatgaactagatgataatgtcttttttacacatggttattttttaaaacacaaatatggttgttcacttaatcctagtttgattgtctcattatcaggaaacttaaaatataatgatatacaatgctcagtaaatgtatcgtgtctcattaaaaatttggcaacgagtacatctactatattaacatctaaacataagacttattctctatatcggtccacgtgtattgctataataggatacgattctattatatggtataaatatataaatgacaggtataatgtcatctatgattttactgcaatatgtatgctaatagcgtctacattgatagtgatcatatacgtgtttaaaaaaataaaaatgaactcttaattatgttatactattagaaatggataaaatcaaaattacgattgattcaaaaattggtaatgttgttaccatatcgtataacttggaaaagataactattgatgtcgcaccaaaaaagaaaaaagaaaaggatgtattattagcgcaatcagttgctgtcgaagaggcaaaagatgtcaaggtggaagaaaaaaatattatcgatattgaagatgacgatgatatggatatagaaaacacgtaatacgatctataaaaataagtattaaatactttttatttacggtactcttgtagt-gtgataccactaatcgattattttttttaaaaaaaatacttattctgattcttctagccatttccgtgttcgttcgaatgccacatcgacgtcaaagataggggagtagttgaaatctagttctgcattgttggtacgcacctcaaatgtagtgttggatatcttcaacgtatagttgttgagtattgatggttttctaaatagaattctcttcatatcattcttgtacgcgtacatttttagcatccatcttggaatcctagatccttgttctattcccaatggtttcatcaatagaagattaaacatatcgtaagaacacgatggagagtaatcgtagcaaaagtaagcatttcctttaatcgcagatcccggatactggatatattttgcagccaacacgtgcatccatgcaacatttcctacatatacccggctatgcacagcgtcatcatcgactgtacgatacataatgttaccgtgttgcttacattgctcgtaaaagactttcgtcaatttgtctccttctccgtaaattccagtgggtcttaggcaacaagtatacaattttgcgccattcatgattacggaattattggctttcataaccagttgctcggccatacgtttactttttgcgtatacatgtcctggtgatatatcataaagggtatgctcatgaccgatgaatggattaccgtgtttatttggtcctattgcttccatgctactagtatagatcaaatacttgattcctaggtccacacaagctgccaatatagtctgtgttccataatagtttactttcatgatttcattatcagtgtattttccaaatacatccactagagcagccgtatgaataatcagatttaccccatctagcgcttctctcaccttatcaaagtcgtttatatcacattgtatatagtttataaccttaactttcgaggttattggttgtggatcttctacaatatctatgactcttatttcttgaacatcatctgcgctaattaaaagttttactatatacctgcctagaaatccggcaccgccagtaaccgcgtacacggccattgctgccactcataatatcagactacttattctattttactaaataatggctgtttgtataatagaccacgataatatcagaggagttatttacgttgaacaagtccatggaaaagataaagttttaggatcagttattggattaaaatccggaacgtatagtttgataattcatcgttacggagatattagtcgaggatgtgattccataggcagtccagaaatatttatcggtaacatctttgtaaacagatatggtgtagcatatgtttatttagatacagatgtaaatatatctacaattattggaaaggcgttatctatttcaaaaaatgatcagagattagcgtgtggagttattggtatttcttacataaatgaaaagataatacattttcttacaattaacgagaatggcgtttgatatatcagttaatgcgtctaaaacaataaatgcattagtttacttttctactcagcaaaataaattagtcatacgtaatgaagttaatgatatacactacactgtcgaatttgatagggacaaagtagttgatacgtttatttcatataatagacataatgactccatagagataagaggggtgcttccagaggaaactaatattggtcgcgtggttaatacgccggttagtatgacttacttgtataataagtatagttttaaaccgattttagcagaatatataagacacagaaatactatatccggcaacatttattcggcattgatgacgctagatgatttggttattaaacagtatggagacattgatctattatttaatgagaaacttaaagtagactccgattcgggactatttgactttgtcaactttgtaaaggatatgatatgttgtgattctagaatagtagtagctctatctagtctagtatctaaacattgggaattgacaaataaaaagtataggtgtatggcattagccgaacatatagctgatagtattccaatatctgagctatctagactacgatacaatctatgtaagtatctacgcggacacaccgatagcatagaggatgaatttgatcattttgaagacgatgatttgtctacatgttctgccgtaaccgatagggaaacggatgtataattttttt------------------------------------------ttat-a-gtatgaaggatatgatggatatgatggatatgatggatatgataaaaaaatataattgttgtgtatccattcccattcaaatcaccttatatgattctgtaacacaatgaaggagtctcatagatatatagaggtcagatactggtttgataaactttttattccacatgagtatgtttgacttatggttagacacacatactttaacaaatcactgaaaattggagttaggtattcctctcagaatcagttgccgttctggaacattaaatgtattttttatgatatactccaacgcatttatgtgggtatacaacaagtcattaataatgagtatttccaagagttttagttgtctagtatttaacaagagaagagatttcaacagactgtttatgaactcgaataccgcctcattgtcgcttatattgatgacatgacatcgaattcccaatatcaatctcatcagtgatgagtagctcaatcttgttatcgggatccaatttctaaagatgtcattaaaccctcgatcgtgaatggatttatcatcatcgtttttatgttggacatgagcttagtccgtttgtccacatctatatacgatgatttctgaattatttcatatatctctcgttaactccaggaacttgtcagggatctaactttaatatgttctcgtctaagagatgaaaatctttggatggttgcatgtgacttttctctaaaggatgatgttacccgatcctctcttaaatgactccatcttatccttggacaagatggacagtctattttccttagatggtttaatattttttacccatgatctataaaggtagacagacctaatcgtctcggatgaccatatattattttcagttttattatacgcataaattgtaaaaaatatgttaggtttacgaaaatgtctcgtggggcattaatcgtttttgaaggattggacaaatctggaaaaacaacacaatgtatgaacatcatggaatctataccggcaaacacgataaaatatcttaactttcctcagcgatccacagtcactggaaagatgatagatgactatctaactcgtaaaaaaacctataatgatcatatagttaatctattattttgtgcaaatagatgggagtttgcatcttttatacaagaacaactagaacagggaattactttaatagttgacagatacgcgttctctggagtagcgtatgccaccgctaaaggcgcgtcaatgactctcagtaagagttatgaatctggattgcctaaacccgacttagttatattcttggaatctggtagcaaagaaattaatagaaacatcggcgaggaaatttatgaagatgttgaattccaacaaaaggtattacaagaatataaaaaaatgattgaagaaggagatattcattggcaaattatttcttctgaattcgaggaagatgtaaagaaggagttgattaagaatatagttatagaggctatacacacggttactggaccagtggggcaactgtggatgtaataaaatgaaattacatttttataaatagatgttagtacagtgttataaatggatgaagcatattactctggcaacttggaatcagtactcggggatacgtgtccgatatgcataccgaactcgcatcaatatctcaattagttattgccaagatagaaactatagataatgattattaaacaaggacattgtaaattttatcatgtgtagatcaaacttggataatccatttatctctttcctagatactgcatatactatcatagatcaagagatctatcagaacgagttgattaattcattagacgataatgaaattatcgattgtatagttaacaagtttatgagcttttataaggataacctagaaaatatggtagatgctatcattactctaaaatattataattaataatccagattttaaaactacgtatgtggaagtactcggttccagaatagctgatatagatattaaacaagtgatacgtaagaatataatacaattgtctaatgatccgcgaacgatatttgtgaaaatattaaaaaaaaaaatactttttttattaaatgacgtctcttcgcgaatttagaaaattatgctgtgatatatatcacgcatcaggatataaagaaaaatctaaattaattagagactttataacagatagagatgataccgatacatatttgatcattaagctattgcttcccggattagacgatagaatgtataacatgaacgataaacaaattataaaattatatagtataatatttaaacaatctcaggaagatatgctacaagatttaggatacggatatataggagacactattaggactttcttcaaagagaacacggaaatccgtccacgagataaaagcattttaactttagaagaagtggatagttttttaactacgttatcatcagtaactaaagaatcacatcaaataaaattattgactgatatagcatctgtttgtacatgtaatgatttaaaatgtgtagtcatgcttattgataaagatctaaaaattaaagcgggtcctcggtacgtgcttaacgctattagtcctcatgcatatgatgtttttagaaaatctaataacttgaaagagataatagaaaatgcagctaaacaaaatctagactctatatctatttctgttatgactccaattaatcccatgttagcggaatcatgtgattctgtcaataaggcgtttaaaaaatttccatcaggaatgtttgcggaagtcaaatacgatggtgaaagagtacaagttcataaaaaaaataacgagtttgcattctttagtagaaacatgaaaccagtactctctcataaagtggattatctcaaagaatacataccgaaagcatttaaaaaagctacgtctatcgtattggattctgaaattgttcttgtagacgaacataatgtaccgctaccgtttggaagtttaggtatacacaaaaagaaagaatataaaaactctaacatgtgtttgttcgtatttgactgtttatactttgatggattcgatatgacagacattccattgtatgaacgaagatcttttctcaaagatgttatggtcgaaatacccaatagaatagtattctcagagttgacgaatattagtaacgagtctcagttaactgatgtattagatgatgcactaacgagaaaattagaaggattggtcttaaaagatattaatggcgtatacgaaccgggaaagagaagatggttaaaaataaaacgagactatttgaacgagggttccatggcagattctgccgatttagtagtactaggtgcctactatggtaaaggaggaaagggtggtatcatggcagtctttctaatgggttgttacgacgatgaatccggtaaatggaagacggtaactaaatgttccggtcacgatgataatacgttaagggttttgcaagaccaattaacgatggttaaaattaacaaggatcccaaaaaaattccagagtggttggtagttaataaaatctatattcccgattttgtagtagatgatccgaaacaatctcagatatgggaaatttcaggagcagagtttacatcttccaagtcacatacagcgaatggaatatcgattagatttcctagatttactaggattagagaagataaaacgtggaaagaatctactcatctaaacgatttagtaaacttgactaaatctcttaatagttacatataaactgaaaaataaaataacactattttagttggtggtcgccatggatggtgttatcgtatactgtctaaatgcgttagtaaaacatggcgaggaaataaatcatataaaaaatgatttcatgattaaaccatgttgtgaaagagtttgtgaaaaagtcaagaacgttcacatcggcggacaatctaaaaacaatacagtgattgcagatttgccatatctggataatgctgtatcagatgtatgcaaatcaatatataaaaagaatgtatcaagaatatccagatttgctaatttgataaaaatagatgacgatgacaagactcctaccggcgtatataattattttaaacctaaagatgctattcctgttattatatccataggaaaggataaagatgtctgtgaactattaatctcatctgataaagcgtgtgcgtgtataaagttaaatttatataaagtagccattcttcccatggatgtttccttttttaccaaaggaaatgcatcattgattattctcctgtttgatttctctatcgatgcggcacctctcttaagaagtgtaaccgataataatgttattatatctagacaccagcgcctacatgacgagcttccgagttccaattggttcaagttttacataagtataaagtccgactattgttctatattatatatggttgttgatggatctatgatgtatgcgatagctgataatagaactcacgcaattattagcaaaaatatattagacaatactacgattaacgatgagtgtagatgctgttattctgaaccacagattaggattcttgatagagatgagatgctcaatggatcatcgtgttatatgaacagacattgtattatgatgaatttacctgatgtaggcgaatttggatctagtatgttggggaaatatgaacctgacatgattaagattgctctttcggtggctggtaatttaataagaaatcgagactacattcccgggagacgaggctatagctactacgtttacggtatagcctctagataatttttttttaagcacgaaataaaaacataattttaaacaatctatttcatactattttgtgtgctcaccatgaacataaagatagatatattagtatttctggtgataaatttacggcgactgctaggagggaaaatgaagaaagaaaaaatatctacctctccaaaaagaaaaactactgatgttatcaaacctgattatcttgagtacaatgacttgttagatagagatgagatgtctactattctagaggaatattaggccttagaataaaatatggacgactcttaacgaaattagaaaattcgataatgatgttgaagaacaattcggtactatagaagaactcaagcagaagcttagattaaattctgaagagggagcagataattttatagattatataaaggtacaaaaacaggatatcatcaaacttactgtatacgattgcatatatctatgataggattgtgtgcgtgcgtggtagatgtttggagaaatgagaaactgttttctagatggaaatattggttacaagcgattaaactgtttattgatgatcacatgcttgataagataaaatctattgtagaatagactagtgtatgtggaaatgtcatagaaagttaaaagttaatgagagcaaaaatatataaggttgtatttcatatttgttatttttttctgtaatagttagaaaatacattcgatggtctatctaccagattattatgtgttataaggtaattttctcataataaactagagtatgagtaagatagtgtttttcaaaaacatataaatctaaaattgatggatgagatatacagctattaatttcgaaaatatattttaatctgataactttaaacatggatttttgatggtggtttaagtttaaaaaagattttgttattgtagtatgataatatcaaaaagatggatataaagaatttactgactacatgtactattttacattactacattggctacgg--tatatacctacttcgtcacttccacacgctccagtaaacgggtgtcatgtgacgagggagaatcttgataagaggcataatcaatgttgtaatccggtgtccacctggagaatttgccaaggtcagatgt--agttggtagtgataacacaaaatgtgaacactgcccacctcatacatataccgcaatccccaattattctaatagatgtcatcaatgtagaaaatgcccaacaggatcatttgataaggtaaagtgtaccggaacacagaacaaatgttcgtgtcatcctggttggtatacgctactgattcttcacagactgaagattgtcgagatttgtgtaccaaaaaaggagatgtccatgcggatactttggtggaatagatgaaggaaatcctatttgtaaatcgtgttgtgttggtgaatattgcgactacctacgtaattatagacttgatccatttcctccatgcaacctatctatctaaatgtaattaattatgattttgatgataatgttaccatacattatatcgctacttggttagtgtgtattattcagtatggaagacctattaataattacttatcttttgacgatcttgttataattataatataaaaatacttatgacatagtaacagtaactcataattgctgacgcgataaattcgtaataatctgttttgttcaaatttttataaggaatctacaggcataaaaataaaaatataatctataatatactcttacaacgccatcatgaatagcagtgaattaattgctgttattatggatttagaaatagtggacgattttgtgatattaatatagttattaatgatgaaaggataaacgctcatagattcatcctatctggagcctccgaatattttttccattctgttttccaataattttatcgattctaatgaatacgaagttaatctaagtcatttagattatcaaagtgttaactatttgatcgattacatttatgggatacctttgagcctaactaacgataacgtgaaatatattctttcaaccgctgatttttttacaaattggatctgccattactgagtgcgaaaaatacatacttaaaaatctttgttttagaaactgtatcgatttctacatatacgctgataaatataataacaagaaaatagaattagcatcgtttaacacaatattacgaaatattttgagactcatcaacaatgaaaactttaaatacttaacagaggaatcaatgat-------------------atgttatatataaaaaatgaggatttcaccccactgattctcattaaatggttagagagtacaccaaccatgtaccgtcgagttacttagatgcctcagaatatcatttctttccccacaagttataaaatcactttatagtcatcgactggttagttcaatctacgaatgtataacattcttaaacaatatagcattcttggataaatcatttcctagataccatatcatcgagttgatatctatcggtataagtaattcacatgataagatttccataaactgctacaatcataaaaaaattcatgggaaatgatatcttcacgtagat---ggtgtagtttcgcagtgaccgtcctggataatattatctatatgatgggtggatatgatcagtccctgtatagaagttcaaaggttatagcgtacaatacatgtactaattcttggatatatgatataccagagct-aaaatatcctcgttctaattgcggaggagttgccaatgacgaatacatttattgtataggcggtatacgcgatcaggagtcatcgttgatatctagtatcgatagatggaagccatcaaaaccatattggcagaagtatgctaaaatgtgcgaaccaaaatgtgatatggggttgcgattttaaacggattaatatatgtcataggtggagtcgttaaaggtgacacacatgtaccgacgcactagagagtttatcagaagatggatggatgaatcatcaacgtcttccaataaaaatgtccaatatgtcgacgattgttcatgctggaaagatttatatatctggaggttacaacaatagtagtgtagttaatgtaatatcgaatctagagtccttagctataatccgatatatgatgaatggaccaaattatcatcattaaatattcctagaattaatcctgctctatggtcagtgtataataaattatatgtaggaggaggaatatctgatgatgttcaaactaatacatctgaaacatacgataaagaaaaagattgttggacattggataatggtcacttgttaccacataattatataatgtataaatgcgaaccgtttaaacatagatatccattggaaaaaacacagtacacgaatgattttctaaagtatttggaaagttttataggtagttgatagaacaaaatacataattttgtaaaaataaatcactttttatactaatatgacacaattaccaatacttttgttactaatatcattagtatacgctacaccttctcctcagatatctaaaaaaataggtgatgatgcaactatatcatgtagtcgaaataatacaaattactacgttgttatgagtgcttggtataaggagcccaattccattattctcttagctgccaaaagcgacgtcttgtattttgataattataccaaggataaaatatcttacgactctccatacgatgatctagttacaactatcacaattaaatcattgactgctggagatgccggtacttatatatgtgcattctttatgacatcgactacaaatgatactgataaagtagattatgaagaatactccatagagttgattgtaaatacagatagtgaatcgactatagacataatactatctggatctacaccagaaactatttctgagaaaccagaggatatagataattctaattgctcgtctgtattcgaaatcgcgactccggaaccaattactgataatgtagaagaccatacagacaccgtcacatacactagtgatagcattaatacagtaaatgcatcatctggagaatccacaacagacgagattccggaaccaattactgataaagaagaagatcatacagtaacagacactgtctcatacactacagtaagtacatcatctggaattgtcactactaaatcaaccaccgatgatgcggatctttatgatacatacaatgataatgatacagtaccgccaactactgtaggtggtagtacaacctctattagcaattataaaaccaaggacttcgtagaaatatttggtattaccacattaattatattgtcagcagtggcgattttctgtattacgtattatatatgtaataaacacccacgtaaatacaaaacagagaacaaagtctagatttttgacttacataaatatctgggataataaaatctatcatattgagaggaccatctggttcaggaaagacagccataaccaaaagactgttaaaagactatgtgaatatatttggatttgtggtgtcccataccactagatttcctcgtcctatggaacgagaaggtgttgattaccttacgttaacagagaggccatctggaagggaatagccgccggaaactttctagaacatactgagtttttaggaaatatttatggaacttctaaaacagctgtaaatacagcggctattaataatcgtatttgcgcgatggatttaaacatcaacggtgttagaagtctt-aaaaatacttacctaatgcattacttgggtatataagacctacctctcttaaaatggttgagaccaatcttcgtcgtagaaacactgaagcggacgacgaatctcatcgtcgcgtgatgttggcaaaaaacggatatggatgaggtcaacgaagcaggtctattcgacactattattattgaagatgatgtgaatttagcatatagtaagtgttaattcagatactacaggaccgtattagaatgtattttaacactaattagagacttaagatttgacttaaaacttgataattaataatataactcgtttttatatgtggctatttcaacgtctaatgtattagttaaatattaaaacttaccacgtaaaacttaaaatttaaaatggtatttcattgacagatcatacattatgaagtttcaaggacttgtgttaattgacaattgcaaaaatcaatgggtcgttggaccattaataggaaaaggtggattcggtagtatttatactactaatgacaataattatgtagtaaaaatagagcccaaagctaacggatcattatttaccgaacaggcattttatactagagtacttaaaccatccgttatcgaagaatggaaaaaatctcacaatataaagcacgtaggtcttatcacgtgcaaggcatttggtttatacaaatccattaatgtggaatatcgattcttggtaataaatagattaggtgcagatctagatgcggtgatcagagccaataataatagactaccagaaaggtcggtgatgttgatcggaatcgaaatcttaaataccatacaatttatgcacgagcaaggatattctcacggagatattaaagcgagtaatatagtcttggatcaaatagataagaataaattatatctagtggattacggattggtttctaaattcatgtctaacggcgaacatgttccatttataagaaatccaaataaaatggataacggtactctagaatttacacctatagattcgcataaaggatacgttgtatctagacgtggtgatctagaaacacttggatattgtatgattagatggttgggaggtatcttgccatggactaagatatctgaaacaaagaattctgcattagtaagtgccgcaaaacagaaatatgttaacaatactgcgactttgttaatgaccagtttgcaatatgcacctagagaattgctgcaatatattaccatggtaaactctttgacatattttgaggaacccaattacgacgagtttcgtcgagtattaatgaatggagttatgaaaaatttttgttgat-aaaaaattaaaaaaataacttagttattatcactctcgcgagtacaatagaaacatggcgatgttttacgcacacgctttcggtgggtacgacgagaaccttcatgcatttcctggaatatcatcgacggttgccaatgatgtcaggaaatattctgttgtgtcagtttataataaaaagtataacattgtaaaaaacaaatatatgtggtgtaacagtcaagtaaacaagagatatattggagcactactgcctatgtttgagtgcaatgaatatctacaaattggagatccaatccatgatctagaaggaaatcaaatctctattgtcacatatcgccacaaaaactactatgctctaagtggaattgggtacgagagtctagacttgtgtttggaaggagtagggattcatcatcacgtacttgaaacaggaaacgcggtatatggaaaagttcaacatgagtattctactatcaaagagaaggccaaagaaatgaatgcactcaaaccaggacctatcatcgattaccacgtctggataggagattgtgtctgccaagttactactgtagacgtgcatggaaaggaaattatgagaatgagattcaaaaggggtgcggtgcttccgattccaaatctggtaaaagttaaagttggggaggaaaatgatacaataaatctttccacttccatatcagctctcctgaattccggtggcggcaccatcgaggtaacatctaaggaagaacgtgtggattatgtactcatgaaacgtttggaatctatacatcatctgtggtctgtagtgtatgatcatcttaatgttgtgaatggcgaagaacgatgttatgtacatatgcattcatctcatcaaagtcctatgctgagtactgtaaaaacaaatttgtacatgaagactatgggagcatgtcttcaaatggactccatggaagctctagagtatcttagtgaactgaaggaatcaggtgggcggagtcccagaccagaattgcagaaatttgaatatccagatggagtgaaagacactgaatcaattgagagattggcagaggagttcttcaatagatcagaacttcaggccggtgaatcagtcaaatttggtaattctattaatgttaaacatacatctgtttcagctaagcaactaagaacacgtatacgacagcagcttccttctatactctcatcttttgccaacacaaagggtggatatttgttcattggagttgataataatacacacaaagtaattggattcacggtgggtcacgactacctcaaactggtagagagtgatatagaaaagtatatccaaaaacttcctgttgtgcatttctgcaagaaaaaagaggacatcaagtacgcatgtagattcatcaaggtgtataaacctggtgatgagactacctcgacatatgtgtgcgcaatcaaagtggaaagatgctgctgtgctgtgtttgcggattggccagaatcatggtacatggatactagtggtagtatgaagaagtattctccagatgaatgggtgtcacatataaaattttaattagggtaaggtaaaactatatataataactaacaatttgtgtatcatatagacaattaattaggtaactgttatctctttttaactaactaactaactaactaactcttatatactattaataatacatctattaatcattgattagcttattgctttaattgtttttgtaaactaacactgttcattgaaaagggataacatgttacagaatataaattatatatggatttttttaaaaaggaaatacttgactggagtatatatttatttcttcattacataacacgtctgtgttctaattcttccaattcttccaattcttccacatctcatataatacaggaatataatcttgttcgaaaatacgagaaagtggataaaacaatagttgattttttatctaggtggccaaatttattccatattttagaatatggggaaaatattctacatatttattttatagatgctgctaatacgaatattatgattttttttctagatagagtattaaatattaataagaaccgtgggtcatttatacataatctcgggttatcatccattaatataaaagaatatgtatatcaattagttaataatgatcatctagataatagtataagactaatgcttgaaaatggacgtagaacaagacattttttgtcttatatattggatacagttaatatctatataagtattttaataaatcatagattttatatagatgccgaagacagttacggttgtacattattacatagatgtatatataactataagaaatcagaatcagaatcatataatgaattaattaagatattgttaaataatggatcagatgtagataaaaaagatacgtacggaaacacaccgtttatcctattatgtaaacacgatatcgacaacgcggaattgtttgagatatgtttagagaatgctaatatagactctgtagactttaatggatatacacctcttcattatgtctcatgtcgtaataaatatgattttgtaaagttattaatttctaaaggagcaaatgttaatgcacgtaatagattcggaactactccattttattgtggaattatacacggtatctcgcttataaaactatatttggaatcagacacagagttagaaatagataatgaacatatagttcgtcatttaataatttttgatgctgttgaatctttagattatctattgtccagaggagttattgatattaactatcgtactatatacaacgaaacatctatttacgacgctgtcagttataatgcgtataatacgttagtctatctattaaacagaaatggtgattttgagacgattactactagtggttgtacatgtatttcggaagcagtcgcgaacaacaacaaaataataatggatatactattgtctaaacgaccatctttgaaaattatgataccatctatgatagcaattactaaacataaacaacataatgcagatttattgaaaatgtgtataaaatatactgcgtgtatgaccgattatgatactcttatagatgtacaatcgctacatcaatataaatggtatattttaaaatgttttgatgaaatagatatcatgaagagatgttatataaaaaataaaactgtattccaattagttttttgtatcaaagacattaatactttaatgagatacggtagacatccttctttcgtgaaatgtaatattctcgatgtatacggaagtcgtgtacgtaatatcatagcatctattagatatcgtcagagattaattagtctattatccaagaagctggatgctggagataaatggtcgtgttttcctaacgaaataaaatataaaatattggaaaactttaacgataacgaactgaccacatatctgaaaatcttataaacactattaaaatataaaatctaagtaggataaaatcacactacatcattgtttccttttagtgctcgacagtgtatactatttttaacactcataaataaaaatgaaaacgatttccgttgttacgttgttatgcgtactacctgctgttgtttattcaacatgtactgtacccactatgaataacgctaaattaacgtctaccgaaacatcgtttaatgataaacagaaagttacgtttacatgtgattcaggatatcattctttggatccaaatgctgtctgcgaaacagataaatggaaatacgaaaatccatgcaagaaaatgtgcacagtttctgattatgtctctgaactatatgataagccattatacgaagtgaattccaccatgacactaagttgcaacggtgaaacaaaatattttcgttgtgaagaaaaaaatggaaatacttcttggaatgatactgtcacgtgtcctaatgcggaatgtcaacctcttcaattagaacacggatcgtgtcaaccagttaaagaaaaatactcatttggggaatatatgactatcaactgtgatgttggatatgaggttattggtgtttcgtatataagttgtacggctaattcttggaatgttattccatcatgtcaacaaaaatgtgatataccgtccctatctaatggattaatttccggatctacattttctatcggtggcgttatacatcttagttgtaaaagtggttttacactaacggggtctccatcatccacatgtatcgacggtaaatggaatcccatactcccaacatgtgtacgatctaacgaagaatttgatccagtggatgatggtcccgacgatgagacagatctgagcaaactctcgaaagacgttgtacaatatgaacaagaaatagaatcgttagaagcaacttatcatataatcataatggcgttgacaattatgggtgtcatatttctaatctccattatagtattagtttgttcctgtgacaaaaataatgaccaatataagttccataaattgctaccgtgaatataaatccgttaa--------------aataattaataacgaacaagtatcaaaagattaaagaattagctagaatcaattagatgtcttcttcagtggatgttgatatctacgatgccgttagagcatttttactcaggcactattatgacaagagatttattgtgtatggaagaagtaacaccatattacataatatatacaggctatttacaagatgcaccgttataccgttcgatgatatagtacgtactatgccaaatgaatcacgtgttaaacaatgggtgatggatacacttaatggtataatgatgaatgaatgcgatactgtatgtgtgggtaccggactacgattcatggaaatgtttttcgattacaataaaaataatcccaaaaatagcatcaacaatcaaataatgtatgatataattaatagcgtagccataattctagctaatgagagatatagaagcgcgtttaacgacgatagaatatacatccgtagaactatgatggacaaattgtacgaatacgcatctctaactactattggtacgatcactggaggtgtttgtta--ttatctgttgatgcatctagttagtttgtataaataattatttcgatatactagttaaaattttaagattttaaatgtataaaaaactaataacgtttttatttgtaataggtgcagttgcatcctattcgaataatgagtacactccgtttaataaactgagtgtaaaactctatatagatggagtagataatatagaaaattcatatactgatgataataatgaattggtgttaaattttaaagagtacacaatttctattattacagagtcatgtgacgtcggatttgattccatagatatagatgttataaacgactataaaattattgatatgtataccattgactcgtctactattcaacgcagaggacatacgtgtagaatatctaccaaattatcatgccattatgataagtacccttatatccacaaatatgagggtgatgaacgacaatattctattactgcagagggaaaatgctataaaggaataaaatatgaaataagtatgatgaacgatgatactctattgagaaaacatactcttaaaattggatttacttatatattcgatcgtcatgggcatagtaatacatattattcaaaatatgatttttaaaaatttaaaatatattatcacttcagtgacagtagtcaaataacaaacaacaccatgagatatattataattctcgcagttttgttcattaatagtatacatgctaaaataactagttataagtttgaatccgtcaattttgattccaaaattgaatggactggggatggtctatacaatatatcccttaaaaattatggcatcaagacgtggcaaacaatgtatacaaatgtaccagaaggaacatacgacatatccggatttccaaagaatgatttcgtatctttctgggttaaatttgaacaaggcgactataaagtggaagagtattgtacgggactatgtgtcgaagtaaaaattggaccaccaactgtaagattgactgaatatgacgatcatatcaatttgttcatcgagcatccgtatgctactagaggtagcaagaagattcctatttacaaacgcggtgacatgtgtgatatctacttgttgtatacggctaacttcacattcggagattctgaagaaccagtaacatatgatatcgatgactacgattgcacgtctacaggttgcagcatagactttgccacaacagaaaaagtgtgtgtgacagcacagggagccacagaagggtttctcgaaaaaattactccatggagttcggaagtatgtctgacacctaaaaagaatgtatatacgtgcgcaattagatctaaagaagatgttcccaatttcaaggacaaaatagccagagttatcacgagaaaatttaataaacagtctcaatcttatttgactaaatttctcggtagcacatcgaatgatgttacaacttttcttagcattcttgactaaatattcataactaatttttattaatgatacaaaaatgaaataaaactgtatattatacactggttaacgcccttggctctaaccattttcaagatgaggtccctgattatagtccttctgttcccctctatcatctactccatgtctattagacgatgcgagaagactgaagaggaaacatggggattaaaaatagggttgtgtataattgccaaagatttctatcccgaaagaactgattgcagtgttcatcgcccaactgcaagtggaggattgataactgaaggcaatggattcagagtagt--tatatgatcaatgtacagaaccccatgactttattatcaccgatactcaacaaacacgtcttggatcatctcatacatatattaaattcagtaacatgaatacaggtgtcccatctagtattccaaaatgttccagaactctctctatttctgtatattgtgatcaagaggcgggagacataaaatttgaggagtatactcaagaatcaagtgatatcagtattagagttaagtatgattcatcatgtattgattatctgggtattaatcaaagtttcatgaatgaatgtattcgaagaattacaacatgggatagagaatcatgcgtcagaattgatacacagactataaataaatatcttaagtcttgcaccaacacaaaattcgaccgtaatgtctacaaaaggtacatactgaagagtaaagcactccatgctaaaacagagttgtaatagatataaaatactttttataataattaggctagaaaaatctcactcacatgtaatcttaaaaaaatgatatgatagttcttacaagtagcgattgagttttaaatggattctattaattaccggggaacttaacaattcgttctgatctacagacattggttaataaatcatcttattttgccaatatattaaaatgtggaaactccactaataatattacattgtgcgactttcaagatgatgtgatatatagggttatacagttttaacaattatataatagagatagaaagtacaaaagatgtagaatcaatgatatggcacgctaaacagttgggtgtggaatcattgctaaaagaatgtcaaaattatttgcttagaatattacgtatataattgtttagaaatttatagaataactaatattaatacattatcgtatatctacaacgatataagaaacttcatattggataatattactattaatatataaggatccagattttatatatttgcctaaatacattattatagatttactaggacaatcacctaaatgtttttaacgaagataatgtggtaaagattatatacacttatatatcttccgatatctacaaggatattccatatcatcattgtgtaaactaaataacgttttctatggcatttgataaggacattggatatgtggaaaagatgatggtgtatggaagttagtacattatcaacttctccttattgattgaaaatgaaaatataaatagtttttatgtatagcggtatctaccctatagttttattgcttactactaacatggattcagatacagatacagatacagatacagatacagatacagatacagatacagatacagatacagatgttacaaatgtagaagatatcatgaatgaaatagatagagaga---aagaaatactaaaaaatgtagaaattgaaaataataaaaacattaacaagaatcatcccagtgaatatattagagaagcacttgttattaataccagtagtaatagtgattccattgataaagaagttatagaatatatcagtcacgatgtaggaatatagatcatatctactaatttttataatcgatacaaaacataaaaacaactcgttattacatagcaggtatggaatccttcaagtattgttttgataacgatggtaagaaatggattatcggaaatactttatattctggtaattcaatactctataaggtcagaaaaaatttcactagttcgttctacaattacgtaatgaagatagatcataaatcacacaagccattgttgtccgaaatacgattctatatatctgtattggatcctttgactatcgacaactggacacgggaacgtggtataaagtatttagctattccagatctgtatggaattggagaaaccgatgattatatgttcttcattataaagaatttgggaagagtattcgccccaaaggatagtgaatcagttttcgaagcatgtgtcactatgataaacacgttagagtttatacactctcgaggatttactcatggaaaaatagaaccgatgaatatactgattagaaataaacgtatttcactaattgactattctagaactaacaaactatacaaaagtggaacacatatagattacaacgaggacatgataacttcaggaaatatcaattatatgtgtgtagacaatcatcttggagcaacagtttcaagacgaggagatttagaaatgttgggatattgcatgatagaatggttcggtggtaaacttccatggaaaaacgaaagtagtataaaagtaataaaac-aaaaaaaagaatataaacaatttatagctactttttttgaggactgttttcctgaaggaaatgaacctctggaattagttagatatatagaattagtatacatgttagattattctcaaactcctaattatgacagactacgtagactgtttatacaagattgaaattatattc--tttttttatagagtgt-ggggtagtgttacggatatctaatattaatattagactatctctatcgcgctacacgaccaatatcgattactatggatatcttcagggaaatcgcatcttctatgaaaggaaagaatgtattcatttctccagcgtcaatctcgtcagtattaacaatactgtattatggagctaatggatccactgctgaacagctatcaaaatatgtagaaaaggaggagaacatggataaggttagcgctcagaatatctcattcaaatccatgaataaagtatatgggcgatattctgccgtgtttaaagattcctttttgggaaaaattggcgataagtttcaaactgttgacttcactgattgtcgcactatagatgcaatcaataagtgtgtagatatctttactgagggaaaaatcaatccactattggatgaaccattgtctcctgatacctgtctcctagcaattagtgccgtatactttaaagcaaaatggttgatgccattcgaaaaggaatttaccagtgattatcccttttacgtatctccaacggaaatggtagatgtaagtatgatgtctatttacggcgagccatttaatcacgcatctgtaaaagaatcattcggtaacttttcaatcatagaactgccatatgttggagatactagtatgatggtcattcttccaaacaagattgatggattagaatccatagaacaaaatctaacagatacaaattttaagaaatggtgtaactctctggaagctacgtttatcgatgtgcacattcctaagtttaaggtaataggttcgtataatcttgtggatacgctaataaagttgggactgacagatgtgttctattcaactggtgattatatcaatatgtgtaattcagatgtgagtgttgacgctatgattcacaaaacgtatatagatgtcaatgaagagtatacagaagcagctgcagcaacttctgtactagtggcagactgtgcatcaacagttacaaatgagttctgtgcagatcatccgttcatctatgtgattagacatgtcgatggtaaaattcttttcgttggtagatattgctctccaacaactaattaagcacattcttaatattagaatattatatagttaagatttttactaacaggttaacatttttttttaaaaatagaaaaaacatgtggtattagtgcaggtcgttattcttccaattgcaattggtaagatgacggccaactttagtacccacgtcttttcaccacagcactgtggatgtgacagactgaccagtattgatgacgtcagacaatgtttgactgaatatatttattggtcgtcgtatgcataccgcaacaggcaatgcgctggacaactgtatgacacactcctctcttttaaagatgatgcggaatcagtgttcatcgacgttcgtgagctggtaaaaaatatgccgtgggataatgttaaggattgtacagagatcatccgttgttatataccggatgagcaaaaaaccatcagagagatttcggccatcattggactttgtgcatatgctgctacttactggggaggtgaagaccatcccactagtaacagcctgaacgcattgtttgtgatgcttgagatgctcaattacatggattataccatcatattctggcgtatgaattgatgagttacagcttgacatttcttctttcctccctcttcttctacctttcccagaaacaaac-ttttttacccactataaaataaaatgagtatactacctgttatatttcttcctatattttttttattctccattcgttcagacttttaacgtgcctgaatgtatcgacaaagggcaatattttgcatcattcatggagttagaaaacgagccagtaatcttaccatgtcctcaaataaatacgctatcatccggatataatatattagatattttatgggaaaaacgaggagcggataatgatagaattatacagatagataatggtagcaatatgctaattctgaacccgacacaatcagactctggtatttatatatgcattaccacgaacgaaacctactgtgacatgatgtcgttaaatttgacaatcgtgtctgtctcagaatcaaatatagatcttatctcgtatccacaaatagtaaatgagagatctactggtaaaatggtatgtcccaatattaatgcatttatttctagtaacgtaaacgcagatattatatggagcggacatcgacgccttagaaataagagacttaaacaacggacacctggaattattaccatagaagatgttagaaaaaatgatgctggttattatacatgtgttttaga-------------------------------------------------------------------a----t-----------------------------------------a-----------------------------t-----------------------------------atat------------------------------------a-------------------------------------------------------------------------------------------------------------------------------------------------------------------------------------------------------------------------------------------------------------------------------------------------------------------------------------------------------------------------------------------------------------------------------------------------------------------------------------------------------------ggcaaaacatataacgtaaccagaattataaaattagaggtacgggatagaataatacctcctactatgaaattaccagaaggagtagtaacttcaataggtagtaatttgactattgcatgcagagtatcgttgagacttcccacaacggacaccgacgtcttttggataagtaatgg--tatgtattacgaagaagaagacgaggacggagacggtagaataaatgtagcaaataaaatctatatgaccgataagagacgtgttattacatcctggttaaacattaatcctgtcaaggaagaagatgctacaacgtttacatgtatggcgtttactattcctagcatcagcaaaacagttactgttagtataacgtgaatgtatgttgttacatttccatatcaattgagtttataagaa-tttttatacattatcttccaacaaacaattgacgaacgtattgctatgattaactcccacaatactatgcatattattaatcattaacttgcagactatacctagtagtgctattttgacatactcatgttcttgtgtaattgcagtatctatattattaaagtacgtaaatctagctatagttttattatttaattttagataatatactgtctccgtatttttaaaaaattaccacatcctttattaaatcatgaatgggaatttctgtgtcatcgttagtatattgtgaacaacaagagcagatatctataggaaagggtggaatgcgatacattgatctatgtagttttaaaacatacgcgaactttgaagaatttatataaatcatctcacgagatattgctctctgtcatattcatacacctgcataaactttctagacatcttacaatgtgttattttatgatcatatttacatatttactggtatatcaaagatgttagattagttaatgggaatcgtctataataatgaatattaaacaattataggaggagtttatacctacaaaaacatcataaaaatgagtcatcgtccgatttatgttttaaatatactaacattactaccttcagaaattatatacgaaatattatacatgctgacaattaacgatctttataatatatagtatccacctaccaaagtataattgtattttttctcatgtgatgtgtgtaaaaaactgatattatataattatcttagtacctat------------gatgaagatgaagatgatggtccgtatatattttgtatcattatcgttattgctattccatagttacgccatagacatcgaaaatgaaatcaccgaattcttcaataaaatgagagatactctaccagctaaagactctaaatggttgaatccagtatgtatgtttggaggcacaatgaatgatatggccgctctaggagagccattcagtgcaaagtgtcctcctattgaagacagtcttttatcgcatagatataaagactatgtggttaaatgggaaaggctagaaaagaatagacggcgacaggtttctaataaacgtgttaaacatggtgatttatggatagccaactatacatctaaattcagtaaccgtaggtatttatgtaccgtaaccacaaagaatggtgactgtgttcagggtgtagttagatctcatgtgtggaaaccttcttcatgcattccaaaaacatatgaactaggtacttatgataagtatggcatagacttatactgtggaattctttatgcgaaacattataataatataacttggtataaagataataaggaaattaatatcgacgattttaagtattcacaagcgggaaaggaattaattattcataatccagagttagaagatagtggaagatacgactgttacgttcattacgacgacgttagaatcaagaatgatatcgtagtatcaagatgtaaaatacttacggttataccgtcacaagaccacaggtttaaactaatactagatccgaaaatcaacgtaacgataggagaacctgccaatataacatgcagtgctgtgtcaacgtcattatttgtcgacgatgtactgattgaatggaaaaatccatccggatggattataggattagattttggtgtatactctattttaactagtagaggcggtatcaccgaggcgactttgtattttgaaaatgttactgaagaatatataggca------at------acatataca------tgtcgtggacacaactattattttgataaaactcttacaactacagtagtattggagtaaatacacaatgcatttttatatacattactgaattattattattaattatatcgtatttgtgctatagaatggatgaagatacgcgactatctaggtatttgtatctcaccgatagagaacatataaatgtagactctattaaacagttgtgtaaaatatcagatcctaatgcatgttatagatgtggatgtacggctttacatgagtacttttataattatagatcagtcaacggaaaatacaagtatagatacaacggttactatcaatattattcatctagcgattatgaaaattataatgaatattattatgatgattatgatagaactggtatgaacagtgagagtgataatatatcaatcaaaacagaatacgagaatgaatatgaattctatgatgaaacacaagatcaaagtacacaactagtagattacgacattaaactcaaaaccaatgaggatgattttgttgatgaattctatggttatgatagatcagtgggtgtccatgattatatagatgtatcaattaataaagtagtatatggaagagagtctcacgtaagatggcgggatatatggcaagaacataatgatggcgtatacagtataggaaaggagtgcatagataatatatacgaagacagacataccgtagacgaattctacaagatagacagcgtatcagatgtagatgacgcagaacatatatctcagataactaatgatgtatctacacaaacatgggaaaagaaatcagagttagatagatacatggaaatgtatcctcgtcatagatatggtaagcattctgtctttaagggattttctgacaaagttagaaaaaatgatttagacatgaacgtggtaaaagaattactttctaacggtgcatctctaacaatcaaggatagcagtaataaggatccaattgctgtttattttagaagaacaataatgaatttagaaatgattgatatcattaacaaacatacaactatctatgaacgcaggtatatagtacactcctatctaaaaaattatagaaatttcgattatccatttttcagaaagttagttttgactaataaacattgtctcaacaattattgtaatataagcgacggcaaatatggaacaccactacatatattagcatctaataaaaaaataataactcctaattacatgaagttattagtgtataacggaaatgatataaacgcacgaggtgaagatacacaaatgcgaactccattacacaaatatttgtgtaaatttgtatatcataatattgaatatggtatccgatactataatgaaaagattatagacgcatttatagagttaggagccgatctaactattccaaatgacgatggaatgataccagtagtttactgtatacactcaaatgccgaatatggttataacaatattactaacataaagataatacgtaaactacttaatcttagtagacgtgcgtcacataatctatttagagatcgagtcatgcacgattatataagtaatacatatattgatcttgagtgtttagatatcattagatcactggatgggtacgatattaattgttactttgaaggacgtacaccacttcattgcgctatacaatataacttcactcagattgctgagtacttattagatcgaggagctgatatatcattaaagacagacgatggtaaaactgtatttgatttatcgttatgtagttacattcctcttaaatggactagctttttgattagtcgtctaccgcctaaaagtgtcatatgctcactgactaaccatataatagattatgttcttacgaacaatagacgtattatttggcagagtcaaatgattaataagtacgtactgttactggacccatccttttattatagattcagaaatgttatcgaaaacaaattagaccaatacaataatcgttataatatgttcgaacacgatagggacgttaatgaaaagtatggcaaagtcttacatgacctcgatacatatatcaaggatgtacaagtattaaaatctacttccatcactaataatataacactatacgacactattataaataataagtcagagtttcctatacgtcgtgtaaacgacaaacaattaattaatctcataaaatccaatacatatcataatcttatcgaaaaagttattaaaaatacattagagaaatatactttaactaatatagtcctcgagtatatgatctcatctcgatctcaatcatcttatttgagtcgtattcctaatgagatattactcgaaatattatataaactcgacatgtacgatttacgtaatctatatacaagatatatgagagagaatgatatcacagagtatcatatagagaatacgaggtctgtttctacacagacatgaataatgaatacacatacaacgttttttttttttaatcttagatataacactaattacatcaagattatatattgaaatcgtaatttgagttgtctgatcatcatggatatcgaaaatgatatacgtaacattagcaatcttttagatgattgatatattattatgcgatgtaatcataactatcggagatgtagaaattaaagcgcataaaactattttggttgccggatctacgtattttaaaacaatgttcacaacacctatgatagtgagagatctagcaactagagtaaatatacagatgttcgataaagattccgtcaaaaatattgtacagtacttatacaataggtatataagttctatgaatgtgatagacgtattaaaatgcaccgactaagaacgtagaacgaactatagaatgttatacaatgggtgatgataagtagaagatgttacccgatatacccatagcattatctagttatggcatgtgtgtattagatcaatacatatacattataggcggtcgtacccaacactgattatacatcggtacatacagtaaatagcatagatatggaggaggatacaaatatttcaaataaagttatgagatacgcgctgtcaataatatatggaagacattacctaacttctgaactggaactataaatccaggctctcgcataaagatgaatatatatgttgtatgcgacatcaaagatgaaaaaatgttaagacttatatatttagatataacacgaatatgtatgacggatgggaattggtaacgatgacagaaagcagattgtcagctctgcatac---tattcttc-atgacaataccataatgatgttacattgttatgaaacgtatatgttacaagatacatttaatgtgcttacggaacatatatttagaaacatctactaacgattttttatgcttgtattattaatggtatgtaatatgatttaattgattgtgtacacgataccaatttgtcgagtatgaatacggagtacaaacataaactgaagtttaacattatatacattatatacatt---------atatacattatatacatt---------atatacattatatac---------att---------------------------atata------------------------------------------------------------------------------------------------------------------------------------------------------------------------------------------------------------------------------------------------------------------------------------------------------------------------------------c---------------------------------------------------------------------------------------------------------------------------------------------------------attatatacattatatac---------------------------atta---------tatacattat---------atacattatatacatt-------------------------------------------------------------------------------------------------------------------------------------------------------------------------------------------------------------------------------------------------------------------------------------atatacattatatacattatatacattatatacattatatacattatatacattatatacattatatacattata---------------------------------------------------------------tacattatatacattatatacattatatacattatatacattatatacattatatacattatat------------------------------------------------------------------------------------------------------------------------------------------------------------------------------------------------------------------------------------------------------------------------------------------------------------------------------------a---------catt---------------------------------------------------------------------------------------------------------------------------------------------------------------------------------------------------------------------atatacattatatacattat------------------------atacattatatacattatatacatta---------tatacattatatacattatatacattatatatcgttattgtttggtctatgccatggatatctttaaagaactaatcttaaaacatacggatgaaaatgttttgatttctccagtttccattttatctactttatctattctgaatcatggagcagctggttctacagctgaacaactatcaaaatatatagagaatatgaatgagaatatacccgatgataagaaggatgacaataatgacatggacgtagatattccgtattgcgcgacactagctaccgcaaataaaatatacggtagtgatagtatcgagttccatgcctcattcctacaaaaaataaaagacgattttcaaactgtaaactttaataatgcgaaccaaacaaaggaactaatcaacgaatgggttaagacaatgacaaatggtaaaattaattccttattgactagtccgctatccattaatactcgtatgatagttattagcgccgtccattttaaagcaatgtggaaatatccattttctaaacatcttacatatacagacaagttttatatttctaagaatatagttaccagtgttgatatgatggtgggtaccgagaatgacttgcaatatgtacatattaatgaattattcggaggattctctattatcgatattccatacgagggaaactctagtatggtgattatactgccggacgacatagaaggtatatataacatagaaaaaaatataacagatgaaaaatttaaaaaatggtgtggtatgttatctactaaaagtatagacttgtatatgccaaagtttaaagtggaaatgacggaaccgtataatctggtaccgattctagaaaaattaggacttactaatatatttggatattatgcagattttagtaagatgtgtaatgaaactatcactgtagaaaaatttctacatacgacgtttatagatgttaatgaggagtatacagaagtatcggccgttacaggagtatccatgactaacttttcgatggtatatcgtatgaaggtctacataaaccatccattcatatacatgattaaagataacaccggacatacactttttatagggaaatactgctatccgcaataaatataaacaatagacttttatcacgttatctcatgtataaaatattacaaatagtatagcataaactaaagtcgatacatacattaaaacttaaataataatgtaatttacaattaatagtataaactaa-------aaaaaattaaaaacaatatcattattataagtaatatcaaaatgacgatatacggattaatagcgtatcttatattcgtgacttcatccatcgctagtccactttacattcccgttattccgcccatttcggaagataaatcgttcaatagtgtagaggtattagtttctttgtttcccgatgaccaaaaagactatacagtaacttctcagttcaataactacactatcggtaccaaagactggactatcaacgtactatccacacctgatggtctggacataccattgactaatataacttattggtcacggtttactataggtcgtgcattgttcaaatcagagtctgaggatattttccaaaagaaaatgagtattctaggtgtttctatagaatgtaagaagccgtcgacattacttacttttttaaccgtgcgtaaaatgactcgagtatttaatagatttccagatatggcttattatcgaggagactgtctagaagccgtttatgtaacaatgacttataaaaatactaaaactggagagactgattacacgtacctctctaatggggggttgcctgcatactatcgtaatagggtcgatggttgattattgattag---------tatattccttattctttttattcacacaaaaagaacatttttataaacatgaaaccactgtctaaatgtaattatgatcttgatttatagatgatgatcagccttcagaggattttgaccagtatgtttaatatgaaaaaaaacataactattaagcgctattgcgctattgtgcttaattattttgctctataaactgaatatatagccacaattattgacgggcttgtttgtgaccggcaatcatgaattttcagaaattatctctggctatatatcttacggtgacatgttcgtggtgttatgaaacatgtatgagaaaaactgcgttgtatcatgacattcaattggagcatgtagaagacaataaagatagtgtagcatcgctaccgtacaagtatctacaagtagtcaaacaaagagaacgtagtagattgttggctacatttaattggacggatatagctgagggtgttagaaatgagttcattaaaatatgtgatatcaacggaacatatctatataattatactattgctgttagtataattattgattccacggaagaactaccaacagttactccaattacaacatatgaaccttctatatataattatactatcgattatagcactgttattactactgaagaactacaagtgactccaacatatgcacctgtaacaactcctcttccaacatcagcagttccttatgatcaacgatcgaataacaatgtaagtactatatctattcaggtactgagtaaaatattgggagtcaatgaaacagaattaactaattatcttattatgcataaaaatgacactgttgacaataacaccatggttgatgatgagacatctgacaataacacattgcatggtaatataggatttttggaaataaataattgttataatgtttctgtgtcagatgctagttttagaataacattagtaaacgatacttctgaagaaattttgctaatgctaacaggaactagttcatccgacaccttcatatcttccaccaatatcactgaatgtttgaaaacattaatcaataatgtgtcgattaatgatgtacttataacacaaaatatgaatgtaacatctaattgtgataaatgctcaatgaatttgatggcatccgttattcctgcagttaatgaatttaacaatacgttgatgaaaattggtgtaaaagatgatgaaaacaatacggtatataaatattataattgtaaactaactacaaattctacatgtgatgagttaatcaatttagatgaagtaattaacaacataactctgacaaatattatacgcaatagtgtttcgacaactaacagcagaaaaagacgagatctgaatggtgagtttgaattttccacttccaaggaattagattgtctttacgaatcatatggtgtaaacgatgatataagtcattgttttgcatcacctagacgtagacgatctgatgacaaaaaggagtacatggacatgaaattattcgaccacgcgaaaaaagatttaggaatagacagtgttattcctagaggtacaacccatttccaagtaggtgcatctggtgcaagtggtggtgttgtaggagatagtttcccatttcaaaatgttaaatcgcgtgccagtctattggcggaaaaaataatgcctagagtacctattactgctaccgaagctgatctatatgcaactgtaaatagacaacccaagttaccagcaggtgttaaaagtactccgtttacagaggcgcttgtgtctacgataaaccaaaagctttctaatgttagagaggtaacttatgcttcgctcaatctgccaggatcaagtggctatgttcatagaccatctgattctgttatttacagcagtataagacggtcacgtttacctagtgatagcgatagtgattatgaggatatacaaactgttgttaaggaatataatgaaagatatggtagatcagtcagtagaacacagtcatcaagtagtgaaagcgattttgaagatatagatactgttgttagggaatatagacaaaaatatggcaatgcaatggcaaaaggacgtagtagttcccctaaacctgatccattatatagtactgttaagaaaacaactaaaagtctatctactggtgtagacatagttacaaaacaatcagactattctctattacctgacgttaatactggcagttctattgtgtcacctctcaccagaaaaggagctactagacgacgacctagacgccctacaaatgatggtctacagagtccaaatcctcctctccgtaatccacttcctcaacatgatgattattatcctccgcaagtacacagacctccaccacttcctcctaaaccagtccaaaatccgccacaacttccccctagaccagtaggtcaattactacctcctcctatagatcaaccagataaaggatttagtaagtttgtatcacctagacggtgtagaagagcaagctctggagtcatatgtggtatgatacaatcaaaaccaaacgatgatacctattcacttcttcaacggccaaaaattgaaccagaatatgtggaggttggtaatggtatacccaagaacaatgttcctgtaataggtaataaacatagtaaaaaatatacatcgacgatgtcaaaaatatcaacaaaatttgataaatctacggcatttggagcagcaatgttactaactggtcagcaggccattagccaacagactagatcaactacgttgagtagaaaagatcagatgagtaaggaagaaaagatattcgaagcagttacaatgagtctatcaactataggttcaacgttgacgtctgcaggtatgacgggtggtccaaaactaatgattgcaggaatggctataacggctataactggtataatagatacgataaaagatatatattacatgttttcaggacaggagaggccagtagatcctgttattaaattatttaataagtacgctggcttaatgtccgataataataaaatgggtgtaagaaaatgtttgacacccggtgacgacacacttatttatatcgcatacagaaacgataccagttttaaacagaatacggatgcgatggctttgtatttcttagatgttatcgattcagagatcctatatctaaacacatcaaatttagttctagagtatcaactaaaggtggcttgccccataggaacattaagatctgtagatgtggacataactgcgtatacaatattatatgatacagcggataatattaagaaatacaagtttatcagaatggcaacgctactatccaaacatccagttattagattgacatgtggtttagcagcaacattggtgattaaaccgtacgaggtacccatcagtgatatgcaactactaaaaatggcgacgcctggtgaaccagaatccactaaatctataccatccgatgtctgtgataggtatcctctaaagaaattctatcttttagctggtggttgtccctatgatacatctcaaacttttattgtacatactacttgcagtattctactaagaacagctacacgggatcagtttagaaacagatgggtgttacaaaatccatttagacaagaagggacatataagcaactgtttacctttagcaaatacgattttaacgacaccataatcgatcctaatggtgtggtgggtcatgctagcttttgtaccaatagaagcagcaaccaatgtttctggtccgaacctatgatattggaagatgtatcatcgtgtagttctagaactagaaaaatatacgtaaaactgggaatatttaatgctgaaggttttaatagttttgtactaaattgtccaactgggtctacacctacatacatcaaacataaaaatgcggacagtaacaatgttatcatagagctacctgtaggtgattacggcacagccaaattgtattcagcaacaaaaccatcgaggatagctgtgttctgcacacataactatgataaacgattcaaatcagatattatagttctaatgtttaataaaaacagcggtattccattttggagcatgtacacaggaagtgtaactagtaaaaatagaatgtttgccacattggctagaggaatgccgtttagatcaacgtattgcgataacagacgacgatcaggttgttattatgcaggaataccatttcatgaagatagtgtagaaacagatatacattatggaccagaaataatgttaaaggaaacatatgacataaacagtattgacccacgagttataacaaagtcaaagacccattttcctgctccattgagtgtaaaattcatggttgacaatttaggaaatggatatgacaaccctaattcattttgggaagatgctaaaactaagaaacggacatatagtgcaatgacgataaaagtcctaccatgtacagtgagaaataaaaatatagactttggatataactatggagatattatttctaatatggtttatctacaatctactagtcaggattatggagatggtaccaaatatacatttaaatccgtaactagatcagatcatgagtgtgaatctagcttagatctaacgtctaaggaagtaactgtgacatgtcctgcgtttagtataccaagaaatatatcaacatatgaaggtctatgctttagtgttactacatctaaagatcattgtgctacaggtattggttggttaaaatctagtggttatgggaaggaagatgctgataaaccacgtgcttgttttcatcattggaattattacacactgtcgttggattattactgttcatacgaagatatttggagaagcacctggcctgactatgatccatgtaagtcatatatccatatagagtatagagatacatggatagaatctaatgtgttacagcaacctccttacacattcgaattcattcatgacaattctaacgaatatgtggataaagaaattagtaacaaattaaatgatctgtacaatgaatacaagaagattatggaatatagcgacggatcattgccggcgtctataaacagattagcaaaggcattgacttcagagggtagagaaatagcaagtgttaatatagatggtaatctgttagatatcgcatatcaagcagataaggaaaagatggccgacatacagacaagaataaatgatattattagagatttgtttatacacactctatcagacaaagatataaaagacattatagaatccgaagaaggtaagagatgttgtataatagatgttaagaacaatcttgttaaaaagtactattctattgataattatctatgtgatactttagatgattatatatacacctctgtagaatataacaaatcctatgtgttagtaaacgatacttatatgagctatgactatcttgaatcatcaggtgtagttgttctatcatgttatgaaatgactataatctccttggatacaaaagacgccaaagatgctatagaagatgtgatagtagcaagtgcggtagccgaagcattgaatgacatgtttaaggaatttgataaaaacgtaagtgctattataataaaagaagaagataattatctaaacagttcgcccgatatctaccatataatatatatcataggtggcactattctgctactgttagtcattattttaatattggcaatttatatagcgcgcaataaatacagaaccaggaaatatgaaataatgaaatatgacaatatgagcattaaatctgagcatcatgatagtcttgaaacagtgtctatggaaattattgataatcggtactaataaaatagtttaactcttttagaaccagtttggtactgtaatttcagttcattactcgttgagaatattgatgattttttttaaatgagtatcggtagttacatattaccatatcatccattatataatcgatgatgcatgtattagaatactttccgaataagtcttctaaatattgtattaattatgaaaaactatgctatgtgagtatgattcaaagatgtttaatgatacgatactagattttatctctagcgagattgtttagaatcatttatcataactatgtttaataaattcatcaacgaatatcgataaagacctcttgtaattcgagtataggaagtagtattaccatatcaacttccgagttaacaattactctaaaacatgaggatt----tcctgtctttattggagattactattcagtcgttgataaactagtaacctcaggtttctttacaaacgataaagtacaacatcaagacctcacaacacagtgcaagattaatctagaaatcaaatgtaattctggaggagaatctagacaactaacacccacggcgaagtatactttatgcctcattcagaaacggtaactgtagtaggagactgtctctctaatctcgatgtatatataatatataccaatacggacgcgatatattccgacatgaatggcgtcgcttatcatatgttatatcctaaatgttgatcatattccacaaatgattgtgaacgagattaaatcatctaacaaataattagttttttatgacattaacatataataaataaattaatcattattgacttaacgatgacgaaagttatcattatcttaggattcttgattattaatacaaattcgttgtgtctatgaaatgtgaacaaggtgtctcatattataatgcacaagaattaaagtgttgtaaactatctagccaggaacatattcagattatcgatgtgataaatacagcgataccatctgtggacattgtccaagtgacacattcacgtcaatatataatcgttctcctcggtgtcatagttgtagaggtcacaccttgtacacctaccacaaatagaatctgtcattgtgactcgaatagttatcgtctccttaaagcttctgatggtaactgtgttacatgtgctcctaaaacaaaatatggtcgtgtgtacggaaagaaaggagaaaatgatatggaataccatttgtaagaaatgtcggaagggtacttattcagatattgtatctgactctgatcaatgtaaacctatgacaagataagacttactcgcatctactggatagacataaatatcctcctcgtaataatgaaatataatatacactaattattaatatcaatcgagtattaacatataagttatttttaaaccccttttgggttccgtcctaaacggcgtttcggtctgtgtcgccaccatggtcacaccgagcctctgcgtgctcctccatcgaggacgacttcaactatgacagctcggtggcgtctgccagcgtgtacatacgaatggcatttctaagaaaagtctacggtatcctttctacaatttcctttaacaacggcaacagctgcagtatttttatactttgaatgcatcggacatttatacaagggagtcctgttctaatattggcatcaatgttcggatctataggcttgattttcgcattgactttacacagacatgaacatcccctgaatctgtacatactttgtggatttacactgttagaatctctaacgctggcctctgttgttactttctatgatgcacgtatcgttatgcaagctttcatgttgactactgcagtgtttcttgctctgactacatatactctacaatcaaagagagatttcagtaaacttgtaacaggattgtttgctgctttctggattttaattttgtcaggagtcttgaggataaagtttaaaatagaattaataaagaacatataggtcattttttaaacatggatagaaaccaaggttgttagttaataatatacaagatattttttctcactctgatccatgtaaaccaaggacgagagacactctcattcctcattcacgacaccattaaaaatggaaattaaagccctctattaagcacagacggctacaggtctaccatcaggttaccttcgtctaccttcacaatggcctctccttgtgcccagttcagtccctgtcattgccacgctactaaggactccctgaataccgtgactgatgtcagacattgtctgactgaatacatcctgtgggtttctcatagatggacccatagagaaagcgcagggcctctctacaggcttctcatctctttcagaattgatgcaatggagctatttggtagcgagttgaaggagttctcggattcacttccgtgggacaatatcgacaattgcgtggagatcattaaatgtttcatcagaaatgactccatgaaaaccgccaaagaactttgtgcaataattggactttgtactcaatcagctattgtcactggaagagtcttcaatgataagtatatcgacatactacttatgctgcgaaagattctgaacgagaacgactatctcaccctcttggatcatatcctcactgctaaatactaaatctccttcatgctctctcactaatactcttactcactacactttttatcatcttatgatgaatgattgccttcatca-tttttcgtggaatataatataggaataattagcaccagaatagctatggatatctcgttaagaatattctcgataagagacataatgtagacatagttattatatccttcttagataagtgttacgctactggaaagtttccatcgttattattacatgaagatgatataattaaaccaacattgagattggctcttatgttagctggattgaattactgtaataaatgcatcgagtatagagggatatagcaattctcgataatagtcatgcaatatttgaatgagactgataatttaggtaatacagtactacacacatatctttctagattatatatcgttaaaaatctgtaagaggtatatttctcataagtatccactgtgtaatattattaatggatatatagataacgcaatagggactaatagtattgtaaaagatataatcgactatttacgtacatatccagatatctatattcctactagtttgctgcgtagttgcatcattgatatgcatgatttatcaggattcagagatgaattactaagtaaactacaatcccacaataagtaagaatcaaatatcaaaaactcacttttgatttttctagtcttaagtaatacatatatttattaatagacctatgaaataaaaaaaggtaacaatggattcgcgtatagctatttacgtattagtatcggcatctcttttgtatcttgttaattgtcacaaactagtacattacttcaatctgaaaataaatggaagtgatataactaatacagcagatatattgctggacaattatccaattatgacctttgatggaaaggatatttatccatctatctcgttcatggtcggtaataaacttttcctagatctttataaaaatatctttgaagaatttttcagactatttcgagtatctgtaagtagtcaatacgaggaattagaatattattattcatgtgattatactaacaaccgtcctacaattaaacaacattacttttataacggcgaagaatatactgaaatt
>IIb_A.1_MPXV/Israel/IIbR01/2018|EPI_ISL_13056289|20181004|
ttaaac-------------------acaaatcatctacgtttataaca---------------------------------------------------------------------------------------------------acattctcattattaat-------------tagttctgtagaatatcttt--------------------aataatttggctatacatctgttcaatactatct-------------------------------------------------------------------attgatgatttcttttttaagacttaaactagtta----------------------------------------------tggtaatgacgatgaaa----tcgagtagta------acttctaataaagacttgata------tcattatcatatgtttgatcg---------------------tcatagttaatagtgtg------------------------------------------------------------gctaaatggtactgttaataagtttat----------------------------------------------------agacaatatcatagtattttctttccagaat-----------tagattatttttttaaatactgatcctcacaattccgtgatgtagcagtagttggt------------------------------------------------------------------------------------gcatggtctatatcgt----------------------------------------------------------------------------------------------------------------------------------taaaatgtatcatatataatagttttctgacgtggagtacagaattttcga-----ttaat-------------------------------------gagttcatggtaaggaagggcaaa-------------------------tgcctgtatataatata----------------------------------------------------------------------------------------------cataagttaatagttttttatcatattttctaataccataataaaaattatcattattgcgtttggtagttctgccctatcatctatatcactgtcactctcgctctcactatatcttctaaaattacaaacaac----------------------------------------------------------------------------------------------------------------------------------------------------------------------------------------------------------------------------------------------------------------------------tggatattcgat--------------------------------------------------------------------------------aacagcatttgt---------------------------------------------------gtagtttttgtcttttacagtatatacgttattgtcaaaatctaaacaaatattagcataatacatctatctataagatcaggatccatgttcgagcatactagccatgtatatttgtaacttcgtcgtacagcgttagatcaatagaataaacaatcgtgtgacgcaacttttttacgatctagttgtatgagtttatcgtttacataagcaattaacggctttaacagatgatctgagtaataatatacctctgttatacgtttaatgttcacggtcttagtatttttagatatcaattgtgatttacaccatattcgactcccttgtgtgtaacgttagaaattctaaatcta---tattatctattacagcgtaaaacacattcaatattgtattgttatttttatattatttacacaattaacaatgtattattagtttatattactgaattaataatataaaattcccaatcttgtcataaacacaaaatccattaaaaatgtcgataaaatatctgatgttgttgttcgctgctatgataatcagatcattagccgatagtggtaatgctatcgaaacaacatcgccagaaattacaaacgctacaacagatattccagctatcagattatgtggtccagagggagatggatattgtttacacggtgactgtatccacgctagagatatcgacggtatgtattgtagatgctctcatggttatacaggtattagatgtcagcatgtagtattagtagactatcaacgttcaggaaaaccagacactacaacatcatatatcccatctctaggtattgtgcttgtattagtaggcattattattacgtgttgtctattatctgtttatatgttcactcgaagaactaaactacctatacaagatatggttgtgttatattttttataaaatttttttatgagtatttttacaaaaatgtatatgtataaaaaaaatactaagtatacgatgtatcctgtattatttgtatttatctaaacaatacttctgcctctagatgggatacaaaaattttttatttcagcatattaaagtaaaatctagttaccttgaaaatgaatacagtgggtggttccgtatcaccagtaagaacataatagtcgaatacagtatccgattgagattttgcatacaatactagtctagaaagaaatttgtaatcatcctctgtgacaggagtccatatatctgtatcatcgtctagtttttatcagtgtcctatgctatattcctgttatcatcattagttaatgaaaataactctcgtgcttcagaaaagtcaaatattgtatccatacatatatctccaaaactatcacttatacgtttatctttaacgaacatatacctagatggttatttactaacagacattttttcaagatctattgacaataactcctatagtttccacatcaaccaagtaatgatcatctattgttatataacaataacataactcttttccatttttatcagtatctatatcaacgtcgttgtagtgaatagtagtcattgatctattatatgaaacggatatgtctagttaatattttctttgatttaaagtctatagtctttacaaacataatatccttatccgactttatatttcctgtagggtggcataattttattctgcctccacaattagtgtttccaaatatattactagacaatattccatatagttattagttaagggacccaattagaacacgtacgcgcttattcatcatttggatcgtatttcataaaagttattatgttatagatgtcaacacattctacatttttttaattgtctatatagtatttttctgatattttctataatatcagaattgtcttccataggaagttgtatactattcggaatcagttacatgtttaaataattctctgatgtcattccttatacaatcaaattcattattaaacagtttaatagtctgtagacctttatcgtcgtacatatccattgtcttattagttacgcttatttttatgggttttacgttgctttattatattttataataatgattgtttgacaatgtcgtagtatagatatattattagaggaggtataattataaaaagtttctgagtacgatgttataagaggagaggacacattaacatcatacatcaattaactacattcttataacattgtaatcaaaagaattgcaattttgatgtataacaactgtcaatggaattgtatattacaaattacggtatgttgtaacaacaaataccgatcggtaattgtctctgccgctgtaatagaattaattatatatctattacaccggccttgtatcataataaagttgtggtagtatgatctccatatttataatttagtactttgtatttagtttttttggaatcataaaaaaagttttactaatttaaaatttaaaaagtatttacatttttcactgtttagtcgcggatatggaattcgatcctgtcaaaatcaatacatcatctatagatcatgtaacaatattacaatacatagatgaaccaaatgatataagactaacagtatgcattatccgaaatgttaataacattacatattatatcaatatcacaaaaataaatccacatttggctaatcgatttcgggcttggaaaaaacgtatcgccggaagggactatatgactaacttatctagagatacaggaatacaacaatcaaaacttactgaaactatacgtaactgtcaaaaaaataaaaacatatatggtctatatatacactacaatttagttattaatgtggttattgattggataaccgatgtgattgttcaatcaatattaagagggttggtaaattggtacatagctaataatacatatactccaaatacacccaataatactacaaccatttctgagttggatatcatcaaaatactggataaatacgaggacatgtatagagtaagtaaagaaaaagaatgtggaatttgctatgaagttgtttactcaaaacgattagaaaacgatagatactttggtttattggattcgtgtaatcatatattttgcataacatgtatcaatatatggcatagaacacgaagagaaaccggtgcgtcagataattgtcctatatgccgtacacgttttaaaaaaataacaatgagcaagttctataagctagttaactaataaataaaaagtttaattatcgacgatatatgtcgttatttttctctcatatgaaagattaatttgattctaatataatcttcagtattggatgaatctcaattcaaattaattcc------------------------------attagattagattagattagatcataaataaaaatagtagcacgcactacttcagccaaatattcttttttgaaacgccatctagcgtaatgagaacacaagtgaacctataatgagcaaatttattagtatcggttacatgaaggactttacgtagagtggtgattcctccatctgtggtacgaacggtttcatcttctttgatgccaccacccagatgttctataaacttggtatcctcgtccgatttcatatcatttgccaaccaatacatatagctaaacccaggcatacgttccacacatccggaacaatgaaattctccagaagatgttacaatggctagatttggacatttggtttcaaccgcgttaacatatgagtgaacacacccatacatgaaagcgatgagaaataggattctcatcttgccaaaatatcactataaaaaatttatttatcaattttaaaggtataaaaaaatacttattgttgctcgaatattttgtatttgatggtatacggaagattagaaatgtaggtattatcatcaactgattttatgatggttttatgaattttattatgcttcactattgcatcggaaataatatcatatgcttccacgtatattttattttgttttgactcataatacgcacgtaattctggattattggcatatcgatgaataattttagctccatgctcagtaaatattaatgagaacatagtgttgcctcctaccattatttttttcatctcattcaattcttgattgcagagatctatataatcattatagcgttgacttatggactctggaatcttagacgatgtacagtcatctataatcatggtatatttaatacattgttttatagcataggcattatctacgatattagatacttcactcaatgaatcaatcacacaatctaatgtaggtttatgacataatagcattttcagcagttcaatgtttctagattcgttgatggcaatggttatacatgtatatccgttatttgatctaatgttgacatctgaaccggattctagcagtaaagatactagagattgtttattatatctaacagccttgtgaagaagtgtttctcctcgtttgtcaatcatgttaatgtctttaagataaggtagacaaatgtttatagtactaagaattgggcaaacataagacatgtcacaaagaccctttttgtatgtataagtgtagaaattataacatccatagttggattcacataggtgtccaatcgggatctctccatcatcgagatgattgacggcatctcccccttccttttttagtagatatttcatcgtgtaagaatcaatattaatatttctaaagtatctgtgtatagcctctttatttaccacagctccatattccaacatgcattccactagagggatatcgatatcgccgaatgtcatatactcaattagtatatgttggaggacatccgagttcattgttttcaatatcaaagagatggtttccttatcatttctccatagtggtacaatactacacattattccgtacggctttccattctccaaaaacaattttaccaaatctaaatctacatctttattgtatctataatcactatttagataatcagccataattcctcgagtgcaacatgttagatcgtctatatatgaataagccgtgttatctattcctttcattaacaatttaacgatgtctatatctatatgagatgacttaatataatattgaagagctgtacaatagtttttatctatagaagacggcttgattccgtgattaattagacatttaacaacttccggacgcacatatgctctcgtatccgactctgaatacagatgagcgatgatatacagatgcaatacggtaccacaatttcgtggttgataatcatcatacacgtatccgtactcgtcatcctcataaagaacactgcatccattttctatgaacaaatcaataatttcaggaacaggatcatctgtcattacataattttctataactgaacgatggttttcacatttaacactcaagtcaaatccatgttctaccaacacctttatcaagtcaacgtctacattttttgatttcatatagctgaatatattaaagtcatttatgttgctatatccagtagcttctagtagagccatcgctatatccttattgactttaacatgtctactatttgtgtattcttctattggggtaaactgtctccaatttttatgtaatggattagtgccactatctagtagtagtttgacgacctcaacattattacaatgctcattgaaaaggtatgcgtgtaaagcattattcttgaattggttcctggtatcattaggatctctgtctctcaacatctgtttaagttcatcgagaaccacctcctcattttccagatagtcaaacattttgactgaatagaagtgaatgagctactgtgaactctatacacccgcacaactaatgtcattaaatatcatttttgaatg--tatttataccatgtcaaaaacttgtacaattattaataaaaataattagtgtttaaattttaccagttccagattttacacctccgttaacacctccattaaccccactttttacaccactggacgatcctcctccccacattccactgccactagatgtataagttttagatcctttattactaccatcatgtccatggataaagacactccacatgccgccactactaccccctttagacgacatattaataagacaagtttaacaataaaattaatcacgagtaccctactaccaaccactattatatgattacagtaccttgactaaagtctctagtcacaagatcaatactaccaacctacgctattatatgattatagtttctatttttataggaacgcgtacgagaaaatcaaatgtctaagttctaacggtagtgttgataaacgattgttatccgcggatacctcatctatcatgttgtctattttcttactttgttctattaacctattagcattatatattatttgattataaaacttatattgcttattagcccaatctgtaaatatcggattattaacatatcgtttctttgtaggtttatttaacttgtacatcactgtaagcatgtccgtaccatttattttaatttgacacatatcagcaatttctttttcgcagtcggttatatattctatataagatggatacgtatcacatatgtacttatagtctactaatatgaagtacttaatacatattttcagtaacgatttagccttattacctattaataagtgcctgtcgttggataggtaatcaactgttttcttaatacattcgatggttggtaatttactcaaaataatttccaatatcttaatatatatttctgctatttctggtatacatgcatgtgccattataacacaaataccaatacatgtagacccatatgttgttgttatattaatatctgcgccattatctattaaccattctattagggcaacactatgcgactcgatacaataataaagtatactacgtccatgtttatctattttgtttatatcatcgatatacggcttacaaatttctagtatcgataacacttctgactcgtgaataaataaggtagggaataacggcataatatttattatgttatcatcattaacaactacgtttccattttttaaaatatactctacaactttaggatccctattgtcaaatcttttaaaatatttatttatatgcttaaatctatataatatagctccttccctaatcatacatttgataacattgatgtacactgtatgataagatacatattctgacaatagatcttgtatagaatctgtatatcttttaagaattgaggatattatgacattattacgtaaactattacacaattctaaaatataaaatgtatcatgggcagataatagtttatccactatataattatctattttatgatttttcttcctatattgtttacgtaaatagatagatagaatatgcattagttcattaccgctatagttactatcgaataacacgtcaaatatttcccgtttaatatcgcatttgtcaacataataatagagtatggtacgttcacgataagtataatgacacatctcgttttcgtgcgaaattaaatagtttatcacgtccaaagatgtcacataaccatcttgtgacctagtaataatataataatagagaactgttttacccattctattatcataatcagtggtgtagtcataatctaaataatcaaactcgtcatcccaattaaaataaatataatcagtacattgaatgggtatgatattgtacccatactgtatgttgctacatgtaggtattcctttatccaataatagtttaaatacatctatattaggatttgatgttgtcgcgtatttctctacaatattaataccatttttgatactatttatttctatacctttcgaaattagtaatttcaataagtctatatcgatgttatcagaacatagatattcaaatatatcaaaatcattgatatttttatagtcgactgacgacaataacaaaatcacaacatcgtttttgatattattattttttttggtaacgtatgcctttaatggagtttcaccatcatactcatataatggatttgcaccactttctattaatgattgtgcactactggcatcgatgttaaatgttttacaactatcatagagtatcttatcgttaaccatgattggttgttgatgttatcacatttttttggtttctttcatttcagttatgtatggatttagcacgtttgggaagcatgagctcatatgatttcagtactgtagtgtcagtactattagtttcgatcagatcaatgtctagatctatagaatcaaaacacgataggtcagaagataatgaatatctgtacgcttcttcttgtactgtaacttctggttttgttagatggttgcatcgtgctttaacgtcaatggtacaaattttatcctcgctttgtgtatatcatattcgtctctagtataaaattctatattcaaattatcatgcgatgtgtgtacgctaacggtatcaataaacggagcacagcatttagtcaacagtaatccaaaattttttaaagtatatcttaacgaaagaagttgtcatcgttagagtgtggtaaatcattgtctacggtactagatcctcataagtgtatatatctagagtaatatttaatttatcaaatggttgataatatggatgttgtggcaatttcctaatacggaaataagacataaacacgcaataaatctaattgcggacatgttacactccttaaaaaatacgaataaacactttggcttttagtaagtgtcatttaacactatactcatattaatccatggactcataatctctatacgggattaacggatgttctatatacggggatgagtagttctcttctttaactttatactttttactaatcatatttagactgatgtatgggtaatagtgtttgaagagctcgttctcatcatcagaataaatcaatatctctgtttttttgttatacagatgtattacagcctcatatattacgtaatagaacgtgtaatctaccttattaactttcaccgcatagttgtttgcaaatacggttaatcctttgacctcgtcgatttccgaccaatctgggcgtataatgaatcttaactttaatttcttgtaatcattcgaaataatttttagtttgcatccgtagttatctcctctatgtaactgtaaatttctcaacgcgatatctccattaataatgatgtcgaattcgtgttgtatacccatactgaattgatgaactaataccgacggtattaatagtaatttacttttcatctttacatacttggtaatagttttactatcataagtttataaattccacaagctactatggaatataccaaccatcttagtatagaacacatgtcttaaagttattaattaattacatgttgttttatatatcgctacgaatttaaacagaggaatcagttaggaagaaaaaattatctgtcatcatca---tcatctattggataacatctctgtattctacgatagagtgctattttaagatgtgacagatccgtgtcatcaaatatatactccattaaaatgattattccggcagcgaacttgatattggatacatcacgacctttgttaatatccacgacaatagacagcaatcccattgttccataaacagtgagtttatctttctttgaagtgatattttgtagagatcttataaaactgtcgaatgacatcgtatttatatctttagctaaatcatatatgttaccatcataatatctaacagcatctatcttaaacgtttccatcgctgtaaagacgtttccgatagatggtctcgtttcatcagtcatactgagccaacaaatgtaatcgtgtataacatctttgatagaatcagactctaaagaaaaggaatcggctttattatacacattcatgataaacttaatgaaaaatgtttttcgttgtttaagttggatgaatagtatgtcttaataattgttattatttcactaattaatatttagtaacgagtacactctataaaaacgagaatgacataactaatcataactagttatcaaagaatgtctaggacgcgtaattttttatggtatagatcctgtaagcgttgtctgtattctggagctattttctctatcgcattagtgagttcagaatatgttataaatttaaatcgaataacgaacataactttagtaaagtcgtctatattaactcttttattttctagccatcgtaataccatgtttaagatagtatattctctagttactacgatctcatcgttgtctagaatatcgcatactgaatctacatccaattttagaaattggtctgtgctacatatctcttctatattattgttgatgtattgtcgtagaaaactattacgtagaccattttctttataaaacgaatatatagtactccaattatctttaccgatatatttgcatacataatccattctctcaatcactacatctttaagagtttggttgttaagatatttggctaaactatataattctattagatcatcaacagaatcagtatatatttttctagatccaaagatgaactctttggcatcctctataatattatcagaaaagatattttcgtgttttagtttatcaagatttaacctgttcatatccatgattaacgacgtcatataaccacataaaataaaaatccattttcatttttagcacaatactattcataattgatattgatgtaatattttgttactttgaacgtaaagacagtacacgggtccgtatctccaacaagcacgtagtaatcaaatttggtgttgttaaacttcgcaatattcatcaatttagatagaaacatatactcatcatctgttttaggaatccatgtattattaccactttccaacttatcattatcccaggctatgtttcgcccatcatcgttgcacagagtgaataattcttttgtattcggtagttcaaatatatgatccatgcatatatcgacaaagctattgtagatgtgatttttcctaaatctaatataaaactcgtttactagcaaacattttcctgatttatcgaccaagacacacatggtttctaaatctatcaagtggtggggatccatagttataacgcagtaacataaattattaccttcttgactgtcgctaatatctatatacttattgttatcgtattggattctacatatagatggcttgtatatcaaagatatagaacacataaccaatttatattctcgctttgtattttcgaatctaaagttaagagatttagaaaacattatatcatcggatgatgatatcactgtttccagagtaggatatattaaagtctttaaagattttgtccgattcaaataaatcactaaataatatcccatattatcatctgttatagtcgtgtcattaaatctattatattttatgaaagatatatcactgctcacctctatatttcgtacatttttaaactgtttgtataatatctctctaatacaatcagatatatctattgtgtcggtagacgataccgttacatttgaattaatggtgttccattttacaacttttaacaagttgaccaattcatttctaatagtatcaaactctccatgattaaatattttaatagtatccattttatatcactacggacataaaccattgtatattttttatgtttattagtgtacacattttggaagtaagttcctggatcggatgtcaccgcagtaatattgttgattatttctgacatcgacgtattatatagttttttaattccatatcttttagaaaagttaaacatccttatacaatttgtggaattaatattatgaatcatggtttttacacatagatctattacaggcggaacatcaattattatggcagcaactagtatca-tttctacattgtttatggtgatgtttatcttcttccagcgcatatagtctaatatcgattcaaacgcgtgatagtttataccattcaatataatcgcttcatcctttagatggtgatcctgaatgtgtttaaaaaattatacggagacgccgtaataatttccccattgatagaaaatatcacgctttccattttcttgaagtactaaaagtaattataatataatg------taaaggtttatatattcaatattttttat------aaaaaaaatcattttgacattaattcctttttaaatttcagtctatcatctatagaaacatattctatgaatttataaaatgcttttacgtatcctatcgtaggtgatagaaccgctaaaaaacctatcgaatttctacaaaagaatctgttatatggtatagggagagtataaaacattaaatgtccgtacttattaaagtattcagtagccaatcctaactctttcgaataattattaatggctcttattctgtacgaatctatttttttgaacaatggacctagtggtatatcttgttctatgtatctaaaataatgtctgactagatccgttagtttaatatccgcagtcatcttgtctagaatggcaaatctaactgcgggtttaggcgtaggcgttagtttagtttctatatctacatctatgtctttatctaacaccaaaaatataatagctaatattttattacaatcatccggatattcttctacgatctcactaactaatgtttctttggttatactagtatagtcacgatcagacaaataaagaaaatcagatgatcgatgaataatacatttaaattcatcatctgtaagatttttgagatgtctcattaaaatattattagtgtcagttctcattatcatatattgacagcagctattacacttattttatttttctgtattttattacttttcaccatatagatcagtcattagatcatcaaaatacttttcaatcatcctaaagagtatggtgaacgaatcttcccatctaatttctgaacgtctaccaatgtctctagccactttggcactaatagcgatcattcgcttaacatcttctacattattaactggttgattcaatctatctagcaatggaccgtcggatagcgtcattctcatgttcttaatcaatgtacatacatcgtcatcatctaccaattcatcaaacaatataagctttttaaaatcatcattataataggatggatcgccgtcatttctccaaagaatatatctaataagtagagtcctcatgcttagtaatttaactattttagttaacaactattttttatgttaaatcaattagtaacaccgctatgtttaatacttattcatattttagttttaggatcgagaatcaatacaaaaattaatacatcaattttggaaatacttagtttccacgtagtcaatgaaacatttgagctcatcgtaaaggacgttctcgtacaagacgtaactataaattggtttatatttgttcaagatagatacaaatccgataacttttttgacgaattctacgggattcactttaaaagtgtcataccgggttctttttattcttttaaacagatcgattgtgtgatgttgattaggtcttttacgaatttgatacagaatagcgtttacatatccaccatagtaatcaatagccatttgttcgtatgtcataaattctttaattatatgacactgtgtattatttagttcgtccttgttcatcattaggaatctatccaatatggcaattatattagaactataactgcgttgtatgcgcatgttgatgtgtctgtttatacaatcaattatactaggatccataccactacaatcgggtaaaattgtagcatcatataccatttctagtactttagattcattgttatccattgcagaggacgtcatgatcgaatcc-aaaaaaatatattatttttatgttattttgttaaaaataatcatcaaatacttcgtaagatactccttcatgaacataatcagttacaaaacgtttatatgaagtaaagtatctacaatttttacaaaagtcaggatgcataagtacaaagtacgcgataaacggaataataatagatttatctagtttatctttttctatctctttcatagttatatacatggtctcagaagtcggattatgtaacatcagcttcgataaaatgactgggttatttagtcttacacattcgctcatacatgtatgaccgttaactatagagtctacactaaaatgattgaataatagatagtctaccattgtttcgtattcagatagtacagcgtagtacatggcatcttcacaaattatatcattatctaatagatatttgacgcatcttatggatcccacttcaacagccatcttaaaatcggtagaatcatattgctttcctttatcgttaataatttctagaacatcatctctatcataaaagatacaaatattaactgtttgatcagtaataacattgctagtcgatatcaatttgttaataagatgcgctgggctcaatgtcttaataagaagtgtaagaggactatctccgaatttgttttgtttattaacatccgttgatggaagtaaaagatttataatgtctacatacttgactgttttagagcatacaatatggagaggcgtatttccatcatgatctggttttgagggactaattcctagtttcatcatccatgagattgtagaagcttttggattgtctgacataagatgtctatgaatatgatttttgccaaatttatccactatcctggcttcgaatccgatagacattatttttttaaacactctttctgaaggatctgtacacgccaacaacggaccacatccttcttcatcaaccgagttgttaatcttggctccatactgtaccaataaatttattctctctatgacttcatcatctgttcccgagagataatatagaggtgttttattatgtttatcacatgcgtttggatctgcgccgtgcaccagcagcatcgcgactattctattattattaattttagaagctatatgcaatggataatttccatcatcatccgtctcatttggagagtatcctctatgaagaagttcttctataaatcgttcatctagtcctttaatgccacaatacgcatgtagaatgtgataatttccagagggttcgataacttgtagcatattcctaaatacatctaaatttttactattatatttggcataaagagatagataatactcgaccgacataatgttgtgttgtccattatagtataaaaattaa------tatttctatttctatatatttgcaacaatttactctctataacaaatatcataacttagttcttttatgtcaagaaggcactggtttaattcatctataaatgtcactccataactaccacgcatactatactcagaattatgataaagatatttattcttggggtgtaagtaatggggattaatctttgttggatcagtctctaagttaacacatgtcacacatgatccatttatagttatatcacacgatgatgatttatgaattgattccggaagatcgctattgtattttgtagttccacaattcatttccatacatgttattgtcacactaatattatgatgaactttatctagccgctgagtggtaaacaacagaacagatagtttattatctttaccaacaccctcagccgctgccacaaatctctgatccgtatccatgatggtcatgtttacttttagtccgtatccagtcaacactatgttagcatttctgtcgatatagctttcactcatatgacactcaccaataattgtagaattaatgtcgtaatttacaccaatagtgagttcggcgacaaagtaccagtaccggtaatcttgtcgatgaggacatatagtattcttgtattctaccgaatacccgagagatgcgatacaaaagagtaagactaatttgtaaaccatcttactcaaaaatatgcgacaataggaaatctatcttatacacataattattctatcaattttaccaattagttagtgtaatgttaacaaaaatgtgggataatttaatagtttttccttacacaattgacatacatgagtctgagttcctcgtttttgctaattatttcgtccaatttattattcttgacatcgtcaagatcttttgtataggagtcagacttgtattcaacatgtttttctataatcatcttagctatttcggcatcatccaatagtacattttccagattaacagaatagatattaatgtcgtatttgaacagagcctgtaacatctcaatgtctttattatctatagccaatttgatgtccggaatgaagagaagggaattggtgtttgttgacgtcatatagtcgagcaagagaatcatcatatccacgtgtccattttttatagtggtgtgaatacaactaaggagaatagccagatcaaaaggagatggtatctctgaaagaaagtaggaaacaatacttacatcattaagcatgacagcatgataaaatgaagttttccatccagttttcccatagaacatcagtctccaatttttcttaacaaacagttttaccgtttgcatgttaccactatcaaccgcataatacaatgcggtgtttcctttgtcatcaaattgtgaatcatccattccactgaatagcaaaatctttactattttggtatcttctaatgtggctgcctgatgtaatggaaattcattatctagaagatttttcaatgctccagcgttcaacaacgtacatactagacgcacgttattatcagctattgcataatacaagacactatgaccattgatatccgccttaaatgcatctttgctagagagaaagcttttcagttgcttagacttccaagtattaattcgtgacagatccatgtctgaaacgagacgctaattagtgtatattttttcattttttataattttgtcatattgtaccagaattaataatatctctaatagatctgattagtagatatatggctatcgcaaaacaacatatacacatttaataaaaataatattcattaagaagattcagattccactgtacccatcaatata-----------------------------------------------------------------------------------------------------------------------------------------------------------------------------------------------------------------------------------------aaataaaataattattccttacatcgtacccataaacaatatattaagtatattccaccttacccataaacaatataaatccagtaatatcatgtctaatgatgaacacaaatggtgtattaaattccagttcttcaggagatgatctcgccgtagctaccatgatagtagatgcctccgctacagttccttgttcgtctacatctatctttacattctgaaacattttataaatatataatgggtccctagtcatatgtttaaacgacgccttatctggattaaacatactaggagccatcatttcggctatcgacttaatatccctcttgttttcgatagaaaatctagggagtttaagattgtacattttattccctaattgagatgaccaatattctaattttgcaggcgtgatagaatctgtgaaatgggtcatattatcacctattgccaggtacatactaatattagcatccttatacagaaggcgcaccatatcatattcttcgtcatcgattgtgattgtatttccttgcaatttagtaactacgttcatcatgggaaccgttttcgtaccgtacttattagtaaaactagcattgtgtgttttagtgatatcaaacggatattgccacgtacctttaaaatatatagtattaatgattgcccatagagtattatcgtcgagcatagtagaatcaactacattagacataccagatctacgttctactatagaattaattttattaaccgcatctcgtctaaagtttaatctatataggccgaatctatgatattgttgataatacgacggtttaatacacacagtactatcgacgaaactttgatacgttagatctgtgtacgtatatttagatgttttcatcttagctaatccggatattaattctgtaaatgctggacccagatctctttttctcaaattcatagtattcaataattctactctagtattacctgatgcagacaatagcgacataaacatagaaaacgaatacccaaacggtgagaagacaatattatcattatcatcctcatccccattttgaatatttttatacgctaatataccagcattgataaatccctgcagacgatatgcggatactgaacacgctaatgatagtatcaataacgcaatcatgatttttatggtattaataattaaccttatttttatgtttggtataaaaattattgatgtctacacatcctttataatcaactctaatcactttaacttttacagttttccctacaagtttatccctatattcaacatatctatccatatgcatctcttaacactctgccaagatagcttcagagtgaggatagtcaaaaagataaatatatagagtataatcattctcgtatactctgccctttattacatcgcccgcattgggcaacgaataacaaaatgcaagcatcgtgttaacgggctcgtaaattgggataaaattatgtttttattgtttatctattttattcaagagaatattcaggaagttccttttctggttgtatctcgtcgcagtatatatcatttgtacattgtttcatattttttaatagtctacaccttttagtaggactagtatcgtacaattcatagctgtattttgaattccaatcacgtataaaaatatcttccaattgttgacgaagacctaatccatcatccggtgtaatattaatagatgctccacatatatccgtaaagtaatttcctgtccaatttgatgtacctatatacgccgttttatcggttaccatatattttgcatggtttaccctagaatacggaatgggaggatcagcatctggtacaataaatagctttacttctatatctatgtttttagattttagcatagctatagatcttaaaaagtttctcatgataaacgaagatcgttgccagcaactaatcaatagcttaacggatacttgtctgtctatagcggatcttcttaattcatcttctatataaggccaaaacaaaattttacccgcctttgaataaataataggaataaagttcataacagatacataaacgaatttactcgcatttccgatacatgacaataaagcggttaaatcattggttctttccatagtacataattgttgtggtgcagaagcaataaatacagagtgtggaacaccgcttacgttaatactaagaggatgatctgtattataatacgacggataaaagtttttccaattatatggtagattgttaactccaagataccagtatacctcaaaaatttgagtgagatccgctgccaagttcctattattgaagatcgcaatacccaattccttgacctgagttagtgatctccaatccatgttagcgcttcctaaataaatatgtgtattatcagatatccaaaattttgtatgaagaactcctcctaggatatttgtaatatctatgtatcgtacttcaactccggccatttgtagtctttcaacatcctttaatggtttgttggatttattgacggctactctaactcttactcctcttttgggtaattgtacaatctcgtttaatattaccgtgccgaaattcgtacccacttcatccgataaactccaataaaaagatgatatatctagtgtttttatggtattggatagaatttccctccacatgttaaatgtagtcaaatatactttatcaaattgcatacctataggaatagtctctgtaatcactgcgattgtattatccggattcattttatttgttaaaaaaataatcctatatcacttcactctattaaaaatccaagtttctatttctttcatgactgattttttaacttcatccgtttccttatgaagatgatgtttggcgccttcataaatttttatttccctattacaatttgcatgttgcatgaaataatatgcacctgaaacatcgctaatctcattgtttgttccctggagtatgagagtcggggtgttaatcttgggaattatttttctaaccttgttggtagccttcaagacctgactagcaaatccagccttaattttttcatgattgactaatggatcgtattggtatttataaacttcatccatatctctagatactgattctggacatagctttccgactgacgcatttggtgtaatggttcccataagttttgcagctagcagattcagtcttggaacagcgtctgcattaactagaggagacattagaatcattgctgtaaacaagtttggattatcgcaagcagctagtatagaaattgttgctcccatggaatgacccaataagaagactggaactcctggataagtagatttaatagtcaccacgtgctgtaccacatctctaacatacttaccaaagtcatcaatcatcattttttcaccattacttcttccatggccaatatgatcatgtgagaatactaaaattcctaacgatgatatgttttcagctagttcgtcataacgtccagaatgttcaccagctccatgacttatgaatactaatgccttaggatatgtaataggtttccaatatttacaatatatgtaatcattgtccagattgaacatacagtttgtactcatgattcactatataactatcaatattaacagttcgtttaatgatcatattatttttatgttttattgataattgtaaaaatatacaattaaatcaatatagaggaaggagacggtactgtattttgtgagatagtaatggagactaaatcagattatgaggatgctgttttttactttgtggatgatgatgaaatatgtagtcgcgactccatcattgatctaatagatgaatatatcacgtggagaaatcatgttatagtgtttaataaagatattaccagttgtggaagactgtacaaggaattgataaagttcgatgatgtcgctatacggtactatggtattgataaaattaatgagattgtcgaggctatgagtgaaggagaccactacatcaatcttacagaagtccatgatcaggaaagtctattcgctaccataggaatatgtgctaaaatcactgaacattggggatacaaaaagatttcagaatctaaattccaatcattgggaaacattacagatctgatgaccgacgataatataaacatcttgatactttttctagaaaaaaaaatgaattgatgatataagtgtcttcataacgcattattacgttagcattctattatccagtgttaaaaaaattatcctatcatgtatttgagagtcttatatgtagcaaacatgataactgcaatacccataatctttagatattcacgcgtgctatggatggcattatcccgcggtgcggaaatgtacgttatataatctacaaaataatcatcgcatatagtatgagatagtagagtaaacatttttatcgtttctactgggttcatacatcgtctacccaattcggtaatgaatgaaattgtcgccaatcttacacccaaacccttgttgttcattagtatagtattaacttcattatttatgtcataaactgtaaatgattctgtagatgccatatcacacatgatattcatgtcactattataatcattattaactttatcacaatacgtgttgataatatctacatatgatctagtttttgtgggtaattgtctatacaagtcgtctaaacgttgtttactcatatagtattgaacagccatcattacatggtcccgttccgttgatagataatcgagtatgttagtagacttgtcaaatctatataccatattttctggaagcggatatacatagtcgcgatcatcattatcactagcctcatcctctatatcatgtacatgtacataatctatgatattattatacataaacatcgacaacatactattgtctattatctaagtcctgttgatccaaacccttgatctcctctatctgtactatctagagattgtacttcttcaagttctggataatatatacgttgatagattagctgagctattctatctccagtatttacattaaacgtacattttccattattaataagaatgactcctatgcttcccctataatcttcgtctattacaccgcctcctatatcaatgccttttagggacagaccagacctaggagctattctaccatagcagaacttaggcatggacatactaatatctgtcttaattaactgtcgttctccaggagggatagtataatcgtaagcgctatacaaatcatatccggcagcacccggcgattgcctagtaggtgatttagctctgttagtttccttaacaaatctaactggtgagttaatattcatgttgaacataaaaaatatcattttatttcaaaattattta--------------------ccattccattccatcccatatattccatgaataagtgcgattattgtacacttctatagtatctatatacgatccacgataaaatcctcctatcaatagcagtttattatccactatgatcaattctggattatccctcggataaataggatcatctatcagagtccatgtattgctggattcacaataaaattccgcatttctaccaaccaagaataaccttctaccaaacactaacgcacatgatttataatgaggataataagtggatggtccaaactgccactgatcatgattgggtagcaaatattctgtagttgtatcagtttcagaatgtcctcccattacgtatataacattgtttatggatgccactgctggattacatctaggtttcagaagactcggcatattaacccaagcagcatccccgtggaaccaacgctcaacagatgtgggatttggtagacctcctactacgtataatttattgttagcgggtatcccgctagcatacagtctggggctattcatcggaggaattggaatccaattgtttgatatataatttaccgctatagcattgttatgtatttcattgttcatccatccaccgatgagatatactacttctccaacatgagtacttgtacacatatggaatatatctataatttgatccatgttcataggatactctatgaatggatacttgtatgatttgcgtggttgtttatcacaatgaaatattatgttacagtctagtatccattttacattatgtatacctctgggagaaagataatttgacctgattacatttttgataagaagtagcagatttcctaatctatttcttcgcctcatataccacttaatgacaaaatcaactacataatcctcatctggaacatttagttcgtcgctttctagaataagtttcatagatagataatcaaaattgtctatgatgtcatcttccagttccaaaaagtgtttggtaataaagtctttagtatgacataagagattggatagtccgtattctatacccatcatgtaacactcgatacaatattcctttctaaaatctcgtaggataaagtttatacaagtgtagatgataaattctacagatgttaatatagaagcacgtaataaattgacgacgttatgactatctatatatacctttccagtatatgagtaaataactatagaagttagactgtgaatgtcaaggtctagacaaaccctcgtaactggatctttattttttgtgtatttttggcgtaaatgtgtgcgaaagtatggagataactttttcaatatcgtagaattgactattatattacctcctatagcttcaataattgttttgaatttcttagtcgtgtacaatgctaatatattcttacagtacacagtattgacaaatatcggcatttatgtttctttaaaagtcaacatctaaagaaaaatgattgtcttcttgagacataactcccattttttggtattcacccacacgtttttcgaaaaaattagtttttccttccaatgatatattttccatgaaatcaaacggattggtaacattgtaaatttttttaaatcccaattcagaaatcaatctatctgcgacgaattctatatatgttttcatcatttcacaattcattcctatgagtttaactggaagagccacagtaagaaattcttgttcaatggataccgcatttgttataataaatctaacggtttcttcactcggtggatgcaataaatgtttaaacatcaaacatgcgaaatcgcagtgcagaccctcgtctctactaattaattcgttagaaaacgtgagtccgggcattaggccacgctttttaagccaaaatatggaagcgaatgatccggaaaagaagattccttctactgcagcaaaggcaataagtctctctccataaccggcgctgtcatgtatccacttttgagcccaatcggccttcttttttacacaaggcatcgtttctatggcattaaagaggtagtttttttcattactatctttaacataagtatcgatcaaaagactatacatttccgaatgaatgttttcaatggccatctgaaatccgtagaaacatctagcctcggtaatctgcacttctgtacaaaatcgttctgctaaattttcattcactattccgtcactggctgcaaaaaacgccaatacatgttttataaaatatttttcgtctggtgttagtttattccagtcattgatatctttagatatatccacttcttccactgtccaaaatgatgcctctgcctttttatacatattccagatgtcatgatattggattgggaaaataacaaatctatttggatttggtgcaaggataggttccataactaaattaacaatagtagtaattttttttcagttatctgtatgacgactgtacttggatcttttgtatatcgctatcgccgcaatcactacaataattacaagtattattgatagcattgttattactactatcataattaaattatcgacattcatgggtgttgaataatcgttatcatcattttgtaattgtgacgtcatactagataaatcatttgtgagattgttgtgggaagcgggcacggaagatgcattatcattattatttaacgcctcccattcggattcacaaatgttacgcacgttcaaagttttatggaaactataattttgtgaaaacagataacaagaaaactcgtcatcgttcaaatttttaacgatagtaaaccgattaaacgtcgagctaatttctaacgctagcgactctgttggatatgggtttccagatatatatcttttcagttcccctacgtatctataatcatctgtaggaaatggaagatatttccatttatctactgttcctaatatcatatgcggtggtgtagaaccattaagcgcgaaagatgttatttcgcatcgtattttaacttcgcaataatttctggttagataacgcactctaccagtcaagtcaatgatattagcctttacagatatattcatagtagtcgtaacgatgactccatcttttagatgtgatactcctttgtatgtaccagaatcttcgtacctcaaactcgatatatttaaacaagttaatgatatattaacgcgttttatgaatgatgatatataaccagaagttttatcctctgtggctagcgctataaccttatcattataataccaactagtgtaattaatatgtgacatgacagtgtgggtacaaatatgtacattatcgtctacgtcgtatttgatacatccgcattcagccaacaaatataaaattacaaaaactctaacgacgtttgtacacatcttgatgcggtttaataaatgttttgatttcaatttattgtaaaaaaagattcggttttatactgttcgatattctcattgcttatattctcatctatcatctccacacagtcaaatccatggttaacatgtacctcatcaaccggtaaaagactatcggattcttctatcatcataactcgagaatatttaatttggtggtcattattaatcaagtcaattatcttatttttaacaaacgtaagtattttactcatttttttataaaaacttttagaaatatacagactctatcgtgtgtctatatcttctttttatatccaatgtatttatgtctgatttttcttcatttatcatatataatggtccaaattctacacgtgcttcggattcatccagatcattaaggttcttataatcgcaacatccttctcttccatcttctacatcttccttcttattcttagcgtcacagaatctaccacagcaggatcccatgacgagagtcacattaaactaattcattttcaattataatatactgattagtaatgacaattaaaataaaaatattcttcataaccggtaagaaagtaaaaagttcacattgaaactatgtcagtagttatacatcatgagatgatatactctattttggtggaggattatatgatataattcgtggataatcattcttaagacacatttcttcattcgtaaatcttttcacattaaatgagtgtccatattttgcaatttcttcatatgatggcggtgtacgtggacgaggctgctcctgttcttgtagtcgtcgactgtcgtgtttgcgtttagatccctccattatcgcgatcgcgtagtgagtactatttataccttgtaattaaatttttttattaattaaacgtataaaaacgttccgtatctgtatttaagagccagatttcgtctaatagaacaaatagctacagtaaaaataactagaataatcgctacacccactagaaaccacggatcgtaatacggcaatcggttttcgataataggtggaacgtatattttatttaaggacttaacaattgtctgtaaaccacaatttgcttccgccgatcctgtattaactatctgtaaaagcatatgttgaccgggaggagccgaacattctccgatattcaatttttgtatatctataatgttattaacctccgcatacgcattacagttcttttctagcttggatactacactaggtacatcatctaaatctattcctatttcctcagcgatagctcttctatccttttccggaagtaatgaaatcacttcaataaatgattcaaccatgagtgtgaaactaagtcgagaattactcatgcatttgttagttattcggagcgcgcaatttttaaactgtcctataacctctcctatatgaatagcacaagtgacattagtagggatagaatgttgagctaatttttgtaaataactatctataaaaagattatacaaagttttaaactctttagtttctgccatttatccagtctgagaaaatgtctctcataataaatttttccaagaaactaattgggtgaagaatggaaacctttaatctatatttatcacagtctgttttggtacacatgatgaattcttctaatgctgtactaaattcgatatctttttcgatttctggatatgtttttaataaagtatgaacaaagaaatggaaatcgtaataccagttatgttcaactttgaaattgttttttattttcttgttaatgattccagccacttgggaaaagtcaaagtcgtttaatgccgatttaatacgttcattaaaaacaaactttttattctttagatgaattattattggttcattggaatcaaaaagtaagatattatcgggtttaagatctgcatgtaaaaagttgtcacaacagggtagttcgtagattttaatgtataacagagacatctgtaaaaagataaactttatgtattgtaccaaagatttaaatcctaatttgatagctaactcggtatctactttatctgccgaatacagtgctaggggaaaaattataatatttcctctttcgtattcgtaattagttctcttttcatgttcgaaaaagtgaaacatgcggttaaaatagtttataacattaatattactgttaataactgccggataaaagtgggatagtaatttcacgaatttgatactgtcctttctctcgttaaacgcctttagaaaaactttagaagaatatctcaatgagagttcctgaccatccatagtttgtatcaataatagcaacatatgaagaacccgcttatacagagtatgtaaaaatgttaatttatagtttaatcccatggcccacgcacacacgattaattttttttcatctccctttagattgttgtatagaaatttgggtactgtaaactccgccgtagtttccatgggactatataattttgtggcctcgaatacaaattttactacatagttatctatcttaaagactataccatatcctcctgtagatatgtgataaaaatcgtcgtttataggataaaatcgtttatctttttgttggaaaaaggatgaattaatgtaatcattctcttctatctttagtagtgtttccttattaaaattcttaaaataatttaacaatctaactgacggagcccaattttggtgtaaatctaattgggacattatgttgttaaaatataaacagtctcctaatataacagtatctgataatctatggggagacatccattgatattcaggggatgaatcattggcaacacccatttattgtacaaaaagccccaatttacaaacgaaagtccaggtttgatagagataaactattaactattttgtctctgtttttaacacctccacagtttttaatttctttggtaatgaaattattcacaatatcagtatcttctttatctaccagagattttactaacttgataaccttggctgtctcattcaatagggtagtgatatttgtatgtatgatattgatatctttttgaattgtttcttttagaagtgattctttgatggtatcagcatacgaattacaataatgcagaaactcagttaacatgcaggaattatagtaagccaattccaattgttgcctgtattgtattagagtattaatatgcgcaatgatgtccttgcgtttctctgatagaatgcgagcagcgattttggcgttatcatttgacgatatttctggaatgacgaatcctgtttctactaacttcttggtaggacaaagtgaaacaatcaagaaaatagcttctcctcctatttgtggaagaaattgaactcctctagatgatctactgacgatagtatctccttgacagatattggaccgaactacggaagtacctggaatgtaaagccctgaaaccccctcattttttaagcagattgttgccgtaaatcctgcactatgcccaagatagagagctcctttggtgaatccatcactatgtttcagtttaaccaagaaacagtcagctggtctaaaatttccatctctatctaatacagaatccaacttgatgtcagggactatgaccggtttaatgttatatgtaacattgagtaaatccttaagttcataatcatcgttgtcatcagttatgtacgatccaaacaatgtttctaccggcatggtggatacgaagatgctatccatcagaatgtttccctgattagtattttctatatagctattcttctttaaacgattttccgaatcagtaactatgttcatttttttaggagtaggacgtctagccagtatggaagaggattttctagatactctcttcaacatctttgatctcaatggaatgcaaaaccccatggtgtaacaaccaacgataaaaataatattgttttttcactttttataattttaccatctgactcatggattcattaatatctttacaagagctactaacgtataattctttataactgaactgagatatatacaccggatctatggtttccataattgagtaaatgaatgctcggcaataactaatggcaaatgtatagaacaacgaaattatactagagttgttaaagttaatattttctatgagttgttccaataaattatttgttgtgactgcgttcaagtcataaattatcttgatactatccagtaaacagtctttaagttctggaatattatcatcccattgtaaagcccctagttcgactatcgaatatcctgctctgatagcagtttcaatatcgacggacgtcaatactgtaataaaggtggtagtattgtcatcatcgtgataaactacgggaatatggtcgttagtaggtaccgtgactttacacaacgcgatatataactttccttttgtaccatttttaacgtagttgggacgtcctgcagggtattgttttgaagaaatgatatcgagaacagatttgatacgatatttgttggattcctgattattcactataatataatctagacagatagatgattcgataaatagagaaggtatatcgttggtaggataatacatccccattccagtattctcggatactctattgatgacactagttaagaacatgtcttctattctagaaaacgaaaacatcctacatggactcattaaaacttctaacgctcctgattgtgtttcgaatgcctcgtacaaggatttcaaggatgccatagattctttgaccaacgatttagtattgcgtttagcatctgatttttttattaaatcaaatggtcggctctctggtttactaccccaatgataacaatagtcttgtaaagataaaccgcaagaaaatttatacacatccatccaaataaccctagcaccgtcggatgatattaatgtattattatagattttccatccacagttattgggccagtatactgttagcaacggtatatcgaatagattactcatgtaacctactagaatgatagttcgtgtactagtcataatatctttaatccaatctaagaaatctaaaattagatcttttacactattaaagttaacaaaggtattacccgggtacgtggatatcatatatggtattggtccattatcagtaatggctccataaactgatacggcgatggtttttatatgtgtttgatctaatgaggacgaaattcgcgcccacaattcatctctagatatgcatttaatatcgaacggtaacacatcaatctcgggacgcgtatatgtttctaaattcttaatccaaatataatgatgacctatatgccctattatcatactgtcaactatagtatacctagagaactttcgatacatctgctgtttcctgtaatcgttaaattttacaaatctataacatgctaaaccttttgacgacagccattcattaatttctgatatggaatctgtattctcaataccgtatcgttctaaagccagtgctatatctccctgttcgtgggaacgctttcgtataatatcgatcaatggataatatgaagtttttggagaataatatgattcatgatctatttcgtccataaacaatctagacataggaattggaggcgatgatcttaattttgtgcaatgggtcaatcctataacttctaatattgtaatattcatcatcgacataacactatctatgttatcatcgtatattagtataccacgaccttcttcatttcgtgccaaaatgatatacagtcttaaataattacgcaatatctcaatagtttcataattgttagctgttttcatcaaggtttgtatcctgtttaacatgatggcgttctataacgtctctattttctatttttaatttttttaaatttttaacgatttactgtggctagatacccaatctctctcaaatatttttttagcctcgcttacaagctgtttatctatactattaaaactgacgaatccgtgattttggtaatgggttccgtcgaaatttgccgaagtgatatgaacatattcgtcgtcgactattaacaattttgtattattctgaatagtgaaaaccttcacagatagatcattttgaacacacaacgcatctagacttctggcggttgccatagaatatacgtcgttcttatcccaattaccaactagaagtctgatcttaactcctctattaatggctgcttctataatggagttgtaaatgtcaggccaatagtagctattaccgtcgacacgtgtagtgggaactatggccaaatgttcaatatctatactagtcttagccgacttgagtttatcaataactacatcagtgtctagatctctagaatatcccaataggtgttctggagaatcagtaaagaacactccacctataggattcttaatatgatacgcagtgctaactggcagacaacaagccgcagagcataaattcaaccatgaattttttgcgctattaaaggctttaaaagtatcaaatcttctacgaagatctgtggccagcggaggataatcagaatatacgcctaacgttttaatcgtatgtatagatcctccagtaaatgacgcgtttcctacataacatctttcatcatcagacacccaaaaacaaccgagtagtagtcccacattattttttttatctatattaacggttataaaatttatatccggggagtgactttgtagctctcccagatttcttttccctcgttcatctagcaaaactattattttaatccctttttcagatacctcttttagtttatcaaaaataagcgctcccctagtagtactcagaggattacaacaaaaagatgctatgtatatatatttcttagctagagtgataatttcgttaaaacattcaaatgttgtcaaatgatcggatctaaaatccatattttctggtagtgtttctaccagcctacattttgctcccgcaggtaccgatgcaaatggccacatttagttaacataaaaacttatatatcctgttctatcaacgattctagaatatcatcggctatatcgctaaaattttcatcaaagtcgacatcacaacctaactcagtcaatatattaagaagttccatgatgtcatcttcgtctatttctatatccgtatccattgtagattgttgaccgattatcgagtttaaatcattactaatactcaatccttcagaatacaatctgtgtttcattgtaaatttataggcggtgtatttaagttggtagattttcaattatgtatcaatatagcaacagtagttcttgctcctccttgattttagcatcctcttcattattttcttctacgtacataatcatgtctaatacgttagacaacacaccgacgatggtggccgccacagacacgaatatgactagaccgatgaccatttaaaaaatactctctagctttaacttaaactgtatcgatcattcttttagcacatgtataatataaaaacattattctatttcgaatttaggcttccaaaaatttttcatccgtaaaccgataataatatatatagacttgttaatagtcggaataaatatattaatgcttaaactatcatcatctccacgattagagatacaatatttacattctttttgctgtttcgaaactttatcaatacacgttaatacaaacccaggaaggagatattgaaactgaggctgttgaaaatgaaacggcgaatacaataattcagataatgtaaaatcatgattccgtattctgatgatattagaactgctaatggatgtcgatggtatgtatctaggagtatctattttaacaaagcatcgatttgctaatatacaattatccttttgattaattgttattttattcatattcttaaaaggtttcatatttatcaattcttctacattaaaaatttccatttttaatttatctagccccgcaatactcctcattacgtttcattttttgtctagaatacccattttgttcatcttggtacatagattatccaattgagaagcgcatttagtagttttgtacattttaagtttattaacgaatcgtcgaaaactagttatagttaacattttattatttgataccctgatattaatacccctgccgttactattatttataactgatgtaacccacgtaacattggaattaattatcgatagtaatgcatcgacacttccaaaattgtctattataaactcaccgataatttttttattgcatgttttcatattcattaggattatcaaatctttaatcttattacgattgtatgcgttgatattacaagacgtcattctaaaagacggaggatttccatcaaatgccagacaatcacgtacaaagtacatggaaataggttttgttctattacgcatcatagattcatataaaacacccgtagaaatactaatttgttttactctataaaatactattgcatctatttcatcgttttgtataacgtctttccaagtgtcaaattccaattttttttcattgatagtaccaaattcttctatctctttaactacttgcatagataggtaattacagtgatgcctacatgccgttttttgaaactgaatagatgcatctagaagcgatgctacactagtcacgatcaccactttcatatttagaatatatgtatgtaaaaatatagtagaatttcattttgtttttttctatgctataaatgaattctcattttgtatccgcacatactccgttttatatcaataccaaagaaggaagatatctggttctaaaagccgttaaagtatgcgatgttagaactgtagaatgcgaaggaagtaaagcttcctgcgtactcaaagtagataaaccctcatcacccacgtgtgagagaagaccttcgtccccgtccagatgcgagagaatgaataaccctggaaaacaagtcccgtttatgagaacggacatgttacaaaatatgtttgctgctaatcgcgacaacgtaacgtcaagacttttgaactaaaatacaattatatctttttcgatattaataaatccgtgtctcccgggttttttatctctttcagtatgtgaatagataggtattttatctctattcatcatcgaatttaagagatccgataaacattgtttgtattctccagatgtcagcatctgatacaacaatatatgtgcacataaacctctggcacttatttcatgtaccttccccttatcactaaggagaatagtatttgagaaatatgtatacatgatattatcatgtattagatatacagaatttgtaacactctcgaaatcacacgatgtgtcggcgttaagatctaatatatcactcgataacacattttcatctagatacactagacattttttaaagctaaaatagtctttagtagtaacagtaactatgcgattattttcatcgatgatacatttcatcggcatattattacgcgtaccatcaaagactataccatgtgtatatctaacgtattctagcatagttgccatacgtacattaaacttttcaggatctttggatagatcttccaatctatctatttgagaaaacatttttatcatgttcaatagttgaaacgtcggatccactatatagatattatctataaagattttaggaactatgttcatggtatcctggcgaatattaaaactatcaatgatatgattatcgttttcatcttttatcaccatatagtttctaagatatgggattttacttaatataatattatttcccgtaataaattttattagaaatgccaaatctataagaaaagtcctagaattagtctgaagaatatctatatcaccgtaccgtatatttggattaattagatatagagaatatgatccgtaacatatacaacttttattatgacgtctaagatattcttccatcaacttattaacatttttgactagggaagatacattatgacgtcccattacttttgccttgtctattacagcgacgttcatagaatttagcatatctcttgccaattcttccattgatgttacattataagaaattttagatgaaattacatttggagctttaatagtaagaactcctaatatatccgtgtatgtggtcactaatacagattgtagttctataatcgtaaataatttacctatattatatgtttgagtttgtttagaaaagtagctaagtatacgatcttttatttctgatgccgatgtatcaacatcgaaaaaaaatctttttttattcttttttactaacgatacgaatatgtctttgttaaaaacagttattttctgaatatttctagcttgtaattttaacatatgatattcgttcacactaggtactctgcctaaataggtttctataatctttaatgtaatattaggaagagtattctgatcaggattcctattcattttgaggatttaaaactctgattattgtctaatatggtctcaacacaaactttttcacagagtgatagagtttttgataactcgtttttcttaagaaatataaaactactgtctccagagctcgctctatcttttattttatctaattcgatacaaactcctgatactggttcagaaagtaattcattaattttcagtcctttatagaagatatttaatatagataatacaaaatcttcagttcttgatatcgatctgattgatcctagaactagatatattaataacgtgctcattaggcagtttatggcagcttgataattagatatagtatattccagttcatatttattagataccgcattgcccagattttgatattctatgaattcctctgaaaataaatccaaaataactagacattctattttttgtggattagtgtactctcttccctctatcatgttcactactggtgtccacaatgataaatatctagagggaatataatatagtccatatgatgccaatctagcaatgtcgaataactgtaattttattcttcgctcttcattatgaattgaatcttgaggtataaacctaacacaaattatatcattagacttttcgtatgtaatgtctttcatgttataagtttttaatcctggaatagaatctattttaatgaggcttttaaacgcagcgttctccaacgagtcaaagcataatactctgttggttttcttatattcaatattacgattttcttctttgaatggaataggtttttgaattagtttataattacaacataatagataaggaagtgtgtaaatagtacgcggaaaaaacataatagctcccctgttttcatccatggttttaagtaaatgatcactggcttctttagtcaatggatattcgaacattaaccgtttcatcatcattggacagaatccatatttcttaatgtaaagagtgatcaaatcattgtgtttattgtaccatcttgttgtaaatgtgtattcggttatcggatctgctcctttttctattaaagtatcgatatcgatctcgtctaagaattcaactatatcgacatatttcatttgtatacacataaccattactaacgtagaatgtataggaagagatgtaacgggaacagggtttgttgattcgcaaactattctaatacataattcttctgttaatacgtcttgcacgtaatctattatagatgccaagatatctatataattattttgtaagatgatgttaacaatgtgatctatataagtagtgtaataattcatgtatttcgatatatgttccaactctgtctttgtgatgtctagtttcgtaatatctatagcgtcctcaaaaaatatattcgcatatattcccaagtcttcagttctatcttctaaaaaatcttcaacgtatggaatataataatctattttacctcttctgatgtcattaatgatatagtttttgacactattttccgtcaattgattcttattcactatgtctaaaaaccggatagcgtccctaggacgaactactgccattaatatctctattatagcttctggacataaatcatctattataccagaattaatgggaactattccgtatctatctaacatagttttaagaaagtcagaatctaagacctgatgttcatatattggttcatacatgaaatgatctctattgatgatagtgactatttcattctctgaaaattggtaactcattctatacacgctttccttgttgataaaggatagtatatactcaatggaatttgtaccaacaaactgttctcttatgaatcgtatatcatcatctgaaatgatcatgtaaggcatacatttaacaataagagacttgtctcctgttatcaatatactattcttgtgataatttatgtgtgcggcaaatttgtccacgttctttaattttgttatagtagatatcaaatccaatggagatacagttcttggcttaaacagatatagtttttctggaacgaattctacaacattattataaaggactttgggtatataagtgggatgaaatcctattttaattaatgcgatagccttgtcctcgtgcagatatccaaacgcttttgtgatagtatggcattcattgtctagaaacgctctacgaatatctgtaacagatatcatctttagagaatactagtcgcgttaatagtactaaaatttgtattttttaatctatctcaataaaaaattaatatgtatgattcaatgtataactaaactactaactgttattgataactagaatcagaatctaatgatgacataactaagaagtttatctacagccaatttagctgcattatttttagcatctcgtttagattttccatctgccttatcgaatactcttccgtcaatgtctacacaggcataaaatgtaggagagttactaggccccactgattcaatacgaaaagaccaatctctcctagttatttgacagtactcattaataacggtgacagggttaacacctttccaataaataatttttttaaccggaataacatcatcaaaagacttatgatcctctctcattgatttttcgcgggatacatcatctattatagcatcagcatcagaatctgtaggccgtgtatcagcatccattgtcgtagaccaacgaggaggagtatcgttggagctgtaaaccatagcactacgttgaagatcatacagagctttattaacttctcgcttctccatattaagttgtttagttagttgtacagcagtagctccttagtccaatgtttttaataaccgcacacaatctctgtgtcagaacgctcgtcaatatagatcttagaaatttttttagagagaactaacgcaactagcaataaaactgatcttattttatcattttttttattcatcatcctctggtggttcgtcgttcctatcgaatgtagctctgattaacccgtcatctataggtgatgctggttctggagattctggaggagatggattattatctggaagaatctctgttatttccttgttttcatgtatcgattgcgttgtaacattaagattgcgaaatgctctaaatttgggaggcttaaagtgttgtttacaatctctacacgcgtgtctaactaatggaggttcatcagcggctctagtttgaatcatcatcggtgtagtattcctacttttacagttaggacacggtgtattgtatttctcgtcgagaacgttaaaataatcgttgtaactcacatcctttattttatctatattgtattctactcctttcttaatgcattttataccgaacaagagatagcgaaggaattctttttcggtaccgctagtacccttaatcatatcacatagtgttttatattctaaatgtgtggcaatggacggtttatttctatacgatagtttgtttttggaatcctttgagtattctataccaatattattctttgattcgaatttagtttcttcgatattagattttgtattacctatattcttgatgtagtactttgatgatttttccatggcccattctattaagttttccaagttggcatcatccacatattgtgatagtaattctcggatatcagtagtgactaccgccattgatatttgttcatttgatgagtaactactaatgtatacattttccatttataacacttatgtattaactttgtttatttatattttttcattattatgttgatattaataatcgtattgtggttatatggctacaatttcataatgagttgaagtcagtgtcctatgatcaatgacgatagctttactctgaaaagaaagtatcaaatcgatagtgcagagtcaacaatgaaaatggataagacgatgacaaagtttcagaatagagtcaaaatggtaaaagaaataaatcagacgataagagcagcacaaactcattacgagacattgaaactaggatatataaaatttaagggaatgattaggactactactctagaagatatagcaccatctattccaaataatcagaaaacttataaactattctcggacatttcagtcattggcaaagcatcacagaatccgagtaagatgatatatgctcgctgctttacatgtttcccaatttgtttggagatgaccatagattcatttgttatagaatgcatccaacattgttcatgatatagttgaatcatgtatgcctgttcgtatgcctgtggctaagatactgtgtaaagaaatggtaaataaatactttgagaatctttaagagtgcattgactttgttagtgaataggcattccatctttctccaatactaattcaaattgttaaattaataatggaatagtataaatagttattagtgataggatagtaaacataattattagaatagtagtgtagtatcatagataactctcttctataaaaaatggattttattcgtagaaagtatcttatatacacagtagaaaataatatagattttttaaaggatgatacattaagtaaagtaaacaattttaccctcaatcatgtactagctctcaagtatctagttagcaattttcctcaacatgttattactaaggatgtattagctaataccaatttttttgttttcatacatatggtacgatgctgtaaagtatacgaagcggttttacgacacgcatttgatgcacccacgttgtacgttaaagcattgactaagaattatttatcgtttagtaacacaatacagtcgtacaaggaaacagtgcataaactaacacaagatgaaaaatttttagaggttgccgaatacatggacgaattaggagaacttataggcgtaaattatgacttagttcttaatccattatttcacggaggggaacccatcaaagatatggaaatcatttttttaaaactgtttaagaaaacagacttcaaagttgttaaaaaattaagtgttataagattacttatttgggcatacctaagcaagaaagatacaggcatagagtttgcggataatgatagacaagatatatatactctatttcaacaaactggtagaatagtccatagcaatctaacagaaacgtttagggattatatctttcccggagataagactagctattgggtgtggttaaacgaaagtatagctaatgatgcggatatcgttattaatagacccgccattaccatgtatgataaaattcttagttatatatactctgagataaaacagggacgcgttaataaaaacatgcttaagttagtttatatctttgagcctgaaaaagatatcagagaacttctgctagaaatcatatatgatattcctggagatatcctatctattattgatgcaaaaaacgacgattggaaaaaatattttattagtttttacaaagctaattttattaacggtaatacatttattagtgatagaacgtttaacgatgacttattcagagttgttgttcaaatagatcccgaatatttcgataatgaacgaattatgtctttattctatacgagtgctgcggacattaaacgatttgatgagttagatattaataacagttatatatctaatataatttatgaggtgaacgatatcacattagatacaatggatgatatgaagaagtgtcaaatctttaacgaggatacgttgtattatgttaaggaatacaatacatacctgtttttgcacgagtcggatcccatggtcatagagaacggaatactaaagaaactgtcatctataaaatccaagagtagacggctgaacttgtttagcaaaaacattttaaaatattatttagacggacaattggctcgtctaggtcttgtgttagatgattataaaggagacttattagttaaaatgataaaccatctcaaatctgtggaggatgtatccgcattcgttagattttctacagataaaaaccctagtattcttccatcgctaatcaaaactattttagctagttataatatttccatcatcgtcttatttcaaaggtttttaagagataatctatatcatgtagaagaattcttggataaaagcatccatctaaccaagacggataagaaatatatacttcaattgataaggcacggtagatcatagaacaaaccaaatatattattaataatttgtatatacatagatataattatcacatattaaaaaataacacatttttgataaatggaaaccgttgcaacaattcagactcccaccaaattaatgaataaagaaaatgcagaaatgattttggaaaaaattgttaatcatatagctatgtatattagtgacgaatcaatatattcagaaaataatcctgaatatattgattttcgtaacagatacggagactatagatctctcattataaaaagtgatcacgagtttgtaaagctatgtaaagatcatgcagagaaaagttctccagaaacgcaacaaatgattatcaaacacatatacgaacaatatcttattccagtatctgaagtactattaaaacctataatgtccatgggtgacatatttacatataacggatgtaaagacaatgaatggatgctagaacaactctctaccctaaactttaacaatctctacacatggaactcatgtagcataggcaatgtaacgcgtctgttttatacattttttagttatctgatgaaagataaactaaatatataagtataatcccattctaatactttaacctgatgtattattacctgcatcttattagaatattaacctaactaaaagacataaaaagcggtaggatataaatattatggccgcaaccgttccgcgttttgacgatgtgtacaaaaatgcacaaagaagaattctagatcaagaaacattttttagtagaggtctaagtagaccgttaatgaaaaacacatatctatttgataattacgcgtatggatggataccagaaactgcaatttggagtagtagatacgcaaacctagatgctagtgactattatcccatttcgttgggattacttaaaaagtttgaatttctcatgtctctatataaaggtcctattcccgtatatgaagaaaaagtaaatactgaattcattgctaatggatctttctccggtagatacgtatcatatcttagaaagttttctgcccttccaacaaacgagtttattagttttttattattgacctccatccctatctataatatcttattctggtttaaaaacacacagtttgatattactaaacacacattattcagatacgtctatacagataataccaaacaccttgcgttggctaggtatatacatcaaacaggagactataagcctttgtttagtcgtctcaaagagaattatatatttactggtcccgttccaataggtatcaaagatatagatcaccctaatcttagtagagcaagaagtccatccgattatgagacattagctaatattagtactatattgtactttaccaagtatgatccagtattaatgtttttattgttttacgtacctgggtattcaattactacaaaaattactccagccgtagaatatctaatggataaactgaatctaacaaagagcgacgtacaactgttgtaaattattttatgcttcgtaaaatgtaggtcttgaaccaaacattctttgaaaaaatgagatgcataaaactttattatccaatagattaactatttcagacgtcaatcgtttaaagtaaacttcgtaaaatattctttgattgctgccgagtttaaaacttctatcgataattgtttcatatgttttaatatttacaagttttttggtccatggtacattagctggacagatatatgcaaaataatatcgttctccaagttctatagtctctggattgtttttattatattcagtaaccaaatacatattagggttatctgcggatttataatttgagtgatgcattcgactcaacataaataattctagaggagacgatctactatcaaattcggatcgtaaatctgtttctaaagaacggagaatatctatacatacctgattagaattcatccgtccttcagacaacatctcagacagtctggtcttgtatgtcttaatcatattcttatgaaacttggaaacatctcttctagtttcactagtacctttattaattctctcaggtacagattttgaattcgacgatgccgagtatttcatcgttgtatatttcttcttcgattgcataatcaaattcttatataccgcctcaaactctattttaaaattattaaacaatactctactattaatcagtcgttctaactcctttgctatttctatggacttatctacatcttgactgtctatctctgtaaacacggagtcggtatctccatacacgctacgaaaacgaaatctataatctataggcaacgatgttttcacaatcggattaatatctctatcgtccatataaaatggattacttaatgtattggcaaaccgtaacataccgttggataactctgctccatttagtaccgattctagatacaatatcattctacgtcctatggatgtgcaactcttagccgaagcgtatgagtatagagcactatttctaaatcccatcagaccatatactgagttggctactatcttgtacgtatattgcatggaatcatagatggccttttcagttgaactggtagcctgttttaacatctttttatatctggctctctctgccaaaaatgttcttaatagtctaggaatggttccttctattgatctatcgaaaattgctatttcagagatgaggttcggtagtctaggttcacaatgaaccgtaatatatctaggaggtggatatttctgaagcaagagttgattatttatttcttcttccaatctattggtactaacaacgacaccgactaatgtttccggagatagatttccaaagatacacacattaggatacagactgttataatcaaagattaatacattattactaaacattttttgttttggagcaaataccttaccgccttcataaggaaacttttgttttgtttctgatctgactaagatagttttagtttccaacaatagctttaacagtggacccttgatgattgtactcgctctatattcgaataccatggattgaggaagcacatatgttgccgcaccagcgtctgtttttgtttctactccataatactcccacaaatactgacacaaacaagcatcatgaatacagtatctagccatatctaaagctatgtttagattataatccttatacatctgagctaaatcaatgtcatcctttccgaaagataatttatatatatcattaggtaaagtaggacatgatagtacgactttaaatccattttccaaaatatctttacgaattactttacatataatatcctcatcaacagtcacgtaattacctgtggttaaaacctttgcaaatgtatcggctttgcctttcgcgtccgtagtatcgtcaccgatgaacgtcatttctctaactcctctatttaatactttacccatgcaactgaacgcgttcttggatatagaatccaatttgtacgaatccaatttttcagatttttgaatgaatgaatatagatcgaaaaatatagttccattattgttattaacgtgaaacgtagtattggccatgccgcatactcccttatgactagactgatttctctcataaatacagagatgtacagcttcctttttgtctggagatctaaagataatcttctctcctgttaataactctagacgattagtaatatatctcagatcaaagttatgtccgttaaaggtaacgacgtagtcgaacgttagttccaacaattgtttagctattcgtaacaaaactatttcagaacatagaactagttctcgttcgtaatccatttccattagcgactgtatcctcaaacatcctctatcgacggcttcttgtatttcctgttccgttaacatctcttcattaatgagcgtaaacagtaatcgtttaccacttaaatcgatataacagtaacttgtatgcgagattgggttaataaatacagaaggaaacttcttatcgaagtgacactctatatctagaaataagtacgatcttgggatatcgaatctaggtatttctttagcgaaacagttacgtggatcgtcacaatgataacatccattgttaatctttgtcaaatattgctcgtccaacgagtaacatccgtctggagatatcccgttagaaatataaaaccaactaatattgagaaattcatccatggtggcattttgtatgctgcgtttctttggctcttctatcaaccacatatctgcgacggagcattttctatctttaatatctagattataacttattgtctcgtcaatgtctatagttctcatctttcccatcggcctcgcattaaatggaggaggagataatgactgatatatttcgtccgtcactacgtaataaaagtaatgaggaaatcgtataaatacggtctcgccatttcgacatctggatttcagatataaaaatctgttttcaccgtgactttcaaaccaattaatacacctaacatccatttctagaatttagaaatatattttcatttaaatgaatcccaaacattggggaagagccgtatggaccattatttttatagtactttcgcaagcgggtttagacggcaacatagaagcgtgtaaacgaaaactatatactatagtcagcactcttccatgtcctgcatgtagacgacacgcgactatcgctatagaggacaataatgtcatgtctagcgatgatctgaattatatttattattttttcatcagattatttaacaatttggcatttgatcccaaatacgcaatcgatgtgtcaaaggttaaacctttataaacttaacccattataaaacttatgattagtcacgactgaaataaccgcgtgattattttttggtataattctacacggcatggtttctgtgactatgaattcaacacctgttatcttagtgaaatctttaacaaacagcaagggttcgtcaaagacataaaactcattgtttacgatcgaaatagaccccctatcacacttaaaataaaaaatatccttatcctttaccaccaaataaaattctgattggtcaatgtgaatgtattcacttaacagttccacaaatttatttattaactccgaggcacatacatcgtcggtattttttatgacaaactttactcttccagcatccgtttctaaaaaaatattaacgagttccatttatatcatccaatattattgaaatgacgttgatggacagatgatataaataagaaggtacagtacctttgtccaccatctcctccaattcatactctattttgtcattaactttaatgtgtgaaaacagtacgccacatgcttccatgacagtgtgtaacactttggatacaaaatgtttgacattagtataattgtccaagactgtcaatctataatagatagtagctataatatattctatgatggtattgaagaagatgacaaccttggcatattgatcatttaacacagacatggtatcaacaaatagcttaaatgaaagagaatcagtaattggaataagcgtcttctcgatgtagtgtccgtataccaacatgtctgatattttgatgtattccattaaattatttagttttttctttttattctcgttaaacagaatttctgtcaatggaccccaacatcgttgacctattaagttttgattgatttttccgtgtaaggcgtatctagtcagatcgtatagcctatccaataatccatcgtctgtgcgtagatcacatcgtacactttttaattttctatagaagagtgacagacatctggagcaattacagacagcaatttctttattctctacagatgtaagatacttgaagatattcctatgatgatgcagaattttggataacacggtattgatggtatctgttaccataattcctttgactgatagtgtcaaagtacaagatttccaatcttttgcaattttcagtaccattatctttgttttgatatctatatcagacagcatggtacgtctgacaacacagggattaagacggaaagatgaaatgattctctcaacatcttcaatagataccttgctattttttttggcattatctatatgtgagagaatatcctctagagaatcagtatcctttttgatgatagtggatctcaatgacatgggacgtctaaaccttcttattctatcaccagattgcatggtgatttgtcttctttcttttatcatgatgtaatctctaaattcatcggcaaattgtctatatctaaaatcataatatgagatgtttacctctacaaatatctgttcgtccaatgttagagtatctatatcagttttgtattccaaattaaacatggcaacggatttaattttatattcctctattaagtcctcgtcgataataacagaatgtagataatcatttaatccatcgtacatggttggaagatgctcgttgacaaaatctttaattgtcttgatgaaggtgggactatatctaacatcttgattaataaaatttataacattgtccataggatactttgtaactagttttatacacatctcttcattggtaagtttagacagaatatcgtgaacaggtggtatattatattcatcagatatacgaagaataatgtccaaatctatattgtttaatatattatatagatgtagtgtagctcctacaggaatatctttaactaagtcaatgatttcatcaacagttagatctattttaaagttaatcatataggcattgatttttaaaaggtatgtagccttgactacattctcattaattaaccattccaagtcactgtgtgtaagaagattatattctatcataagcttgactacatttggtcccgataccattaaagaattcttatgatataaggaaacagcttttaggtactcatctactctacaagaattttggagagccttaacgatatcagtgacgtttattatttcaggaggaaagaacctaacattgagaatatctgaattaatagcttccagatacagtgattttggcaatagtccgtgtaatccataatccagtaacacgagctggtgcttgctagacaccttttcaatgtttaatttttttgaaataagctttgataaagccttcctcgcaaattccggatacatgaacatgtcgccaacatgattaagtattgtttttcattatttttatattttctcaacaagttctcaataccccaatagataatagaatatcacccaatgcgtccatgttgtctatttccaacaggtcgctatatccaccaatagaagttttcccaaaaaagattctaggaacagttctaccaccagtaatttgttcaaaatagtcacgcaattcattttcgggtttaaattctttaatatctacaatttcatacgctcctcttttgaaactaaacttatttagaatatccagtgcgtttctacaaaaaggacatgtaaacttgacaaaaattgtcactttgttattggccaacctttgttgtacaaattcctcggccatttttaatatttaagtgatacaaaactatctcgacttatttaactctttagtcgagatatatggacacagatagctatatgataaccaactacagaagacaaacgctataaaaaacataattacgacgagcatatttataaatatttttattcagtattacttgatatagtaatattaggcacagtcaaacattcaaccactctagatacattaactctctcattttctttaacaaattctgcaatatcttcgtaaaaagattcttgaaactttttagaatatctatcgactctagatgaaatagcgttcgtcaacatactatgttttgtatacataaaggcgcccattttaacagtttctagtgacaaaatgctagcgatcctaggatcctttagaatcacatagattgacgattcgtctctcttagtaactctagtaaaataatcatacaatctagtacgcgaaataatattatccttgacttgaggagatctaaacaatctagttttgagaacatcgataagttcatcgggaattacatacatactatctttaatagaactcttttcatccagttgaatggattcgtccttaaccaactgattaatgagatcttctattttatcattttctagatgatatgtatgtccattaaagttaaattgtgtagcgcttctttttagcctagcagccaatactttaacatcactaatatcgatatacaaaggagatgatttatcgatggtattaagaattcgtttttcgacatccgtcaaaaccaattcctttttgcctgtatcatccagtttgccattctttgtaaagaaattattttctactagactattaataagactgataaggattcctccataattgcacaatccaaactttttcacaaaactagactttacgagatctacaggaatgcgtacttcaggtttcttagcttgtgattttttcttttgtggacattttctagtgaccaactcatctaccatttcattgattttagcagtgaaataagctttcaatgcacgggcactgatactattgaaaacgagttgatcttcaaattccgccatttaagttcaccaaacaacttttaaatacaaatatatcaatagtagtagaataagaactataaaaaaaataataattaaccaataccaaccccaacaacctgtattattagttgatgtgacagttttctcatcacttagaacagatttaacaatttctataaagtctgtcaaatcatcttcctgagaacccataaatacaccaaatatagcagcgtacaacttatccatttatacattgaatattggcttttctttatcgctatcttcatcatattcatcatcaatatcaacaagtcccagattacgaaccagatcttcttctacattttcagtcattgatacgcgttcactatctccagagagtccgataacgttagccactacttctctatcaatgattagtttcttgagcgcgaatgtaatttttgtttccgttccggatctatagaaaactacaggtgtaataattgccttggctaattgtctttctcttttactgagtgattctagttcaccttctatagatctgagaatggatgattctccagtcgaaacatattctaccatggctccgtttaatttgttgatgaagatggattcatccttaaatgttttctctgtaatagtttccgccgaaagactatgcaaagaatttggaatgcgttccttgtgtgtaatgtttccatagacagcttctagaagttgatacaacataggactagccgcggtaacttttatttttagaaagtatccatcgcttctatcttgtttagatttatttttataaagtttagtctctccttccaacataataaaagtggaagtcatctgactagataaactatcagtaagttttatagagatagatgaacaattagcgtattgagaagcatttagtgtaacgcattcgatacattttgcattagatttactaatcgattttgcatactctataacacccgcacaagtctgtagagaatcgctagatgctgtaggtcttggtgaagtttcaactctcttcttgattaccttactcatgattaaacctaaataattgtactttgtaatataatgatatatattttcactttatctcatttgagaataaaaatgtttttgttaaccactgcatgatgtacagatttcggaatcgcaaaccacttgtggttttattttatccttgtccaatgtgaattgaatgggagcggatgcgggtttcgtacgtagatagtacattcccgtttttagaccgagactccatccgtaaaaatgcatactcgttagtttggaataactcggatctgctatatggatattcatagattgactttgatcgatgaaggctcccctgtctgcagccatttttatgatcgtcttttgtggaatttcccaaatagttttataaactcgcttaatatcttctggaaggtttgtattctgaatggatccaccatctaccataatcctattcttgatctcatcattccataattttctctcggttaaaactctaaggagatgcgggttaactacttggaattctccagacaatactctccgagtgtaaatattactggtatacggttccaccgactcattatttcccaaaatttgagcagttgatgcagtcggcataggtgccaccaataaactatttctaagaccgtatgttctgattttatcttttagaggttcccaattccaaagatccgacggtacaacattccaaagatcatattgtagaataccgttactggcgtacgatcctacatatgtatcatatggtccttccttctcagctagtttacaactcgcctctaatgcaccgtaataaatggtttcaaagatcttcttatttagatcttgtgcttccaggctatcaaatggataatttaagagaataaacgcgtccgctaatccttgaacaccaataccgataggtctatgtctcttattagagatttcagcttctggaataggataataattaatatctataattttattgagatttctgacaattactttgaccacatccttcagtttgagaaaatcaaatcgcccatctattacaaacatgttcaatgcaacagatgccagattacacacggctacctcattagcatccgcatattgtattatctcagtgcaaagattactacacttgatggttcctaaattttgttgattactctttttgttacacgcatccttataaagaatgaatggagtaccagtttcaatctgagattctataatcgctttccagacgactcgagcctttattatacatttgtatctcctttctctttcgtatagtgtatacaatcgttcgaactcgtctccccaaacattgtccaatccaggacattcatccggacacatcaacgaccactctccgtcatccttcactcgtttcataaagagatcaggaatccaaagagctataaatagatctcttgttctatgttcatcgtttcctgtattctttttaagatcgaggaacgccataatatcagaatgccacggttccaagtatatggccataactccaggccgtttgtttcctccctgatctatgtatctagcggtgttattataaactctcaacattggaataataccgtttgatataccattggtaccggagatatagcttccactggcacgaatattactaattgatagacctattccccctgccattttagagattaatgcgcatcgttttaacgtgtcatagatgccttctatgctatcatcgatcatgttaagtagaaaacagctagacatttggtgacgagtagttcccgcattaaataaggtaggagaagcgtgcgtaaaccatttttcagaaagtagattgtacgtctcaatagctgagtctatatcccattgatgaattcctactgcgacacgcattaacatgtgctgaggtctttcaacaattttgttgtttattttcaacaagtaggatttttccaaagttttaaaaccaaaatagttgtatgaaaagtctcgttcgtaaataataaccgaattgagcttatccttatatttgttaactatatccatggtaatacttgaaataatcggagaatgtttcccatttttaggattaacatagttgaataaatcctccatcacttcactaaatagtttttttgtttccttgtgtagatttgatatggctattctggcggctagaatggcataatccggatgttgtgtagtacaagtggctgctatttcggctgccagagtgtccaattctaccgttgttactccattatatattccttgaataaccttcatagctattttaataggatctatatgatcagtgtttaagccatagcacaattttctaatacgagacgtgattttatcaaacatgacattttccttgtatccatttcgtttaatgacaaacatttttgttggtgtaat-aaaaaaaattatttaatttttcattaatagggatttgacgtatgtagcgtacaaaattatcgttcctggtatatagataaagagtcctatatatttgaaaatcgttacggttcgattaaactttaatgattgcattgtgaatatatcattaggatttaactccttgactatcatggcggtgccagaaattaccatcaaaagcattaatacagttatgcagatcgcagttagaacggttatagcatccaccatttatatctaaaaattagatcaaagaatatgtgacaacgtcctagttgtatactgagaattgacgaaacaatgtttcttacatatttttttcttattagtaaccgacttaatagtaggaactggaaaactagacttgattattctataagtatagatacccttccaaataatgttctctttgataaaagttccagaaaatgtagaattttttaaaaagttatcttttgctattactaatatcgtggttagacgcttattattaatatgagtgatgaaatccacaccgcttctagatatcgcttttatttccacattagatggtaaatccaatagtgaaactatctttttaggaatgtatggactcgcgtttagaggagtgaacgtcttcggagtagtaaaggatgattcgtcaaatgaataaacaatttcacaaatggatgttaatgtattagtaggaaattttttgacgctagtggaattgaagattctaatggatgatgttctacctatttcatccgataacatgttaatttccaataccaacggttttaatatttcgatgatatacggtagtctctctttcggacttatatagcttattccacaatacgagtcattatatactccaaaaaacaaaataactagtataaaatctgtatcgaatgggaaaaacgaaattatcgatataggtatagaatccggaacattgaacgtattaatacttaattctttttcagtggtaagaaccgataggttattgacattgtatggttttaaatattctataacttgagacttgatagatattaatgacgaattgaaaattatttttatcaccacgtgtgtttcaggatcatcgtcgacgccagttaaccaaccgaatggagtaaaataaatatcattaatatatgctctagatattagtatttttattaatcctttgattatcatcttctcgtacgcgaatgattccatgatcaagagtgatttgagaacatcctccggagtattaatgggtttagtaaacagtccatcgttgcaataataaaagttgtccaagttaaaggatattatgcattcgtttaaagatatcacctcatctaacggagacaattttttggtaggttttagagactttgaagctacttgtttaacaaagttattcatcgtcgtctactattctatttaattttgtagttaatttatcacatatcacattaattgactttttggtccacttttccatacgtttatattcttttaatcctgcgttatccgtttccgttatatacagggatagatcttgcaagttaaatagaatgctcttaaataatgtcatttttttatccgctaaaaatttaaagaatgtataaacttttttcaaagatttaaaacttttaggtggagttctggtacacaatatcataaacaaactaataaacatcccacattcagattccaacaattgattaacttccacattaatacagcctattttcgctccaaatgtacattcgaaaaatctgaataaaacatcaatatcgcaatttgtattatccaatacagaatgtctgtgattcgtgttaaaaccatcggaaaaagaatagaaataaaaattattataatggtggaattcagttggaatattgcctccggagtcataaaaggatactaaacattgttttttatcgtaaattacacatttccaatgagacaaataacaaaatccaaacattacaaatctagaggtagaacttttaattttgtctttaagtatatacgataagatatgtttattcataaacgcgtcaaatttttcatgaatagctaaggagtttaagaatctcatgtcaaattgtcctatataatccacttcggatccataagcaaactgagagactaagttcttaatacttcgattgctcatccaggctcctctctcaggctctattttcatcttgacgacctttggattttcaccagtatgtattcctttacgtgataaatcatcgattttcaaatccatttgtgagaagtctatcgccttagatactttttcccgtagttgaggtttaaagaaatacgctaacggtatactagtaggtaactcaaagacatcatatatagaatggtaacgcgtcgttaactcgtcggttaactctttcttttgatcgagttcatcgctactattgggtctgctcaggtgccccgactctactagttccaacatcataccgataggaatacaagacactttgccagcggttgtagatttatcatatttctccaccacatatccgttacaatttgttaagaatttagatacatctatattgctacataatccagctagtgaatatatatgacataataaattggtaaatcctagttctggtattttactaattactaaatctgtatatctttccatttatcatggaaaagaatttaccagatatcttcttttttccaaactgcgttaatgtattctcttacaaatattcacaagatgaattcagtaatatgagtaaaacggaacgtgataatttctcattggctgtgtttccagtgataaaacatagatggcataacgcacacgttgtaaaacataaaggaatatacaaagttagtacagaagcacgtggaaaaaaagtatctcctccatcactaggaaaacccgcacatataaacctaatgtcgaagcaatatatatatagtgagtatgcaataagctttgaatgttatagttttctaaaatgtataacaaatacagaaatcaattcgttcgatgagtatatattaagaggactattagaagctggtaatagtttacagatattttccaattccgtaggtaaacgaatagatactataggtgtactagggaataagtatccatttagcaaaattccattggcctcattaactcctaaagcacaacgagagatatttttagcgtggatttctcatagacctgtagttttaactggaggaaccggagtgggtaagacgtcacaggtacccaagttattgctttggtttaattatttatttggtggattctcttctctagataaaatcactgactttcacgaaagaccagtcattctatctcttcctaggatagctttagttagattgcatagcaataccattttaaaatcattgggatttaaggtactagatggatctcctatctctttacggtacggatctataccggaagaattaataaacaaacaaccaaaaaaatatggaattgtattttctacccataagttatctctaacaaaactatttagttatggcactattattatagacgaagttcatgagcatgatcaaataggagatattattatagcagtagcgagaaaacatcatacgaaaatagattctatgtttttaatgactgccacgttagaggatgacagggaacgtctaaaaatatttttacctaatcccgcatttatacatattcctggagatacactgtttaaaattagcgaggtatttattcataataagataaatccatcttccagaatggcatatatagaagaagaaaagagaaatttagttactgctatacagatgtatactcctcctgatggatcatccggtatagtctttgtggcatccgttgcacagtgtcacgaatataaatcatatttagaaaaaagattaccgtatgatatgtatattattcatggtaaggtcttagatatagacgaaatattagaaaaagtgtattcatcacctaatgtatcgataattatttctactccttatttggaatccagcgttactatacgcaatgttacacacatttatgatatgggtagagtttttgtccccgctccttttggaggatcacaacaatttatttctaaatctatgagagatcaacgaaaaggaagagtaggaagagttaatcctggaacatacgtatatttctatgatctgtcttatatgaaatctatacagcgaatagattcagaatttctacataattatatattgtacgctaataagtttaatctaacactccccgaagatttgtttataatccctacaaatttggatattctatggcgtacaaaggaatatatagactcgttcgatattagtacagaaacatggaataaattattatccaattattatatgaagatgatagagtatgctaaactttatgtactaagtcctattctcgctgaggagttggataactttgagaggacgggagaattaactagtattgtacaagaagccattttatctctaaatttacaaattaagattttaaaatttaaacataaagatgatgatacgtatatacacttttgtagaatattattcggtgtctataacggaacaaacgctactatatattatcatagacctctaacgggatatatgaatatgatttcagatactatatttgttcctgtagataataactaaaaatcaaaatctaatgaccacatctttttttagagatgaaaaattttccacatctccttttgtagacacgactaaacattttgcagaaaaaagtttattattatttagataatcgtatacttcatcagtgtagatagtaaatgtgaacagataaaaggtattcttgctcaatagattggtaaattccatagaatatattaatcctttcttcttgagatcccacatcatttcaaccaaagacgttttatccaatgatttacctcgtactataccacatacaaaactagattttgcagtgatgtcgtacctggtattcctaccaaacaaaattttacttttagttcttttagaaaattctaaggtagaatctctatttgtcaatatgtcatctatggaattaccactagcaaaaaatgatagaaatatatattgatacatcgcagctggttttgatctactatactttaaaaacgaatcagattccataattgcttgtatatcatcagctgaaaaactatgttttacacgtattccttcggcatttctttttaatgatatatcttgtttagacaatgataaagttatcatgtccatgagagacgcgtctccgtatcgtataaatatttcattagatgttagacgcttcattaggggtatacttctataaggtttcttaattagtccatcattggttgcgtcaagaactactatctgatgttgttgggtatctctagtgttacacatggccttactaaagtttgggtaaataactatgatatctctattaattatagatgtatatatttcattcgtcaaggatattaatatcgacttactatcgtcattaatacgtgtaatgtaatcatataaatcatgcgatagccaaggaaaattcaaatagatgttcatcatataatcgtcgctataattcatattaatactttgacattgactaatttgtaatatagcctcgccacgaagaaagctctcgtattcagtttcatcgataaaggataccgttaaatataactggttgccgatagtctcatagtctattaagtggtaagtttcgtataaatacagaatccctaaaatattatctaatgtgggattaatccttaccataactgtataaaatggagccggagtcataactattttaccgtttgtacttactggaatagatgaaggaataatctccggacatgatggtaaagacccaaatgtctgtttgaagaaatccaatgttccaggtcctaatctcttgacaaaaattacgatattcgatcccgatatcctttgcattctatttaccagcatatcacgaactatattaagattatctatcatgtctattctcccaccgttatataaatcgcctccgctaagaaacgttagtatatccatacaatggaatacttcatttctaaaatagtattcgttttctaattctttaatgtgaaatcgtatactagaaagggaaaaattatctttgagttttccattagaaaagaaccacgaaactaatgttctgattgcgtctgactccgtcgctgaattaatagatttacaccaaaaactcatataacttctagatgtagaagcattcgctaaaaaattagtagaatcaaaggatataagtagatgttccaacaagtgagcaattcccaagatttcatctatatcattctcgaatccgaaattagaaattcccaagtagatatcctttttcatccgatcattgatgaaaatacgaactttattcggtaagacgatcatttactaaggagtaaaataggaagtaacgttcgtatatcgttatcgtcgtataaattaaaggtgtgttttttgccattaagagacattataattttaccaatattggaattataatataggtgtatttgagcactagaaacggtcgatgcatcggtaaatatagctgtatctaatgttctagtcggtatttcttcatttcgctgtctaatgatagcgttttctctatctgtttccattacagctgcctgaagtttattggtcggataatatgtaaaataataagaaatacatacgaataacaaaaataaaataagatataataaagatgccatttagagatctaattttgttcaacttgtccaaattcctacttacagaagatgaggaatcgttggagatagtatcttccttatgtagaggatttgaaatatcttacgatgacttaatatcgtactttccagataggaaataccataaatatatttctaaggtatttgaacatgtagatttatcggaggaattaagtatggaattccatgatacaactctgagagatttagtatatcttagattgtacaagtattccaagtatatacggccgtgttataaattaggagataatctaaaaggtatagttgttataaaggacagaaatatatatattagagaagcaaatgatgacttgatagaatatctcctcaaggaatacactcctcagatttatacatattctaatgagcgagttcccatagctggttcaaaattaattctttgtggattttctcaagttacatttatggcgtatacaacgtcgcatataacaacaaataaaaaggtagatgttctcgtttccaaaaaatgtatagatgaactagtcgatccaataaattatcaaatacttcaaaatttatttgataaaggaagcggaacaataaacaaaatactcaggaagatattttattcggtaacaggtggccaaactccataggtagctttttctatttcggattttagaatttccaaattcaccagcgatttatcggttttggtgaaatccaaggatttattaatgtccacaaatgccatttgttttgtctgtggattgtatttgaaaatggaaacgatgtagttagatagatgcgcggcgaagtttcctattagggttccgcgcttcacgtcacccaacatacttgaatcaccatcctttaaaaaaaatgataagatatcaacatggagtatatcatactcggattttaattcttctactgcctcactgacattttcacaaatactacaatacggtttaccgaaaataatcagtacgttcttcatttatgggtatcaaaaacttaaaatcgttactgctggaaaataaatcactgacgatattagatgataatttatacaaagtatacaatggaatatttgtggatacaatgagtatttatatagccgtcgccaattgtgtcagaaacttagaagagttaactacggtattcataaaatacgtaaacggatgggtaaaaaagggaggacatgtaaccctttttatcgatagaggaagtataaaaattaaacaagacgttagagacaagagacgtaaatattctaaattaaccaaggacagaaaaatgttagaattagaaaagtgtacatccgaaatacaaaatgttaccggatttatggaagaagaaataaaggcagaaatgcaattaaaaatcgataaactcacatttcaaatatatttatctgattatgataacataaaaatatcattgaatgagatactaacacatttcaacaataatgagaatgttacattattttattgtgatgaacgagacgcagaattcgttatgtgtctagaggctaaaacacagttctctaccacaggagaatggccgttaataataagtaccgatcaggatactatgctattcgcgtctgctgataatcatcctaagatgataaaaaacttaactcaactgtttaaatttgttccctcggcagaggataactatttagcaaaattaactgcattagtgaatggatgtgatttctttcctggactctatggggcatctataacacccaacaacttaaacaaaatacaattgtttagtgattttacaatcgataatatagtcactagtttggcaattaaaaattattatagaaagactaactctaccgtagacgtgcgtaatattgttacgtttataaacgattacgctaatttagacgatgtctactcgtatattcctccttgtcaatgcactgttcaagaatttatattctccgcattagatgaaaaatggaatgaatttaaatcatcttatttagagagcgtgccgttaccctgccaattaatgtacgcattagaaccacgtaaggagattgatgtttcagaagttaaaactttatcatcttatatagatttcgaaaatactaaatcagatatcgatgttataaaatctatatcctcgatttttggatattctaacgaaaactgtaacaccatagtgttcggcatctataaggataatttactactgagtataaataattcattttactttaacgatagtctgttaataaccaatactaaaagtgataatataataaatataggttactagattaaaaaatggtgttccagctcgtgtgttctacatgcggcaaagatatttctcacgaacgatataaattgattatacgaaaaaaatcattaaaggatgtactagtcagtgtaaagaacgaatgttgtaggttaaaattatctacacaaatagaacctcaacgtaacttaacagtgcaacctctattggatataaactaatggatccggttaattttatcaagacatatgcgcctagaggttctattatttttattaattatgccatgtcattaactagtcatttgaatccatcgatagaaaaacatgtgggtatttattatggtacgttattatcggaacacttggtagttgaatctacctatagaaaaggagttagaatagtcccattggatagattttttgaaggatatcttagtgcaaaagtatacatgttagagaatattcaagttatgaaaatagcagctgatatgtcgttaactttactaggtattccatatggatttggtcatgatagaatgtattgttttaaattggtagctgaatgttataaaaatgccggtattgatacatcgtctaaacgaatattaggtaaagatatttttctgagccaaaactttacagatgataatagatggataaagatatatgattctaataatttaacattttggcaaattgattaccttaaagggtgagttaatatgcataactactcctccgttgttttttccctcgttctttttcttaacgttgtttgccatcactctcataatgtaaagatattctaaaatggtaaacttttgcatatcggatgcagaaattggtataaatgttgtaattgtattatttcccgtcaatggactagtcacagctccatcagttttatatcctttagagtatttctcactcgtgtctagcattctagagcattccatgatctgtttatcgttgatattggccggaaagatagattttttattttttattatattactattggcaattgtagatataacttctggtaaatatttttctaccttttcaatctcttctattttcaagccggctatatattctgctatattgttactagtatcaataccttttctggctaagaagtcatatgtggtattcactatatcagttttaactggtagttccattagcctttccacttctgcagaataattagaaattggttctttaccagaaaatccagctactataataggctcaccgatgatcattggcaaaatcctatattgtaccagattaatgagagcatatttcatttccaataattctgctagttcttgagacattgatttatttgatgaatctatttggttctctagatactctaccatttctgccgcatacaataacttgttagataaaatcagggttatcaaagtgtttagtgtggctagaatagtgggcttgcacgtattaaagaatgctgtagtatgagtaaaccgttttaacgaattatatagtctccagaaatctgtggcgttgcatacatgaactgaatgacatcgaagattgtccaatatttttaatagctgctctttgtccattatttctatatttgactcgcaacaattgtagataccattaatcactgattcctttttcgatgccggacaatagcacaattgtttagctttggactctatgtattcagaattaatagatatatctctcaatacagattgcactatacattttgaaactatgtcaaaaattgtagaacgacgctgttctgtagccatttaactttaaataatttacaaaaatttaaaatgagcatccgtataaaaatcgataaattgcgccaaattgtggcatatttttcagagttcagcgaagaagtgtctataaatgtagactcgacggatgaattaatgtatatttttgccgccttgggcggatctgtaaacatttgggccattatacctctcagtgcatcagtgttctaccgcggagccgaaaatattgtgtttaaccttccagtgtccaaggtaaaatcgtgtttgtgtagttttcacaatgatgctatcatagatatagaacctgatctggaaaataatctagtaaaactttctagttatcatgtagtaagtgtcgattgtaacaaggaactgatgcctattaggacagatactactatttgtctaagtatagatcaaaagaaatcttacgtatttaattttcacaagtatgaagaaaaatgttgtggtagaaccgtcattcatctagaatggttgttgggctttatcaagtgtattagtcagcatcagcatttggctattatgtttaaagatgacaatattattatgaagactcctggtaatactgatgcgttttccagggaatattctatgactgaatgttctcaagaactacaaaagttttctttcaaaatagctatctcgtctctcaacaaactacgaggattcaaaaagagagtcaatgtttttgaaactagaatcgtaatggataatgacgataacattctaggaatgttgttttcggatagagttcaatcctttaagattaacatctttatggcgtttttagactaatactttcaatgagataaatatgggtggcggagtaagtgttgagctccctaaacgggatccacctccgggagtacccactgatgagatgttattaaacgtggataaaatgcatgacgtgatagctcccgctaagcttttagaatatgtgcatataggaccactaacaaaagataaagaggataaagtaaagaaaagatatccagagtttagattagtcaacacaggacccggtggtctttcggcattattaagacaatcatataatggaaccgcacccaattgctgtcgcacttttaatcgtactcattattggaagaaggatggaaagatatcagataagtatgaagagggtgcagtattagaatcgtgttggcccgacgtc-cacgacactggaaaatgcgatgttgatttattcgactggtgtcagggggatacgttcgatatgaacatatgccatcagtggatcggttcagcctttaataggagtgatagaactgtagagggtcgacaatcgttaataaatctgtataataagatgcaaagattatgtagtaaagatgctagtgtaccaatatgtgaattatttttgcatcatttacgcgcacacaatacagaagatagtaaagagatgatcgattatattctaagacaacagtcggcggactttaaacagaaatatatgagatgtagttatcccactagagataagttagaagagtcattaaaatatgcggaacctcgagaatgttgggatccagagtgttcgaatgccaatgttaatttcttactaacacgtaattataataatttaggactttgcaatattgtacgatgtaatacgagcgtgaataacttacagatggataaaacttcctcattaagattatcatgtggattaagcaatagtgatagattttctactgttcccgtcaatagagcaaaagtagttcaacataatattaaacattcgttcgacctaaaattgcatttgatcagtttattatctctcttggtaatatggatactaattgtagctatttaaatgggtgccgcagcaagcatacagacgactgtgaatacactcagtgaacgtatctcgtctaaattagaacaagaagcgaacgctagtgctcaaacaaaatgtgatatagaaatcggaaatttttatatccgacaaaaccatggatgtaacatcactgttaaaaatatgtgctctgcggacgcggatgctcagttggatgctgtgttatcagccgctacagaaacatatagtggattaacaccggaacaaaaagcatacgtaccagctatgtttactgctgcgttaaacattcagacgagtgtaaacactgttgttagagattttgaaaattatgtgaaacagacttgtaattctagcgctgttgtcgataacaaattaaagatacaaaacgtaattatagatgaatgttacggagccccaggatctccaacaaatttggaatttattaatacaggatctagcaaaggaaattgtgccattaaggcgttgatgcaattgactactaaggccactactcaaatagcacctagacaagttgctggtacaggagttcagttttatatgattgttatcggtgttataatattggcagcgttgtttatgtactatgccaagcgtatgctgttcacatccaccaatgataaaatcaaacttattttagccaataaggaaaacgtccattggactacttacatggacacattctttagaacttctccgatgattattgctaccacggatatacaaaactgaaaatatattgataatattttaatagattaacatggaagttatcgctgatcgtctagacgatatagtgaaacaaaatatagcggatgaaaaatttgtagattttgttatacacggtctagagcatcaatgtcctgctatacttcgaccattaattaggttgtttattgatatactattatttgttatagtaatttatatttttacggtacgtctagtaagtagaaattatcaaatattgttggtgttggtggcgctagtcatcacattaactatttttttattactttatactataatagtactagactgacttctaacaaacatctcacctgccataaataaatgcttgatattaaagtcttctatttctaacactattccatctgtggaaaataatactctgacattatcgctaattgatacatcggtaagtgatatgcctataaagtaataatcttctttgggcacatataccagtgtaccaggttctaacaacctatttactggtgctcctgtagcatactttttttttaccttgagaatatccattgtttgcttggtcaatagtgatatgtgattttttatcaaccactcaaaaaagtaattggagtgttcatatcctctacgggctattgtctcatgaccgtgtatgaaatttaagtaacacgactgtggtagatttgttctatagagccggttgccgcaaatagatagaactaccaatatgtctgtacaaatgttaaacattaattgattaacagaaaaaacaatgttcgttctgggaatagaaaccagattaaaacaaaattcattagaatatatgccacgtttatacatggaatataaaataactacagtttgaaaaataacagtatcatttaaacatttaacttgcggggttaatctcacaactttactgtttttgaactgttcaaaatatagcatagatccatgagaaatacgtttagccgcctttaatagaggaaatccaaccgcctttctggatctcaccaacgacgatagttctgaccagcaactcatttcttcatcatccacctgttttaacatataataggcaggagatagatatccatcattgcaatattccttctcgtaggcacacaatctaatattgataaaatctccattctcttctctgtatttattatcttgtctcggtggctgattaggctgtggtctatcgttgttgaatctattttggtcattaaatctttcatttcttcctggtatatttctatcacctcgtttggttggatttttgtctatattatcgtttgtaacatcggtacgggtattcatttatcacaaaaaaaacttctctaaatgagtctactactagaaaacctcatcgaagaagataccatattttttgcaggaagtatatctgagtatgatgatttacaaatggttattgctggtgcaaaatccaaatttccaagatctatgctttctatttttaatatagtacctagaacgatgtcaaaatatgagttggagttgattcataacgagaatatcacaggggcaatgtttaccacaatgtataatataagaaacaatttgggtctaggcgatgataaactaactattgaagccattgaaaactatttcttggatcctaacaatgaggttatgcctcttatcattaataatacggatatgactaccgtcattcctaaaaaaagtggtaggagaaagaataagaacatggttatcttccgtcaaggatcatcacctatcttgtgtattttcgaaactcgtaaaaagattaatatttataaagaaaatatggaatccgtatcgactgagtatacacctatcggagacaacaaggctttgatatctaaatatgcgggaattaatatcctgaatgtgtattctccttccacgtccatgagattgaatgccatttacggattcaccaataaaaataaactagagaaacttagtactaataaggaactagaatcgtatagttctagccctcttcaagaacccattaggttaaatgattttctgggactattggaatgtgttaaaaagaatattcctctaacagatattccgacaaaggattgattactataaatggagaatgttcctaatgtatactttaatcctgtgtttatagagcccacgtttaaacattctttattaagtgtttataaacacagattaatagttttatttgaagtattcgttgtattcattctaatatatgtattttttagatctgaattaaatatgttcttcatgcctaaacgaaaaatacccgatcctattgatagattacgacgtgctaatctagcgtgtgaagacgataaattaatgatctatggattaccatggataacaactcaaacatctgcgttatcaataaatagtaaaccgatagtgtataaagattgtgcaaagcttttgcgatcaataaatggatcacaaccagtatctcttaacgatgttcttcgcagatgatgattcattttttaagtattttgctagtcaagatgatgaatcttcattatctgatatattgcaaatcactcaatatctagactttctgttattattattgatccaatcaaaaaataaattagaagctgtgggtcattgttatgaatctctttcagaggaatacagacaattgacaaaattcacagactctcaagattttaaaaaactgtttaacaaggtccctattgttacagatggaagggtcaaacttaataaaggatatttgttcgactttgtgattagtttgatgcgattcaaaaaagaatcagctctagctaccaccgcaatagatcctgttagatacatagatcctcgtcgtgatatcgcattttctaacgtgatggatatattaaagtcgaataaagttgaaaaataattaattctttattgttatcatgaacggcggacatattcagttgataatcggccccatgttttcaggtaaaagtacagaattaattagacgagttagacgttatcaaatagctcaatataaatgtgtgactataaaatattctaacgataatagatacggaacgggactatggacacatgataagaataattttgcagcattggaagtaactaaactatgtgatgtcttggaagcaattacagatttctccgtgataggtatagatgaaggacagttctttccagacattgttgaattctgtgagcgtatggcaaacgaaggaaaaatagttatagtagccgcgctcgatgggacatttcaacgtagaccgtttaataatattttgaatcttattccattatctgaaatggtggtaaaactaactgcagtgtgtatgaaatgctttaaggaggcttccttttctaaacgattaggtacagaaaccgagatagaaataataggaggtaatgatatgtatcaatctgtgtgtagaaagtgttacatcgactcataatattatattttttatctaaaaaactaaaaataaacattgattaaattttaatataatacttaaaaatggatgttgtgtcgttagataaaccgtttatgtattttgaggaaattgataatgagttagattacgaaccagaaagtgcaaatgaggtcgcaaaaaaactgccgtatcaaggacagttaaaactattactaggagaattattttttcttagtaagttacagcgacacggtatattagatggcgccaccgtagtgtatataggatctgctccaggtacacatatacgttatttgagagatcatttctataatttaggagtgatcatcaaatggatgctaattgacggccgccatcatgatcctattctaaatggattgcgtgatgtgactctagtgactcggtttgttgatgaggaatatctacgatccatcaaaaaacaactacatccttctaagattattttaatttctgatgtgcgatccaaacgaggaggaaatgaacctagtactgcggatttactaagtaattatgctctacaaaatgtcatgattagtattttaaaccccgtggcgtctagtcttaaatggagatgcccgtttccagatcaatggatcaaggacttttatatcccacacggtaataaaatgttacaaccttttgctccttcatattcagctgaaatgagattattaagtatttataccggtgagaatatgagactgactcgagttaccaaatcagacgctgtaaattatgaaaaaaagatgtattaccttaataagatagtccgcaacaaagtagttattaactttgattatcctaatcaggaatatgactattttcacatgtactttatgttgaggaccgtatactgcaataaaacatttcctactactaaagcaaagatactatttctacaacaatctatatttcgtttcttaaatattccaacgacatcaactgaaaaagttagtcatgaaccaatacaacgtaaaatatctagcaaagattctatgtctaaaaacagaaatagcaagagatccgtacgcggtaataaatagaaacgtactactgagatatactaccgatatagagtataatgatttagttactttaataaccgttagacataaaattgattctatgaaaactgtgtttcaggtatttaacgaatcatccataaattatactccggttgatgatgattatggagaaccaatcattataacatcgtatcttcaaaaaggtcataacaagtttcctgtaaattttctatacatagatgtggtaatatctgacttatttcctagctttgttagactagatactacagaaactaatatagttaatagtgtactacaaacaggcgatggtaaaaagactcttcgtcttcctaaaatgttagagacggaaatagttgtcaagattctctatcgtcctaatataccattaaaaattgttagatttttccgcaataacatggtaactggagtagagatagccgatagatctgttatttcagtcgctgattaatcaattagtagagat--gagataagaacattataataatcaataatatatcttatatctgtttagaaaaatgctaatattaaaatagctaacgctagtaatccaatcggaagccatttgatatctataatagggtatctaatttcctgattcagatagcgtacggctatattctcggtagctactcgtttggaatcacagacattatttacatctaatttactatctgtaatggaaacgtttcccaatgaaatggtacaatcagatacattacatcttgatatatttttttttaaagaggctggtaacaacgcatcgcttcgtttacatggctcgtaccaacaataatagggtaatcttgtatctattcctatccgtactatacttttatcaggataaatacatttacatcgtatatcgtctttgttagtatcacagaatgcataaatttgttcgtccgtcatgataaaaatttaaagtgtaaatataactattatttttatagttataataaaaagggaaatttgattgtataccttcggttctttaaaagaaactgacttgataaaaatggctgtaatctctaaggttacgtatagtctatacgatcaaaaagagattaatgccacagatattatcattagtcatattaaaaatgacgacgatatcggtaccgttaaagatggtagactaggtgctatggatggggcattatgtaagacttgtgggaaaacggaattggaatgtttcggtcactggggtaaagtaagtatttataaaactcatatagttaagcctgaatttatttcagaaattattcgtttactgaatcatatatgtattcattgcggattattgcgttcacgagaaccgtattccgacgatattaacctaaaagagttatcggtacacgctcttaggagattaaaggataaaatattatccaagaaaaagtcatgttggaacagcgaatgtatgcaaccgtatcaaaaaattactttttcaaagaaaaaggtttgtttcgtcaacaagttggatgatattaacgttcctaattctctcatctatcaaaagttaatttctattcatgaaaagttttggccattattagaaattcatcaatatccagctaacttattttatacagactactttcccatccctccgttgattattagaccggctattagtttttggatagatagtatacccaaagagacaaatgaattaacttacttattaggtatgatcgttaagaattgtaacttgaatgctgatgaacaggttatccagaaggcggtaatagaatacgatgatattaaaattatttctaataacactaccagtatcaatttatcatatatcacatccggcaaaaataatatgattagaagttatatcgtcgctcggcgaaaagatcagaccgctagatccgtaattggtcccagtacatctatcaccgttaatgaggtaggaatgcccacatatattagaaatacacttacagaaaagatatttgttaatgcctttacagtggataaagttaaacaactattagcatcaaaccaagttaaattttactttaataaacgattaaaccaattaacaagaatacgtcaaggaaagtttatcaaaaataaaatacatttattgcctggtgattgggtagaagtagctgttcaagaatatacaagtattatttttggaagacaaccgtctctacatagatacaacgtcatcgcttcatctatcagagctaccgaaggagatactatcaaaatatctcccggaattgccaactctcaaaatgctgatttcgacggagatgaagaatggatgatattggagcaaaatcctaaagccgtagttgaacaaagtattcttatgtatccgacgacgttactcaaacacgatattcatggagcccccgtttatggatctattcaagatgaaatcgtagcagcgtattcattgtttaggatacaagatctttgtttagatgaagtattgaacatcttggggaaatatggaagagagttcgatcctaaaggtaaatgtaaattcagcggtaaagatatctatacttacttgataggtgaaaagattaattatccgggtctcttaaaggatggtgaaattattgcaaacgacgtagatagtaattttgttgtagctatgaggcatctgtcattggctggactcttatccgatcataaatcgaacgtggaaggtatcaactttattatcaagtcatcttatgtttttaagagatatctatctatatacggttttggggtgacattcaaagatctgagaccaaattcgacgttcactaataaattggaggctatcaacgtagaaaaaatagaacttatcaaagaagcatacgccaaatatctcaaagatgtaagagacgggaaaatagttccattatctaaagctttagaggcggactacttggaatccatgttatccaacttgacaaatcttaatatcagagagatagaagaacatatgagacaaacgctgatagatgatccagataataacctcctgaaaatggccaaagcgggttataaagtaaatcccacagaactaatgtatattctaggtacttatggacaacagaggatagatggcgaaccagcagagactcgagtattgggtagagtcttaccttactatcttccagactctaaggatccagaaggaagaggttatattcttaattctttaacaaaaggattaacgggttctcaatattactttttgatgctggttgcaagatctcaatctactgatattgtctgtgaaacatcacgtaccggaacactggctagaaaaatcattaaaaagatggaggatatggtggtcgacggatacggacaagtagttataggtaatacgctcatcaagtacgcagccaattataccaaaattctaggctcagtatgtaaacctgtagatcttatctatccagatgagtccatgacttggtatttggaaattagtgctttgtggaataaaataaaacagggattcgtttactctcagaaacagaaacttgcaaagaagacattggcgccgtttaatttcctagtattcgtcaaacccaccactgaggataatgctattaaggttaaggatctgtacgatatgattcataacgtcattgatgatgtgagagagaaatacttctttacggtatctaatatagattttatggagtatatattcttgacgcatcttaatccttctagaattagaattacaaaagaaacggctattactatctttgaaaagttctatgaaaaactcaattatactctaggtggtggaactcctattggaattatttctgcacaggtattgtctgagaagtttacacaacaagccctgtccagttttcacactactgaaaagagtggtgctgtaaaacaaaaacttggtttcaacgagtttaataacttgactaatttgagtaagaataagaccgaaattatcactctggtatccgatgatatctctaaacttcaatctgttaagattaatttcgaatttgtatgtttgggagaattaaatccagacatcactcttcgaaaagaaacagatagatatgtagtagacataatagtcaatagattatacatcaagagagcagaaataaccgaattagtcgtcgaatatatgattgaacgatttatctcctttagcgtcattgtaaaggaatggggtatggagacattcattgaggacgaggataatattagatttactatctacctaaatttcgttgaaccggaggaattgaatcttagtaagtttatgatggttcttccaggtgccgccaacaagggcaagattagtaaattcaagattcctatctctgactatacgggatataacgacttcaatcaaacaaaaaagctcaataagatgactgtagaactcatgaatctaaaagaattgggttctttcgatttggagaacgtcaacgtgtatcctggagtatggaatacatacgatatcttcggtattgaggccgctcgtggatacttgtgcgaagccatgttaaacacctatggagaaggtttcgattatctgtaccagccttgtgatcttctcgctagtttactatgtgctagttacgaaccagaatcagttaataaattcaagttcggtgcagctagtactcttaagagagctacgttcggagataataaagcattgttaaacgcggctcttcataaaaagtcagaacctattaacgataatagtagctgccacttttttagcaaggtccctaatataggaactggatattacaaatactttatcgacttgggtcttctcatgagaatggaaaggaaactatctgataagatatcttctcaaaagatcaaggagatagaagaaacagaagacttttaattcttatcaataacatatttttctatgatctgtcttttaaacgatggattttccacaaatgcgcctctcaagtccctcatagaatgatacacgtataaaaaatatagcataggtgatgactccttatttttagacattagatatgccaaaatcatagccccgcttctatttactcctgcaacacaatgaaccaacacgggctcgtttcgttgatcacatttagataagaaggcggtcacgtcgtcaaaatatttactaatatcagtagttgtatcatctaccaacggtatatgaataatattaatattagagttaggtaatgtatatttatccatcgtcaaatttaaaacatatttgaacttaacttcagatgatggtgcatccatagcatttttataatttcccaaatacacattatttgttactcttgtcattatagtgggagatttggctctgtgcatatctccagttgaacgtagtagtaagtatttatacaaacttttcttatccatttataacgtacaaatggataaaactactttatcagtaaacgcatgcaatttagaatacgttagagaaaaggctatagtaggcgtacaagcagccaagacatcaacacttatattttttgttattatattggcaattagtgcgctattactctggtttcagacgtctgataatccagtctttaatgaattaacgagatatatgcgaattaaaaatacggttaacgattggaaatcattaacggatagcaaaacaaaattagaaagcgatagaggtagacttctagccgctggtaaggatgatatattcgaattcaaatgtgtggatttcggcgcctattttatagctatgcgattggataagaaaacatatctgccgcaagctattaggcgaggtactggagacgcgtggatggttaaaaaggcggcaaaagtcgatccatctgctcaacaattttgtcagtatttgataaaacacaagtctaataatgttattacttgtggtaatgagatgttaaatgaattaggttatagcggttattttatgtcaccgcattggtgttccgatcttagtaatatggaataagtgttagataaatgcggtaacaaatgttcctgtaaggaaccataacagtttagatttaacattaaagatgagcataaacataataaacaaaattacaatcaaacctataacattaatatcaaacaatccaaaaaatgaaatcaatggagtagtaaacgtgtacataactcctggataacgtttagcagctaccgttcctattctagaccaaaaatttggtttcatggtttcgaagcggtgttctgcaacaagacgaggatcgtgttctacatatttggcagagttatccattatttgcctgttaatcttcatttcgttttcgattctggctatttcaaaataaaatcccgatgatagacctccagactttataatttcatctacgatgttcagcgccgtagtaactctaataatataggcggataagctaacatcataccctcctgtatatgtaaatatggcatgatctttgtctattacaagctcggttttaactttatttcctgtaataatttctctcatctgtaggatatctattttcttgtcatgtattgccttcaagacgggacgaagaaacgtaatatcctcaataacgttatcgttttctataataactacatattctacatttttattttctagctcggtaaaaaatttagaatcccatagggctaaatgtctagcgatatttcttttcgtttcctctgtacacatagtgttacaaaaccctgaaaagaagtgagtatacttgtcatcatctctaatatttcctccagtccattgtataaacacataatccttgtaatgatctggatcatcattgactatcacaacatctcttttttcttgcataacttcattgtccttcacatcatcgaacttctgatcattaatatgctcatgaacattaggaaatgtttctgatggaggtctatcaataactggcacaacaataacaggagttttcaccgccgccatttagttattgaaattaatcatatacaactctctaatacgagttatattttcgtctatccattgtttcacattgacatatttcgacaaaaagatataaaatgcgtattccaatgcttctctgtttaatgaattactaaaatatacaaacacgtcactgtctggtaataaataatatcttagaatattgtaacaatttattttgtattgcaca-tgttcgtgatctatgagttcttcttcaaatggcataggatctccgaatctgaaaacgtataaataggagttagaataataatatttgagagtattggtaatgtataaactctttagcggtataattagtttttttctctcgatttctatttttagatgtgatggaaaaatgactaattttgtagcattagtatcatgaactctaatcaaaatcttaatatcttcgtcacatgttagctctttgaagtttttaagagatgcatcagttggttttacagatggagtaggtgcaacaattttttgtttaatgcatgcatgtattggagccattgtcttaactataatggtgcttgtatcgaaaaactttaatgcggataacggaagctcttcgccgcgactttctacgtcgtaattgggttctaatgccgatctctgaatggatactagttttctaagttctaatgtaattctctgaaaatgtaaatccaattcctccggcattatagatgtgtatacatcggtaaataaaactatagtatccaacgatcccttctcgcaaattctagtcttaaccaagaaatcgtatataactacggagatggcgtatttaagagtggattcttctaccgttttgttcttggatttcatataagaaactataaagtccgcactactgttaagaatgatcactaacgcaactatatagttcaaattaagcatcttggaaacataaaataactctgtagatgatacttgactttcgaataagtttgcagacaaacgaagaaagaacagacctctcttaatttcagaagaaaactttttttcgtattcctgacgtctagagtttatatcaataagaaagttaagaattagtcggttaatgttgtatttcattacccaagtttgagatttcataatattgtcaaaagacatgataatattaaagataaagcgctgactatgaacgaaatagctatatggttcgctcaagaatatagtcttgttaaacgtggaaacgataactgtatttttaatcacgtcagcggcatctaaattaaatataggtatatttattccacacactctacaatatgccacaccatcttcataataaataaattcgttagcaaaattattaattttagtgaaatagttagcgtcaactttcatagcttccttcaatctaatttgatgctcacatggcgcgaattctactctaacatcccttttccatgcctcaggttcatcgatctctataatatctagtttcttgcgtttcacaaacacaggctcgtctctcgcgatgagatctgtatagtaactatgtaaatgataactagatagaaagatgtagctatatagatgacgatcctttaagagaggtataataactttaccccaatcagatagactgttgttatggtcttcggaaaaagaatttttataaatttttccagtattttctaaatatacgtacttgatatctaagaaatccttaataataataggaatggataatccgtctattttataaagaaatacatatcgcatattatacttttttttggaaattggaataccgatgtgtctacataaatacgcaaagtctaaatattttttagagaatcttagttggtccaaattcttttccaagtacggtaatagatttttcatattgaacggtatcttcttgatctctggttctaattccgcattaaatgatgaaactaagtcactatttttataactaacgattacatcacctctaacatcatcatttaccaggatactgatcttcttttgtcgtaaatacatgtctaatgtgttaaaaaaaagatcatacaagttatacgtcatttcatctgtagtattcttgtcattgaaggataaactcgtactaatctcttctttaacagtctgttcaaatttatatcctatatatgaaaaaatagcaaccagtgtttgatcatccgcgtcaatattctgttctatcgtagtgtataacaatcttatatcttcttctgtgatagtcgatacgttataaaggttgataacgaaaatatttttatttcgtgaaataaagtcattgtaggattttggacttatattcgtgtctagtagatatgattttatttttggaatgatctcaattaaaatagtctctttagagtccatttaaagttacaaacaactaggaaattggtttatgatgtataatttttttagtttttatagattctttattctatacttaaaaaatgaaaataaatacaaaggttcttgagggttgtgttaattgaaagcgataaataatcataaattatttcattatcgcgatatccgttaagtttgtatcgtaatggcgtggtcaattacgaataaagcggatactagtagtttcacaaagatggctgaaatcagagctcatctaagaaatagcgctgaaaataaagataaaaacgaggatattttcccggaagatgtaataattccatctactaagcccaaaaccaaacgaaccactactcctcgtaaaccagcggctactaaaagatcaaccaaaaaggataaagaaaaggaggaagtggaagaagtagttatagaggaatatcatcaaacaactgaagaaaattctccacctccgtcatcatctcctggagtcggcgacattgtagaaagcgtggccgctgtagagctcgatgatagcgacggggatgatgaacctatggtacaagttgaagctggtaaagtaaatcatagtgctagaagcgatctctctgacctaaaggtggctaccgacaatatcgttaaagatcttaagaaaattattactagaatctctgcagtatcgactgttctagaggatgttcaagcagctggtatctctagacaatttacttctatgactaaagctattacaacactatctgatctagtcaccgagggaaaatctaaagttgttcgtaaaaaagttaaaacttgtaagaagtaaatgcgtgcacttttttataaagatggtaaactgtttaccgataataattttttaaatcctgtatcagacgataatccagcgtatgaggttttgcaacatgttaaaattcctactcatttaacagatgtagtagtatatgaacaaacgtgggaagaggcattaactagattaatttttgtgggaagtgattcaaaaggacgtagacaatacttttacggaaaaatgcatatacagaatcgcaatgctaaaagagatcgtatttttgttagagtatataacgttatgaaacgaattaattgttttataaacaaaaatataaagaaatcgtccacagattccaattatcagttggcggtttttatgttaatggaaactatgttttttattagatttggtaaaatgaaatatcttaaggagaatgaaacagtagggttattaacactaaaaaataaacacatagaaataagtcccgatgaaatagttatcaagtttgtaggaaaggacaaagtttcacatgaatttgttgttcataagtctaatagactatataaaccgctattgaaactgactgatgattctagtcccgaagaatttctgttcaacaaactaagtgaacgaaaggtatatgaatgtatcaaacagtttggtattagaatcaaggatctccgaacgtatggagtcaattatacgtttttatataatttttggacaaatgtaaagtccgtatctcctcttccatcaccaaaaaagttgatagcattaactatcaaacaaactgctgaagtggtaggtcatactccatcaatttcaaaaagagcttatatggcaacgactattttagaaatggtaaaggataaaaattttttagacgtagtatctaaaactacgttcgatgaattcctatctatagtcgtagatcacgttaaatcatctacggatggatgataatagatctttacacaaataattacaagaccgataaatggaaatggataaacggatgaaatctctcgctatgacagctttcttcggagagctaaacacgttagatattatggcattgataatgtctatatttaaacaccatccaaacaatactattttttcagtggataaggatggtcaatttatgattgatttcgaatacgataattataaggcttctcaatatttggatctgaccctcactccgatatctggaaatgaatgcaagactcacgcatctagtatagccgaacaattggcgtgtgtggatattattaaagaggatattagcgaatatatcaaaactactccccgtcttaaacgatttataaaaaaataccgcaatagatcatatactcgtatcagtcgagatacagaaaagcttaaaatagctctagctaaaggcatagattacgaatatataaaagacgcttgttaataagtaaatgaaaaaaaactagtcgtttataataaaacacaatatggatgccaacatagtatcatcttctactattgcgacgtatatagacgctttagcgaagaatgcttcagaattagaacagaggtctaccgcatacgaaataaataatgaattggaactagtatttattaaaccgccattgattacgttgacaaatgtagtaaatatctccacgattcaggaatcgtttattcgatttaccgttactaataaggaaggtatcaaaattagaactaagattccattatctaaggtacatggtctagatgtaaaaaatgtgcagttggtagatgctatagataacatagtttgggaaaagaaatcattagtgacggaaaatcgtcttcacaaagaatgcttgttgagactatcaacagaggaacgtcatatatttttggattacaagaaatatggatcctctatccgactagaattagtcaatcttattcaagcaaaaacaaaaaactttacgatagactttaagctaaaatattttctaggatctggcgctcaatctaaaagttctttattgcacgctattaatcatccaaagtcaaggcctaatacatctctggaaatagaatttacacctagagacaatgaaacagttccatatgatgaactaataaaggaattgacgactctctcgcgtcatatatttatggcttctccagagaatgtaattctttctccacctattaacgcacctataaagacttttatgttgcctaaacaagatatagtaggtctggatctggaaaatctatatgccgtaactaagactgacggcattcctataactatcagagttacatcaaaagggttgtattgttattttacacatcttggttatattattagatatccagttaagagaacaatagattccgaagtagtagtctttggtgaggcagttaaggataagaactggaccgtatatctcattaagctaatagagcccgtaaatgcaatcagtgatagactagaagaaagtaagtatgttgaatctaaactagtggatatttgtgatcggatagtattcaagtcaaagaaatacgaaggtccgtttactacaactagtgaagtcgtcgatatgttatctacatatttaccaaagcaaccagaaggtgttattctgttctattcaaagggacctaaatctaacattgattttaaaatcaaaaaggagaatactatagaccaaactgcaaatgtagtatttaggtacatgtccagtgaaccaattatctttggagagtcgtctatctttatagagtataagaaatttaccaacgataaaggctttcctaaagaatatggttctggtaagattgtgttatataacggcgttaattatctaaataatatctattgtttggaatatattaatacacataatgaagtgggtattaagtccgttgttgtacctattaagtttatagcagaattcttagtcaatggagaaatacttaaacctagaatcgataaaaccatgaaatatattaactcagaagactattatggaaatcaacataatatcatagtcgaacatttaagagatcaaagcatcaaaataggagatgtctttaacgaggataaactatcggatgttggacatcaatacgctgccaacaacgataaatttagattaaatccagaagttagttattttactaataaacgaactagagggccgttgggaattttatcaaactacgtcaagactcttcttatttctatgtattgttccaaaacatttttagacgattccaacaaacgaaaggtattagcgattgattttggaaacggtgctgacctggaaaaatacttttatggagagattgcgttattggtagcgacggatccggatgctgatgctatagctagaggaaatgaaagatacaacaaattaaattctggaattaaaaccaagtactacaaatttgactacattcaggaaactattcgatccgatacatttgtctctagtgtcagagaagtattctattttggaaagtttaatatcattgactggcagttcgctattcattattcttttcatccaagacattatgctacagtcatgaataacttatccgaactaactgcttctggaggcaaggtattaattactaccatggatggagacaaattatcaaaattaaccgataaaaagacttttataattcataagaatctacctagtagcgaaaactatatgtctgtagaaaaaatagctgatgatagaatagtggtatataatccatcaacaatgtctactccaatgactgaatacattatcaaaaagaacgatatagtcagagtgtttaacgaatacggatttgttcttgtagataatgttgatttcgctacaattatagaacgaagtaaaaagtttattaatggcgcatctacaatggaagatagaccgtctacaagaaactttttcgaactaaatagaggagccattaaatgtgaaggtttagatgtcgaagacttacttagttactatgttgtttatgtcttttctaagcggtaaataataatatggtatgggttctgatatccccgttctaaatgcattaaataattccaatagagcgatttttgttcctataggaccttccaactgtggatactctgtattattaatagatatattaatacttttgtagggtaacagaggttctacgtcttctaaaaataaaagttttataacatctggcctgttcataaataaaaacttggcgattctatatatactcttattatcaaatctagccattgtcttatagatgtgagctactgtaggtgtaccatttgattttctttctaatactatatatttctctcgaagaagttcttgcagatcatctgggaataaaatactactgttgagtaaatcagttattttttttatatcgatattgatggacatttttatagttaaggataataagtatcccaaagtagataacgacgataacgaagtatttatacttttaggaaatcacaatgactttatcagatcaaaattaacaaaattaaaggagcatgtatttttttctgaatatattgtgactccagatacatatggatctttatgcgtcgaattaaatgggtctagttttcagcacggtggtagatatatagaggtggaggaatttatagatgctggaagacaagttagatggtgttctacatccaatcatatatctgaagatatacacactgataaatttgtcatttatgatatttatacgtttgattcgttcaagaataaacgattggtatttgtacaggtgcctccatcattaggagatgatagctatttaactaatccgttattgtctccgtattatcgtaattcagtagccagacaaatggtcaatgatatgatttttaatcaagattcatttttaaaatatttattagaacatctgattagaagccactatagagtttctaaacatataacaatagttagatacaaggataccgaagaattaaatctaacaagaatatgttataatagagataagtttaaggcgtttgtattcgcttggtttaacggcgtttcggaaaatgaaaaggtactagatacgtataaaaaggtatctgatttgatataatgaattcagtgactatatcacacgcaccatatactattacttatcacgatgattgggaaccagtaatgagtcaattggtagagttttataacgaagtagccagttggttgctacgcgacgagacgtcgcctattcctgataagttctttatacaattgaaacagccgcttagaaataaacgagtatgtgtgtgtggtatagatccgtatccaaaagatggaactggtgtaccgttcgaatcaccaaattttacaaaaaaatcaattaaggagatagcttcatctatatctagattaaccggagtaattgattataaaggttataaccttaatataatagacggggttataccctggaattattacttaagttgtaaattaggagaaacaaaaagtcacgcgatttactgggataagatttccaagttactgctacagcatataactaaacacgttagtgttctttattgtttgggtaaaacagatttctcgaatatacgggcaaagttagaatccccggtaactaccatagtgggatatcatccagcggccagagaccaccaattcgagaaagatcgatcatttgaaattatcaacgttttactggaattagacaacaagacacctataaattgggctcaagggtttatttattaatgctttagtgaaattttaacttgtgttctaaatggatgcggctattagaggtaatgatgttatctttgttcttaagactataggtgtcccgtcagcatgcagacaaaatgaagatccaagattcgtagaagcatttaaatgcgacgagttagaaagatatattgataataatccagaatgtacactattcgaaagtcttagggatgaggaagcatactctatagtcagaattttcatggatgtagatttagacgcgtgtctagacgaaatagattatttaacggctattcaagattttattatcgaggtgtcaaactgtgtagctagattcgcatttacagaatgcggtgccattcatgaaaatgtaataaaatccatgagatctaatttttcattgactaagtctacaaatagagataaaacaagttttcatattatctttttagacacgtataccactatggatacattgatagctatgaaacgaacactattagaattaagtagatcatctgaaaatccactaacaagatcgatagacactgccgtatataggagaaaaacaactcttcgggttgtaggtactaggaaaaatccaaattgcgacactattcatgtaatgcaaccacctcacgataatatagaagattacctattcacttacgtggatatgaacaacaatagttattacttttctctacaacgacgattggaggatttagttcctgataagttatgggaaccagggtttatttcgttcgaagacgctataaaaagagtttcaaaaatattcattaattctataataaactttaatgatctcgatgaaaataattttacaacggtaccactggtcatagattatgtaacaccttgtgcattatgtaaaaaacgatcgcataaacatccgcatcaactatcgttggaaaatggtgctattagaatttacaaaactggtaatccacatagttgtaaagttaaaattgttccgttggatggtaataaactgtttaatattgcacaaagaattttagacactaactctgttttattaaccgaacgaggagaccatatagtttggattaataattcatggaaatttaacagcgaagaacccttgataacaaaactaattctatcaataagacatcaactacctaaggaatattcaagcgaattactctgtccgaggaaacgaaagactgtagaagctaacatacgagacatgttagtagattcagtagagaccgatacctatccggataaacttccgtttaaaaatggtgtattggacctggtagacggaatgttttactctggagatgatgctaaaaaatatacgtgtactgtatcgaccggatttaaatttgacgatacaaaattcgtcgaagacagtccagaaatggaagagttaatgaatatcattaacgatatccaaccattaacggatgaaaataagaaaaatagagagctgtatgaaaaaacattatctagttgtttatgtggtgctaccaaaggatgtttaacattcttttttggagaaaccgcaactgggaagtcgacaaccaaacgtttgttaaagtctgctatcggtgacctgtttgtcgagacgggtcaaacaattttaacagatgtattggataaaggacctaatccatttatcgctaatatgcatttaaaaagatctgtattctgtagcgaactacctgattttgcatgtagtggatcaaagaaaattagatctgataatattaaaaagttgacagaaccttgtgtcattggaagaccgtgtttctccaataaaattaataatagaaaccatgcgacaatcattatcgatactaattacaaacctgtctttgataggatagataacgcattaatgagaagaattgccgtcgtgcgattcagaacacacttttctcaaccttctggtagagaggctgctgaaaataatgacgcgtacgataaagtcaaactattagacgagggattagatggtaaaatacagaataatagatatagattcgcatttctatacttgttggttaaatggtacaaaaaatatcatattcctattatgaaactatatcctacaccggaagagattccggactttgcattctatctcaaaataggtactctgttggtatctagctctgtaaagcatattccattaatgacggacctctccaaaaagggatatatattgtacgataatgtggttactcttccgttgactactttccaacagaaaatatccaagtattttaattctagactatttggacacgatatagagagcttcatcaatagacataagaaatttgccaatgttagtgatgaatatctgcaatatatattcatagaggatatttcatctccgtaaatatatgccatatatttatagaatatatcacatatctaaatgaataccggaatcatagatttatttgataatcatgttgatagtataccaactatattacctcatcagttagctactttagattatctagttagaactatcatagatgagaacagaagcgtgttattgttccatattatgggatcgggtaaaacaataatcgctttgttgttcgccttggtagcttccagatttaaaaaggtttacattttagtaccgaacatcaacatcttaaaaattttcaattataatatgggtgtagctatgaacttgtttaatgacgaattcatagctgagaatatctttattcattccacaacaagtttttattctcttaattataacgataacgtcattaattataacggattaagtcgctacaataactctatttttatcgttgatgaggcacataatatttttgggaataatactggagaacttatgaccgtgataaaaaataaaaacaagattccttttctactattgtctggatctcccattactaacacacctaatacgctgggtcatattatagatttaatgtccgaagagacgatagattttggtgagattattagtcgtggtaagaaagtaattcagacacttcttaacgaacgcggagtgaatgtactcaaggatttgcttaaaggaagaatatcatattacgaaatgccggacaaagatctaccaacaataagatatcacggacgtaaatttctagatactcgagtagtatattgtcacatgtctaaacttcaagagaaagattatatgattactagacggcagctatgttatcatgaaatgtttgataaaaatatgtataacgtgtcaatggcagtattgggacaacttaatctgatgaataatttagatacgttatttcaggaacaggataaggaattgtacccaaatctgaaaataaataatggagtgttatacggtgaagaattggtaacgttaaacattagttccaaatttaagtactttatcaatcggatacagacactcaagggaaaacactttatatacttctctaattctacatatggtggattggtaattaaatatatcatgctcagtaatggatattctgaatataatggttctcagggaactaatccacatatgataaacggcaaaccaaaaacatttgctatcgttactagtaaaatgaaatcgtctttagaggatctattagatgtgtataattctcctgaaaacgatgatggcaatcaattgatgtttttgttttcgtcaaacattatgtctgaatcctatactctgaaagaggtaaggcatatttggtttatgactatcccggatactttttctcaatacaaccaaattcttggacgatctattagaaaattctcttacgtcgatatttctgaacccgttaatgtatatcttttagcagccgtatattcagatttcaatgacgaagtgacgtcattaaacgattatacacaggatgaattgattaatgttttaccctttgacatcaaaaagctgttgtatctaaaatttaagactaaagaaacgaatagaatatactctattcttcaagagatgtctgaaacgtattctcttccaccacatccatcaattgtaaaagttttattgggagaattggtcagacaatttttttataataattctcgtattaagtataacgactccaagttacttaaaatggttacatcagttataaaaaataaagaagacgctaggaattacatagatgatattgtaaacggtcacttctttgtatcgaataaagtatttgataaatctcttttatacaaatacgaaaacgatattattacagtaccgtttagactttcctacgaaccatttgtttggggagttaactttcgtaaagaatataatgtggtatcttctccataaaactgatgagatatataaagaaataaatgtcgagctttgttaccaatggatatcttccagttacattggaaccacatgagttgacgttagacataaaaactaatattaggaatgccgtatataaggcgtatctccatagagaaattagtggtaaaatggccaagaaaatagaaattcgtgaagacgtggaattacctctcggtgaaatagttaataattctgtagttataaacgttccgtgtgtaataacctacgcatattatcacgttggggatatagtcagaggaacattaaacatcgaagatgaatcaaatgtaactattcaatgtggagatttaatctgtaaactaagtagagattcgggtactgtatcatttagcgattcaaagtactgcttttttcgaaatggtaatgcgtatgataacggcatcgaagtctccgccgttctaatggaggctcaacaaggtaccgaatctagttttgtttttctcgcgaatatcgttgactcataagaaagagaatagcggtgagtataaatacgaatactatggcaataattgcgaatgttttattcccttcgatatatttttgataatatgaaaaacatgcctctctcaaatcagacaaccatttcataaaatagttctctcgcactggtgaggtggttgcagctcgtataatctccccagaataatatacttgcgtgtcgtcgttcaatttatacggatttctataattctctgttatataatgaggtttaccctcatgattagacgacgacaatagtgttctgaatttagatagttgatcagaatgaatgtttattggtgttggaaaaattatccatgctgcgtctgcagagtggttgatagttgttcctagatatgtaaaataatccaacgtactaggtagcaaattgtctagataaaatactgaatcaaatggcgcagacatattagcggatctaatggaatccaattgattgactatcttttgaaaatatacatttttatgatctgatacttgtaagaatatagcaataatgataattccatcatcgtgtttttttgcctcttcataagaactatattttttcttattccaatgaaccagattaatctctccagagtatttgtatacatctatcaagtgattggatccataatcgtcttcctttccccaatatatatgtattgttgataacacatattcattggggagaaaccctccacttatatatcctcctttaaaattaatccttactagttttccagtattctggatagtggttggtttcgactcattataatgtatgtctaacgtcttcaatcgcgcgtcagaaattgcttttttagtttctatattaataggagatagttgttgaggcatagtaaaaatgaaatgataactgtctagaaatagctcttagtatgggatttacaatggatgaggaagtgatatttgaaactcctagagaattaatatctattaaacgaataaaagatattccaagatcaaaagacacgcacgtgtttgctgcgtgtataacaagtgacggatatccgttaataggagctagaagaacttcattcgcattccaggcgatattatctcaacaaaattcagattctatctttagagtatccactaaactattacggtttatgtactacaatgaactaagagaaatctttagacggttgagaaaaggttctatcaacaatatcgatcctcacttcgaagagttaatattattgggtggtaaactagataaaaaggaatctattaaagattgtttaagaagagaattaaaagaggaaagtgatgaacatataacagtaaaagaattcggaaatgtaattctaaaacttacaacgagtgataaattatttaataaagtatatataggttattgcatggcatgttttattaatcaatcgttggaggatttatcacatactagtatttacaatgtagaaattagaaagattaaatcgttaaatgattgtattaacgacgataaatacgaatatctgtcttatatttataatatactaattaatagtaaatgagcttttacagatctagtataattagtcagattattaagtataatagacgactagctaagtctattatttgcgaggatgactctcaaattattacactcacggcattcgttaaccaatgcctatggtgtcataaacgagtatccgtgtccgctattttattaactactgataacaaaatattagtatgtaacagacgagatagttttctctattctgaaataattagaactagaaacatgtatagaaagaaacgattatttctgaattattccaattatttgaacaaacaggaaagaagtatactatcgtcatttttttctctagatccagctactgctgataatgatagaataaacgctatttatccgggtggtatacccaaaaggggtgagaacgttccagagtgtttatccagggaaatcaaagaagaagttaatatagacaattcttttgtattcatagacactcgtttttttattcatggtatcatagaagataccattattaacaaattttttgaggtaattttctttgttggacgaatatctctaacgagtgatcaaattattgatacctttaaaagtaatcatgaaataaaggatctaatatttttagatccaaattcaggtaatggactccaatacgaaattgcaaaatatgctctagatactgcaaaacttaaatgttacggtcatagaggatgttattatgaatcattaaaaaaattaactgaggatgattgattagaaaatataaattaatttaccatcgtgtatttttataacgggattgtctggcatatcatgtagatagttaccgtctacatcgtatactctaccatctacgcctttaaatcctctatttattgatattaatctattagaattggaataccaaatattagtaccctcaattagtttattggtaatattttttttagacgatagatcgatggctcttgaaaccaaggttttccaaccggactcattgtctatcggtgagaagtctttttcattagcatgaatccattctaatgatgtatgtttaaacactctaaacaattgtacaaattcttttgatttgttttgaatgatttcaaataggtcttcgtctacagtaggcataccattagataatctagccattataaagtgcacgtttacatatctacgttctggaggagtaagaacgtgactattgagacgaatggctcttcctactatctgacgaagagacgcctcgttccatgtcatatctaaaatgaagatatcattgattgagaagaaactaataccctcgcctccgctagaagagaatacgcatgttttaatgcattctccgttagtgtttgattcttggttaaactcagccaccgccttgattctagtatcttttgttctagatgagaactctatattagagataccaaagactttgaaatatagtaataagatttctattcctgactgattaacaaatggttcaaagactagacatttaccatgggatgctaatattcccaaacatacatctataaatttgacgcttttctcttttaattcagtaaatagagagatatcagccgcaatagcatcccctcccaatagttctccctttttaaaggtgtctaatgcggatttagaaaattctctatctcttaatgaatttttaaaatcattatatagggttgctatctcttgtgcgtattctcccggatcacgattttgtctttcaggaaagctatcgaatgtaaacgtagtagccatacgtctcagaattctaaatgatgatataccagtttttatttctgcgagtttagccttttgataaatctcttcttgcttttttgacatattaacgtatcgcattaatactgttttcttagcgaatgatgcagacccttccacatcatcaaaaatagaaaactcgttattaactatgtacgaacataggcctcctagtttggagactaattctttttcatcgactagacgtttattctcaaatagcgattggtgttgtaaggatcctggtcgcagtaagttaaccaacatggtgaattcttgcacactattaacgataggtgtagccgataaacaaatcatcttatggttttttaacgcaatggtcttagataaaaaattatatactgaccgagtaggacggatcttaccatcttctttgattaatgatttagaaatgaagttatgacattcatcaatgatgacgcatattctactcttggaattaatagttttgatattagtaaaaaatttatttctaaaattttgatcatcgtaattaataaaaatacaatccttcgttatctctggagcgtatctgagtatagtgtttatccaaggatcttctatcaaagccttttttaccaataagataattgcccaattcgtataaatatccttaagatgtttgagaatatatacagtagtcattgttttaccgacacctgtttcatggaacaataaaagagaatgcatactgtctaatcctaagaaaactcttgctacaaaatgttgataatccttgaggcgtactacgtctgaccccatcatttcaacgggcatattagtagttctgcgtaaggcataatcgatataggccgcgtgtgatttactcatttatgagtgataagtaataactatgttttaaaaatcacagcagtagtttaactagccttctctgatgtttgttttcgatactttttgaatcagaagtcatactagaataaagcagcgagtgaacgtaatagagagcttcgtatactctattcgaaaactctaagaacttattaatgaattccgtatccactggatcgtttaaaatactaaattgaacagtgttcacatccttccaagacgaagacttagtgacggacttaacatgagacataaataaatccaaattttttttataaacatcactagccaccataatggcgctatctttcaaccaactatcgcttacgcattttaacagtctaacatttttaaagagactacaatatattctcatagtatcgattacacctctaccgaatagagtgggaagtttaataatacaatatttttcgtttacaaaatcaaataatggtcgaaacacgtcgaaggttaacatcttataatcgctaatgtatagattgttttcagtgagatgattattagatttaatagcatctcgttcacgtttgaacagtttattgcgtgcgctgaggtcggcaactacggcatccgctctagtactcctcccataatactttacgctattaatctttaaaatttcatagactttatctagatcgctttctggtaacatgatatcatgtgtaaaaagttttaacatgtcggtcggcattctatttagatcattaactctagaaatctgaagaaagtaattagctccatattccagactaggtaatgggcttttacctaaagacaagttaagttctggcaatgtttcataaaatggaagaaggacatgtgtcccctcccggatattttttacaatttcatccatttacaactctatagtttgttttcattattattagttattatctcccataatcttggtaatacttacaccttgatcataagataccttatacaggtcattacatacaactaccaattgtttttgtacataatagattggatgattgatatccatggtggaataaactactcgaacagatagtttatctttccccctagatacattggccgtaatagttgtcggcctaaagaatatctttggtgtaaagttaaaagttagggttcttgttccattattgctttttgtcagtagttcgttataaattctcgagatgggcccgttctctgaatatagaacatcatttccaaatctaacttctagtctagaaataatatcggtcttatttttaaaatctattcccttgatgaatggatcgttaataaacaaatccttggcctttgattcggctgatctattatctccgttatagacgttacgttgactagtccaaagacttacaggaatagatgtatcgatgatgttgatagtatgtgatatgtgagcaaagactgttctcttggtggcgtcgctatatgttccagtaatggcggaaaactttttagaaatgttatatataaaagaattttttcgggttccaaacattaacagattagtatgaagataaacactcatattatcaggaacattatcaatttttacataaacatcggcatcttgaatagaaacaacaccatcttctggaacctctacgatctcggcagattccggataaccagtcggtggaccatcactaacaataactagatcatccaacaatctactcacatatgcgtctatataatctttttcatcttgtgagtaccctggatacgaaataaatttgttatcagtatttccataataaggtttagtataaacagagagagatgttgctgcatgaacttcggttactgtcgccgttggttggtttatttgacctattactctcctaggtttctctataaatgatggtttaatttgtacattcttaaccatatatccaataaagctcaattcaggaacataaacaaattctttgttgaacgtttcaaagtcgaacgaagagtcacgaataacgatatcggatactggattgaaggtcaccgttacggtaatttttgaatcggatagtttaagactactgaatgtatcttccacatcaaacggagttttaatataaacgtatactgtagatggttctttaatagtgtcattaggagttaggccaatagaaatatcattaagttcactagaatatccagaatgtttcaaagcaattgtattattgatacaattattatataattcttcgccctcaatttcccaaataacaccgttacacgaagagacagatacatgattaatacatttatatccaacatatggcacgtaaccgaatcttcccatacctttaacttctggaagttccaaactcagaaccaaatgattaagcgcagtaatatactgatccctaatttcgaagctagcgatagcctgattgtctggcccatcgtttgtcataactccggatagagaaatatattgcggcatatataaagttggaatttgactatcaactgcgaagacattagaccgtttaataaagtcatccccaccgatcaaagaattaatgatagtattattcattttctatttaaaatggaaaaagcttacaataaactccgtagagaaatatctataatttgtgagttttccttaaagtaacagcttccgtaaacaccgtctttatctcttagtaagtttattgtatttatgaccttttccttatcttcatagaatactaaaggcaataaagaaatttttggttcttctctaagagctacgtgagacttaaccatagacgccaacgaatccctacatattttagaacagaaatacccaacttcaccacccttgaatgtctcaatactaataggtctaaaaaccaaatcttgattacaaaaccaacacttatcaattacactatttgtcttaatagacatatctgccatagatttataatactttggtagtatacaagcgagtgcttcttctttagcgggcttaaagactgctttaggtgctgaaataaccacatctggaagacttactcgcttagccatttaattacggaactatttttttatacttctaatgaacaagtagaaaacctctcatctacaaaaacatactcgtgtccataatcctctaccatagtaacacgttttttagatctcatatgtgctaaaaagttttcccatactaattggttactattatttttcgtataatttttaacagtttgaggttttagatttttagttacagaagtgatatcgaatattttatccaaaaagaatgagtaattaattgtcttagaaggagtgttttcttggcaaaagaataccaagtgcttaaatatttctactacttcattaatcttttctgtactcagattcagtttctcatcttttacttgattgattatttcaaagactaacttataatcctttttatttattctctcgttagccttaagaaaactagatacaaaatttgcatctacatcatccgtggatatttgatttttttccatgatatccaatagttccgagataatttctccagaacattgatgagacaataatctccgcaatacatttctcaaatgaataagtttattagacacgtggaagtttgactttttttgtacctttgtacatttttgaaatacagactcgcaaaaaatacaatattcatatccttgttcagatactataccgttatgtctacaacagctacataatcgtagattcatgttaacactctacgtatctcgtcgtccaatattttatataaaaacattttatttctagacgttgtcagaaaatcctgtaatatttttagtttttttggttgtgaataaagtatcgccctaataatattggtaccgtcttccgacaatatagtagttaaattatccgagcatgtagaagaacaccgcttaggcggattcagtacaatgttatatttttcgtaccaactcatttaaatatcataatctaaaatagttctgtaatatgtctagcgctaatatattgatcataatcctgtgcataaattaagatacaacaatgtcttgaaatcatcgacatggcttcttccatagttagaagatcatcgtcaaagttagcaacgtgattcatcaacatttgctgttttgaggcagcaaatactgaaccatcaccattcaaccattcataaaaaccatcgtctgaatccattgataatttcttgtactggtttttgagagctcgcatcaatctagcatttctagctcccggattgaaaacagaaagaggatcgtacatccaaggtccattttctgtaaatagaatcgtataatgtcccttcaagaagatatcagacgatccacaatcaaagaattggtctccgagtttgtaacagactgcggactttaacctatacatgataccgtttagcatgatttctggtgatacgtcaatcggagtatcatctattagagatctaaagccggtgtaacattctccgccaaacatattcttattctgacgtcgttctacataaaacatcattgctccattaacgataacaggtgaatgaacagcactacccatcacattagttcccaatggatcaatgtgtgtaactccagaacatcttccatagcctatgttaggaggagcgaacaccactcttccactattgccatcgaatgccatagaataaatatccttggaattgatagaaatcggactgtcggatgttgttatcatcttcataggattaacaacgatgtatggtgcagcctgaagtttcatatcgtaactgatgccgttcataggtctagccacagaaaccaacgtaggtctaaatccaactatagacaaaatagaagctaatatctgttcctcatctgtcataacttgagagcatccagtatgaataatcttcattagatggggatctaccgcatcatcatcgttacaataaaaaattcccattctaatgttcataattgcttttctaatcatggtatgaatgtttgctctctgaatctctgtggaaattagatctgatacacctgtaatcactatcggattatcctccgtaagacgattaaccaacaacatataattataagactttactcttctaaattcataaagttgctggattagactatatgtgtctccatgtacatacgcgttctcgagcgcaggaagtttaataccgaatagtgccatcagaataggatgaatgtagtaattagtttctggttttctataaataaaagacaaatcttgtgaactagacatatcggtaaaatgcatggattggaatcgtgtagtcgacagaagaatatgatgattagatggagagtatattttatctaactctttgagttggtcaccgattctaggactagctcgagaatgaataagtactaagggatgagtacatttcacagaaacactggcgttgttcaacgtactctttacatgggaaaggagttgaaatagctcgtttctatttgtcctgacaatatttagtttattcataatattaagcatatcctgaatagtaaagttagatgtgtcatacttgttagtagttagatatttagcaattgcattcccatcatttctcaatctcgtactccaatcatgtgtggatgctacttcgtcgatggaaaccatacaatcctttttgataggctgttgagattgatcatttcctgtacgtttaggtttggtacgttgatttctagcccctgctgatataaagtcatcgtctacaatttgggataatgaattacatacactacaagacaaagatttatcagaagtgtgaatatgatcttcatctaccaaagaaagagtttgattagtataactagattttagtcccgcgttagatgttaaaaaaacatcgctattgaccacggcttccattatttatattcgtagtttttactcgaaagcgtgattttaatatccaatcttattacttttggaatcgttcaaaacctttgactagttgtagaatttgatctattgccctacgcgtatactcccttgcatcatatacgttcgtcaccagatcgtttgtttcggcctgaagttgacgcatatctttttcaacactcgacatgagatccttaagggtcatatcgtctagattttgttgagatgctgctcctggatttggattttgttgtgctgttgtacatactgtaccaccagtaggtgtaggagtacatacagtggccacaataggaggttgaagaggtgtaaccgttggagtagtacaagaaatacttccatccgattgttgtgtacatgtggttgttggtaacgtctgagaaggttgggtagatggcggtgtcgtcatcttttgatctttattaaatttagagataatatcctgaacagtattgctcggcgtcaacgctggaaggagtgtactcgccggcgcatcagtatctgtagacaaccaatcaaaaagattagacatatcagatgatgtattagtttgttgacgtggttttagtacaggagcagtactactaggtagaagaataggagccggtgtaggtgtcggaaccggctgtggagttatatgaatagttggttgtagcggttgggtaggctgtctgctggcggtcatcatattatctctagctagttgttctcgcaactgtctttgataatacgactcttgagactttagtcctatttcaatcgcttcatcctttttcgtatccggatccttttcttcagaataatagattgacgactttggtgtagaggattctgccagcccctgtgagaacttgttaaagaagtccatttaaggctttaaaattgaattgcgattataagattaaatggcagacacggacgatattatcgactatgaatccgatgatctcaccgaatacgaggatgatgaagaagatggagagtcactagaaactagtgatatagatcccaaatcttcttataagattgtagaatcaacatccactcatatagaagatgcgcattccaatcttaaacatatagggaatcatatatctgctcttaaacgacgctatactagacgtataagtctatttgaaatagcgggtataatagcagaaagctataacttgcttcaacgaggaagattacctctagtttcagaattttctgacgaaacgatgaagcaaaatatgctacatgtaattatacaagagatagaggagggttcttgtcctatagtcatcgaaaagaacggagaattgttgtcggtaaacgattttgataaagatggtctaaaattccatctagactatattatcaaaatttggaaacttcaaaaacgatattagaatttatacgaatatcgttctctaaatgtcacaatcaagtctctcatattcagcagtttattgtcgtactttatatcgtgttcattaacgatattttgcaaaatagtaatgattctatcttccttcgatagatattcttcagagattattgtcttatattctttcttgttatccgatatgaatttgataagactttgaacattattaatacccgtctgtttaattttttctatagatattttagttttggtagattctatggtgtctgttaataggcatccaacatcgacattcgacgtcaattgtctataaatcagagtataaattttagaaataacattagcaaattgttgtgcgttgatgtcgttattctgaaacagtatgattttaggtagcattttcttaacaaagagaacgtatttattgttactcagttgaacagatgatatatccagattactaacgcatctgattccatataccaaactttcagaagaaatggtgtacaattgtttgtattcattcaatgtctccttttcagaaattagtttagagtcgaatactgcaataattttcaagagatagttttcatcagataagattttatttagtgtagatatgataaaactattgttttgttggagaacttgatacgccgcattctctgtagtcgacgctctcaaatgggaaacaatctctattatttttttggaatcggatactatatcttcggtatcttgacgcagtctagtatacatagagttaagagaaattagagtttgtacattaagcaacatgtctctaaatgtggctacaaacttttctttttccacatcatctagtttattatataccgatttcacaacggcaccagatttaaggaaccagaatgaaaaactctgataactacaatatttcatcatagttacgattttatcatcttctatagttggtgtgataacacatacctttttctccaagactggaaccaacgtcataaaaatgtttaaatcaaaatccatatcaacatctgatgcgctaagaccagtctcgcgttcaagattatctttactaatggtgacgaactcatcgtatagaactctaagtttgtccattatttatttacagatttagttgtttaatttatttgtgctcttccagagttgggatagtatttttctaacgtcggtattatattattaggatctacgttcatatgtatcataatattaatcatccacgttttgataaatctatctttagcttctgaaataacgtatttaaacaaaggagaaaaatatttagttacggcatcagacgcgataacattttttgtaaatgtaacgtatttagacgacagatcttcgttaaaaagttttccatctatgtagaatccatcggttgttaacaccattcccgcgtcagagtgaataggagtttgaatagtttgttttggaaatagatccttcaataacttatagttgggtgggaaaaaatcgattttatcactagactctttcttttttactatcattacctcatgaactatttcttgaatgagtatatgtattttctttcctatatcggtcgcgttcattggaaaatatatcatgtcgttaactataagaatatttttatcctcgtttacaaactgaataatatcagatatagttcgtaaacgaactatatcatcaccagcacaacatctaactatatgatatccactagtttcctttagccgtttattatcttgttccatattagcagtcattccatcatttaagaaggcgtcaaagataatagggagaaatgacattttggattctgttacgactttaccaaaattaaggatatacggacttactatctttttctcaacgtcgatttgatgaacacacgatgaaaatgtacttcgatgagattgatcatgtagaaaacaacaagggatacaatatttccgcatatcatgaaatatattaagaaatcccactttattatatttccccaaaggatcaatgcatgtaaacattataccgttatcattaataaagacttctttctcatcggatctgtaaaagttgttactgatttttttcattccaggatctagataattaataataatgggttttctattcttattctttgtattttgacatatcctagaccagtaaacagtttccactttggtaaaatcagaagacttttgaacgctattaaacatggcattaatggcaataactaaaaatgtaaaatatttttctatgttaggaatatggtttttcactttaatagatatatggttttttgccaaaatgatagatatttttttatccgatgatagtaaaatattattagtcgccgtctctataaaaatgaagctagtctcgatatccaattttattctagaattgataggagtcgccaaatgtaccttatacgttatatctcccttgatgcgttccatttgtgtatctatatcggacacaagatctgtaaatagttttacgttattaatcatcacggtatcgccatcgctagataatgctaatgtactatccaagtcccaaatggagagatttaactgttcatcgtttagaataaaatgattacctgtcatattaataaagtgttcatcgtatctagataacaacgacttataattaatgtccaagtcttgaactcgctgaatgatcttttttaacccagttagttttagattggtacgaaatatattgttaaactttgattctacagtaatgtccaaatctagttgtggaaatacttccatcaacattgtttcaaacttgataatattattatctacatcttcgtacgatccaaattccggaatagatgtatcgcacgctctggccacccagataaccaaaaagtcacacgctccagaatatacattgtataaaaagctatcgttttttagtagtgtttttttctgagtatatacgaaaggattaaaaatagtattatcaacgtaactatattccaaattattcttatgagaatagataataatatcgtccttaatatctaacaaatttcctaaatatccctttaattgagtcattcgaagcgttaataaaatatgtctcttaactatttccggccgttgtatatttaaatgacttcgtaagaaataatatataggcgacttctcatctatgtaatcatatggagtgagatatagggctcgttctacctcctgccccttacccacctgtaataccaattgcggactcactatatatcgcatatttatatcgtggggtaaagtgaaaatctactaccgatgatgtaagtcttacaatgttcgaaccagtaccagatcttaatttggaggcctccgtagaactaggggaggtaaatatagatcaaacaacacctatgataaaggagaatagcggttttatatcccgtagtagacgtctattcgcccatagatctaaggatgatgagagaaaactagcactacgattctttttacaaagactttattttttagatcatagagagattcattatttgttcagatgcgtcgacgctgtaaaagacgtcactattaccaaaaaaaataacattatcgtggcgccttatatagcacttttaactatcgcatcaaaaggatgcaaacttacagaaacaatgattgaagcattctttccagaactatataatgaacatagtaagaaattcaaattcaactctcaagtatccatcatccaagaaaaactcggataccagtctggaaactatcacgtttatgattttgaaccgtattactctacagtagctctggctattcgagatgaacattcatctggcatttttaatatccgtcaagagagttatcttgtaagttcattatctgaaataacatatagattttatctaattaatctaaaatctgatcttgttcaatggagtgctagtacgggcgctgtaattaatcaaatggtaaatactgtattgattacagtgtatgaaaaattacaactggccatagaaaatgattcacaatttacatgttcattggctgtggaatcagaacttccaataaaattacttaaagatagaaatgaattatttacaaaattcattaacgagttaaaaaagaccagttcattcaagataagcaaacgtgataaggatacgctattaaaacattttacttatgactggagttagaatttatagacgacacatttcgtttatcattgttactat------------------tactatcattattagtattcttcttgtcatcttgttcagaaatatacagcaatgctatacctaatactaaatacattatcatgcttgcaatggctctaacaacaacgaaccaaaatgaatttggtcgtagcttttgttcacaaaaatacataaagaaatgtctacataaatctatggcgccattggctacttgaaatagcgccagtcctcctacagattttaatatagctgtataacatgacatttattcatcatcaaaagagacagagtcaccatctgtcatatttagattttttttcatgtgttcaaagtatcctctactcatttcattataatagtttatcatgcttagaattttaggacggatcaatgagtaagacttgactagatcgtcagtagtaatttgtgcatcatctattctgcatccgcttcgtcgaataatgtatagcatcgctttgagattctccatagctatcaagtctttatataatgacatggaaatatctgtgaatgctttatacttctccaacatcgatgccttaacatcatcacatactttagcattgaaaatacgttctattgtgtagatggatgtagcaagatttttaaacaacaatgccatcttacatgatgattgtctcaagtctccaatcgtttgtttagaacgattagctacagagtccaatgcttggctaactagcatattattatctttagaaattgtattcttcaatgaggcgtttatcatatctgtgatttcgttagtcatattacagtctgactgggttgtaatgttatccaacatatcacctatggatacggtacacgtaccagcatttgtaataatcctatctaagatgttgtatggcattgcgcagaaaatatcttctcctgtaatatctccactctcgataaatctactcagattattcttaaatgccttattctctggagaaaagatatcagtgtccatcatttcattaatagtatacgcagaaaagataccacgagtatcaattctatccaagatacttatcggttccgagtcacagataattgtttcctctccttcgggagatcctgcatagaaatatctaggacaatagtttctatactgtctgtaactctgataatctctaaagtcactaactgataccatgaaattgagaagatcaaacgctgaagtaatcaatttttctgcctcgtttttactacaactagttttcatcaatgtagtgacgatgtattgtttagttactcttggtctaatactgatgatagagatattattgcttcccataatggatcttctagtagtcaccttaaagcccattgatgcgaatagcagatagataaagtcttggtatgactcctttctaatatagtacggactacctttgtcacccaactttatacccacataagccataacaacctctttaatagccgtttcatgaggtttatcagccatgagcctgagtagttgaaagaatcgcatgaatcccgtctcagaaagtcctatatgcatgatagatttatctttcctgggaaactctcgtatagttatagatgaaatactcttcaaagtttctgaaataagattagtaacagtcttacctccgactactctgggtaacaaacatactctaataggtgttttctctgcggagataatatcagaaaggatagagcaataagtagtattattgtgattataaagaccgaatacataacaggtagaatttataaacatcatgtcctgaagggttttagacttgtattcctcgtaatctataccgtcccaaaacatggatttggtaactttgatagccgtagatctttgttccttcgctaacaggttaaagaaattaataaagaatttgttgtttctatttatgtccacaaattgcacgtttggaagcgccacggttacattcactgcagcattttgaggatcgcgagtatgaagtacgatgttattgtttactggtatatctggaaagaaatctaccagtctaggaataagagattgatatcgcatagaaatagtaaagtttataatctcatcattgaagattactctgttaccattgtaataaattggtactctatcataatcatcgacaaagtactgttcatacatgatgagatgtttatatgttggcatagtagtgagatcgacgtttggtaatggcaatgtattaagattaactccataatgtctagcagcatctgcgatgttataagtgatgtcaaagcggggttgatcttgtgctgttatatattgtctaacacctataagattatcaaaatcttgtctgcttaatacaccgttaacaatttttgccttgaattcttttattggtgcattaataacatccttatagaggatgttaaacaaataagtattatcaaagttaagatctgggtatttcttttctgctagaacatccattgagtcggagccatctggtttaatataaccaccgataaatctagctctgtattctgtatccgtcaatctaatattaagaaggtgttgagtgaaaggtggaagatcgtaaaagctgtgagtattaataatagggttagtttccgaactaatgttaattggatgattaataatatttatatttccagcgttaagtgtaacattaaacagttttaattcacgtgacgtggtatcaattaaataattaatgcccaatttggatatagtagcctgaagctcatcttgtttagttacggatcctaatgagttattaagaaatacatcgaacggatgaacgaaggttgttttaagttggtcacatactttgtaatctagacatagatgtggaagaacggtagaaactatacgaaatagatattcagagtcctctaattgatcaagagtaactattgacttaataggcatcatttatttagtattaaatgacgaccgtaccagtgacagatatacaaaacgacttaattacagagttttcagaagataattatccatctaacaaaaattatgaaataactcttcgccaaatgtctattctaactcacgttaacaacgtggtagatagagaacataatgccgccgtagtgtcatctccagaggaaatatcatcacaacttaatgaagatctatttccagatgatgattcaccggccactattatcgaacgagtacaacctcatactactattattgacgatacgccacctcctacttttcgtagagagttattgatatcggaacaacgtcaacaacgagaaaaaagatttaatattacagtatcaaaaaattctgaagcaataatggaatctagatctatgataacttctatgccaacacaaacaccatccttgggagtagtttatgataaagataaaagaattcagatgctagaggatgaagtggttaatcttagaaatcaacgatctaatacaaaatcatctgataatttagataattttaccagaatactatttggtaagactccgtataaatcaaccgaagttaataagcgtatagccatcgttaattatgcaaatttgaacgggtcccccttatcagtcgaggacttggatgtctgttcggaggatgaaatagatagaatctataaaacgattaaacaatatcacgaaagtagaaaacgaaaaattatcgtcactaacgtgattattattgtcataaacattattgagcaggcattgctaaaactcggatttgaagaaatcaaaggactgagtaccgatatcacttcagaaattatcgatgtggagatcggagatgactgcgatgctgtagcatcaaaactaggaatcggtaacagtccggttcttaatattgtattgtttatactcaagatattcgttaaacgaattaaaattatttaatttaatacattcccatatccagacaacaatcgtctggattaatctgttcctgtcgtctcataccggacgacatattaatctttttattagtgggcatctttttagatggtttctttttcccagcattaactgattcgatacctagaagatcgtgattgatttctccgaccattccacgaacttctaattggccgtctctaacggtaccataaactattttaccagcattagtaacagcttggacaatctgaccatccattgcgttgaatgatgtagttgctgttgttctacgtctaggagcaccagaggtatttttagagctcttggatgttgatgtagaagacgaggattttgattttggtttacatgtaatacattttgaactctttgattttgtatcacatgcaccggcagtcacatctgtttgagaattaagattattgttgcctcctttgacggctgcatctccaccgatctgcgctagtagatttttaagctgtggtgtaatcttattaactgtttcaatataatcatcgtaactacttctaacggctaaattttttttatccgccatttagaagctaaaaatatttttatttatgcagaagatttaactagattatacaatgaactaatatgatccttttctagattatttacgaacttggtatttcttgtttctggaggaggagaatttaaattcggacttggattcggattttgtgggttcttgatcttattatacagcgtgtataggatggtgacggtaactgctacacaaataccgatcaacagaagaataccaatcatttattgacaataacttcactatgatcaagtatgtaataatcatcttttcactaagtaagtagtaataatgattcaacaatgacacgatatatggacgataataatttagttcatggaaatatcgctatgattggtgtgaatgactccgctaactctgtggggtgcacagtgctttccccacatagaataaattagcattccgactgtgataataataccaagtataaacgccataatactcaatactttccatgtacgagtgggactggtagacttactaaagtcaataaaggcgaagatacacgaaagaatcaaaagaatgattccagcgattagcacgccagaaaaataatttccaatcataagcatcatgtccatttaactaataaaaattttaaatcgccgaataaacaaagtggaatataaaccatataaaaacaatagtttgtactgcaaaaataatatctatttttgttttcgaagatatggtaaaattaaatagtagtacacagcatgttataactaacagcagcaacggctcgtaattacttatcatttactagacgaaaaggtggtgggatattttcttgctcaaataatacgaatatatcacccatccattttatacgatgtttatatactctaatctttaatagatctatagatgacgggtttaccaataatatagattttatcgattcatctaatttaaacccttccttaaacgtgaatgatctattatctggcataatgatgaccctacctgatgaatctgacaatgtactgggccatgtagaataaattatcaacgaattatcgtctacgaacatttatatcatttgttttaattttaggacgtgaataaatagatataaaatagaaaataacagatattacaaccagtgttatggacgcacccaaccatgtaggcagttttattttatcgtttactacaggttctcctggatgtacgtcaccaactgcagacgtagttctagtacaattagacgtaagttccgcttgggaattttttaacgctaaagagttaacgttgatcgtacacccaacgtatttacatctagttctttgaacatcttgattataatataaccattttctatctctagattcgtcagtgcactcatgtaaccaacataccctaggtcctaaatatttatctccggaattagattttggataattcgcgcaccaacaatttctatttcctttatggtcgttacaaaagacgtataatgccgtatccccaaaagtaaaataatcaggacgaataattctaataaactcagaacaatatctcgcatccatatgtttggagcaaatatcggaataagtagacatagccggtttccgttttacacgtaaccattctaaacaattggggtttccaggatcgtttctacaaaaaccagtcatgaaatcgtcacaatgttctgtcttgtaattattattaaatatttttggacagtgtttggtatttgtcttagaacaacattttgccacgctatcactatcacccaggagataatccttttttataaaatgacatcgttgcccggatgctatataatcagtagcatattttaaatccttaatatattcaggagttacctcgttctgataatagattaatgatccaggacgaaatttgaaagaactacatggttctccatgaattaatacatattgtttagcaaattcaggaactataaaactactacaatgatctatcgacataccatctatcaaacaaaatttgggtttaatttctcctggagacgtttcataataatacatataactttcttcggcaaacctaacagctctattatattcaggataattaaaatctaataccatatatttgtctcgtatatctgctattcctgtctctattttgattctattaagagtaacagctgcccccattcttaataatcatcagtatttaaactgttaaatgttggtatatcaacatctatcttatttcccgcagtataaggtttgttgcaggtatactgttcaggaatgggtacatttatacttcttttatagtcctgtctttcgatgttcatcacaaatgcaaagaacagaataaacaaaataatgtaagaaataatattaaatatctgtgaattcgtaaatacattgattgccataataattacagcagctacaatacacacaatagacattcccacagtgttgccattacctccacgatacatttgagttactaagcaataggtaataactaagctagtaagaggcaatagaaaagatgagataaatatcatcaatatagagattagaggagggctatatagagccaagacgaacaaaatcaaaccgagtaacgttctaacatcattatttttgaagattcccaaataatcattcattattcctccataatcgttttgcatcatacccccatctttaggcataaacgattgctgctgttcctctgtaaataaatctttatcaagcactccagcacccgcagagaagtcatcaagcatattgtaatatcttaaataactcatttatatattaaaaaatgtcactattaaagatggagtataatctttatgccgaactaaaaaaaatgacttgtggtcagaccataagtctttttaatgaagacggcgatttcgtagaagttgaaccaggatcatcctttaagtttctaatacctaagggattttactcctctccttgtgtaaagacgagtctagtattcgagacattaacaacgaccgataataaaattactagtatcaatccaacaaatgcgccaaagttatatcctcttcaacgcaaagtcgtatctgaagtagtttctaatatgaggaaaatgatcgaattaaaacgtcctctatacatcactcttcacttggcatgtggatttggtaagactattaccacgtgttatcttatgaccacacacggcagaaaaaccatcatttgcgtacccaataaaatgttaatacatcaatggaagacacaggtagaggcagtcggattggaacataagatatctatagatggagttagtagtctattaaaggaactaaagactcaaagtccggatgtattaatcgtagtcagtagacatctgacaaacgatgcattttgtaaatatatcaataagcattatgatttgtttatcttggatgaatcacatacgtataatctgatgaacaatacagcagttacaagatttttagcgtattatcctccgatgatgtgttattttttaactgctacacctagaccagctaaccgaatttattgtaatagtattattaatattgccaagttatccgatctaaaaaaaactatcta-tatagtagatagtttttttgagccatattccacagacaatattagaaatatggtaaaacgactagatggaccatctaataaatatcatatatataccgagaagttattatctgtagacgagcctagaaaccaacttattcttgataccctggtagaagaattcaagtcaggaactattaatagaattttagttattactaaactacgtgaacatatggtattcttctacaaacgattattagatcttttcggagcagaggttgtatttataggagacgcccaaaatagacgtactccagatatggtcaaatcgattaaggaactaaatagatttatattcgtatccaccttattttattccggcactggtttagatattccgagtttggattctttgttcatttgctcggcagtaatcaacaatatgcaaatagagcaattactagggagggtatgtcgagaaacagaactattagataggacggtatatgtatttcctaacacatccatcaaaaaaataaagtacatgataggaaatttcgtgcaacgaattattagtctgtctgtagataaactcggatttaaacaagaaagttatcagaaacatcaggaatctgaacccgcttccgtaccaacatcctccagagaagaacgtgtattaaatagaatatttaactcgcaaaatcgttaagaagtttaagagacgatccacatgctgagcaggccagtgtattacccctcatagtattaatataatccaatgatacttttgtgatgtcggaaatcttaaccaatttagactgacaggcagaacacgtcatacaatcatcatcgtcatcgataactgtagtcttgggcttctttttgcgactcttcattccggaacgcatattggtgctatccatttaggtagtaaaaaataagtcagaatatgccctataacacgatcgtgcaaaacctggtatatcgtctctatctttatcacaatatagtgtatcaacatctttattattgacctcgtttatcttggaacatggaatgggaacatttttgttaacggccacctttgccttaattccagatgttgtaaaattataactaaacagtctatcatcgacacaaatgaaattcttgtttagacgtttgtagtttacgtatgcggctcgttctcgtctcattttttcagatattgcaggtactataatattaaaaataagaatgaaataacataggattaaaaataaagttatcatgacttctagtgctgatttaactaacttaaaagaattacttagtctgtacaaaagtttgagattttcagattctgtggctatagagaagtataattctttggtagaatggggaacatctacttactggaaaataggcgtacaaaaggtaactaatgtcgagacgtccatatctgattattatgatgaggtaaaaaataaaccgtttaatattgatccggggtattatattttcttaccagtatattttggaagcgtctttatttattcaaagggtaaaaatatggtagaacttggatctggaaactcttttcaaataccggatgagattcgaagtgcgtgtaacaaagtattagatagtgataacggaatagactttctgagatttgttttgttaaacaatagatggataatggaagacgctatatcaaaataccagtctccagttaatatatttaaactagctagtgagtacggattaaacatacccaactatttagaaattgaaatagaggaagacacattatttgacgatgagttatactctattatggaacgctctttcgatgatacatttccaaaaatatctatatcgtatattaagttgggagaacttaagcggcaagttgtagactttttcaaattctcattcatgtatattgagtcaatcaaggtagatcgtataggagataatatttttattcctagcgttataacaaaatcaggaaaaaagatattagtaaaagatgtagaccatttaatacgatccaaggttagagaacatacatttgtaaaagtaaaaaagaaaaacacattttccattttatacgactatgatgggaacggaacagaaactagaggagaagtaataaaacgaattatagacactataggacgagactattatgttaatggaaagtatttctctaaggttggtattgcaggcttaaagcaattgactaataaattagatattaatgagtgtgcaactgtcgatgagttagttgatgagattaataaatccggaactgtaaaacgaaaaataaaaaaccaatcagtatttgatttaagcagagaatgtttgggatatccagaagcggattttataacgttagttaataacatgcggttcaaaatagaaaattgtaaggttgtaaatttcaatattgaaaatactaattgtttaaataacccgagtattgaaactatatatggaaacttcaaccagttcgtctcaatctttaataccgttaccgatgtcaaaaaaagattattcgagtgaaataatatgcgcctttgatataggtgcaaaaaatcctgccagaactgttttagaagtcaaggataactccgttagggtattggatatatcaaaattagactggagttctgattgggaaaggcgcatagctcaagatttgtcacaatatgaatacactacagttcttctagaacgtcagcctagaaggtcaccgtacgtcaaatttatctattttattaaaggctttttatatcatacatctgctgccaaagttatttgcgtctcacctgtcatgtctggtaattcatatagagatcgaaaaaagagatctgttgaagcatttcttgattggatggacacattcggattgcgagactccgttccggatagacgcaaattagacgatgtagcggatagtttcaatttggctatgagatacgtattagataaatggaatactaattatacaccttataataggtgtaaatatagaaattacataaaaaaaatgtaataacgttagtaacgccattatggataatctatttacctttctacatgaaatagaagatagatatgccagaactatttttaactttcatctaataagttgtgatgaaataggagatatatatggtcttatgaaagaacgcatttcctcagaggatatgtttgacaatatagtatataataaagatatacatcctgccattaagaaactagtttattgcgacatccaacttactaaacatattattaatcagaatacgtatccggtatttaacgattcttcacaagtgaaatgttgtcattatttcgatataaactcaaataatagcaatattagctctcgtacagtagagatatttgagagtgaaaagtcatctcttgtatcatatattaaaactaccaataagaagagaaaggtcaattacggcgaaataaagaaaactgtacatggaggcactaatgcaaattacttttccggtaaaaagtctgatgagtatctgagcactacagtcaggtccaacattaatcaaccttggatcaaaaccatttctaagagaatgagagtagatatcattaatcactctatagtaacgcgtggaaaaagctctatattacaaactatagaaattatttttactaatagaacatgtgtgaaaatattcaaggattctactatgcacattattctatccaaggacaaggatgaaaagggatgtataaacatgattgataaattattctatgtatattataatttatttctgttgttcgaggatatcatccaaaacgattactttaaagaagtagctaatgttgtaaaccatgtactcatggctacggcattagatgagaaattattcctaattaagaaaatggctgaacacgatgtttatggagttagcaatttcaaaatagggatgtttaacctgacatttattaagtcgttggatcataccgttttcccctctctgttagatgaggatagcaaaataaagttttttaaggggaaaaagctcaatattgtagcattacgatctctggaggattgtacaaattacgtgactaaatccgagaatatgatagaaatgatgaaggaaagatcgactattttaaatagcatagatatagaaacggaatcggtagatcgtctaaaagaattgcttctaaaatgaaaaaaaacactgattcagaaatggatcaacgactcgggtataagtttttggtgcctgatcctaaagcc-ggagttttttatagaccgttacatttccaatatgtatcgtattctaattttatattgcatcgattgcatgaaatcttgaccgtcaagcggccactcttatcgtttaagaataatacagaacgaattatgatagaaattagcaatgttaaagtgactcctccagattactcacctataattgcgagtattaaaggtaagagttatgacgcattagccacgttcactgtaaatatctttaaagaggtaatgaccaaagagggtatatccatcactaaaataagtagttatgagggaaaagattctcatttgataaaaattccgctactaataggatatgggaataaaaatccacttgatacagccaagtatcttgttcctaatgtcataggtggagtctttatcaataaacaatctgtcgaaaaagtaggaattaatctagtagaaaagattacaacatggccaaaatttagggttgttaagccaaactcattcactttctcgttttcctccgtatcccctcctaatgtattaccgacaagatatcgccattacaagatatctctggatatatcacaattggaagcgtcgaatatatcatcgacaaagacatttataacggtcaatattgttttgctgtctcaatatttatctagagtgagtctagaattcattagacgtagtttatcatacgatatgcctccagaagttgtctatctagtaaacgcgataatagatagtgctaaacgacttaccgaatctattactgactttaatattgatacatacattaatgacctggtggaagctgaacacattaaacaaaaatctcagttaacgattaacgagtttaaatatgaaatgctgcataactttttacctcatatgaactatacacccgatcaactaaagggattttatatgatatctttactaagaaagtttctctactgtatctaccacacttctagatatccagatagagattcgatggtttgtcatcgcatcctaacgtacggcaaatattttgagacgttagcacatgatgaattagagaattacataggtaacatccgaaacgatatcatgaacaatcacaagaacagaggcacttacgcagtaaacattcatgtactaacaactcctggacttaatcatgcattttctagtctattgagtggaaagttcaaaaagtcagacggtagttatcgaacacatcctcactattcatggatgcagaatatttctattcctagaagtgttggattttatccggatcaagtaaagatttcaaagatgttttctgtcagaaaataccatccaagccaatatctttacttttgttcatcagacgttccggaaagaggtcctcaggtaggtttagtatctcaattgtctgtcttgagttccattacaaatatactaacgtctgagtatttggatttggaaaagaaaatttgtgagtatatcagatcatattataaagatgatataagttactttgaaacaggatttccaatcactatagaaaatgctctagtcgcatctcttaatccaaatatgatatgtgattttgtaactgactttagacgtagaaaacggatgggattcttcggtaacttggaggtaggtattactttagttagggatcacatgaatgaaattcgcattaatattggagcaggaagattagtcagaccattcttggttgtggataacggagagctcatgatggatgtgtgtccggagttagaaagcagattagacgacatgacattctctgacattcagaaagagtttccacatgtcatcgaaatggtagatatagaacaatttacttttagtaacgtatgtgaatcggttcaaaaatttagaatgatgtcaaaggatgaaagaaagcaatacgatttatgtgactttcctgccgaatttagagatggatatgtagcatcttcactagtgggaatcaatcacaattctggacccagagctattcttggatgtgctcaagctaaacaagctatctcttgtctgagttcggatatacgaaataaaatagacaatggaattcatttgatgtatccagagaggccaattgtgattagtaaggctttagaaacttcaaagattgcggctaattgcttcggacaacatgttactatagcattaatgtcgtacaaaggtatcaatcaagaggatggaattatcatcaaaaaacaatttattcagagaggcggtctcgatattgttacagccaagaaacatcaagtagaaattccattggaaaactttaataacaaagaaagagataggtctaacgcctattcgaaattagaaagtaatggattagttagactgaatgctttcttggaatccggagacgctatggcaagaaatatctcatcaagaactcttgaagatgattttgctagagataatcagattagctttgatgtttccgagaaatatacagatatgtacaaatctcgcgttgaacgagtacaagtagaacttactgacaaagttaaggtgcgagtattaaccatgaaagaaagaagacccattctaggagacaaatttactactagaacgagtcaaaagggaacagtcgcgtatatcgcagatgaaacggaacttccgtacgacgaaaatggtatcacaccagatgtcattattaattctacatccatcttctctagaaaaactatatctatgttgatagaagttattttaacagccgcatattctactaagccgtacaacaataagggagaaaaccgacctgtctgttttcctagtagtaacgaaacatctatcgatgcatatatgcaattcgctaaacaatgttatgagtattcaaatccgaaattgtccgaggaagaattatcggataaaatcttttgtgaaaagattctctatgatcctgaaacggataagccttatgaatccaaagtattttttggaccaatttattacttgcgtctgagacatttaactcaggacaaggcaaccgttagatgtagaggtaaaaagacgaagctcattagacaagcgaatgagggacgaaaacgtggaggaggtatcaagtttggagaaatggagagagactgtttaatagcacatggtgcagccaatactattacagaagttttaaaagactcagaagaggattatcaagatgtgtatatttgtgaaaattgtggagacatagcagcacaaatcaaaagtattaatacatgtcttagatgttcaaaacttaatctctctcctctcttaacaaaaattgataccacgcacgtatctaaagtatttcttactcaaatgaacgccagaggcgtaaaagttaaattagatttcgaacgaaggcctccttcgttttataaaccattagataaagttgatcttaaaccgtcttttctggtataatattgtttagtagatactc---------atcaagataagctaattcactaaacatattatcggattcggtattgttactcgagaatagagttcgttatgctcctgatattcggaaatctgtggagtttcaggttttggtggaagtgtaactgctacttggtgggatactgaaggatatttcagagagttgtggatgttcgggttcgacatccaccgatggtgtcacgccactaatcggttcggtaacgtctgtggatggaggtgctacttctacagaacctgtagcctcagttgtcaacggagatacatattcaatgcgcggaaatgtataatttggtaatggtttctcatgtggatcttaagaagaagaggtaagatatctacgaaagataccgatcacgtttctagttctcttttgtagaactttaactttttctttctcagcatctagttgatattccgacctcttcacgtttcgcatgggttacctccgcagtttttacaagcgatttcacgttccagatcacgttcagccttcatacgtctctccctctctctatcgagtttatcagagcagtctttctgaaggcgatcgaactccataaatttctccaacgctttgattgtttccatagatttccgaagtttagcttctaggacggcgattc----------------------------t---t---tttt--tt---t-----tttt--t---t--t--t-----t---t----c--gaattcacggggtacaaccgtttccattaccaccatctctatgtttcttttctagatcggcaatctttctcaatctttctcaacatttcatccccataccttttcattcctcgagtctattgtcgtcgaaatatcgttccagctccttttcgacctcaataactttagcacgttgtttcatcaagctctctcttgtagtactatcatttttatctgattccctgacacgtttaagatcttcatgtaattgagtcagctcttgacgcaatctcttaactaacttcctctcttgcttcttcgtcatagtacttacaatcactatgggatccattgttaccacgtctgtactcgacgagctcacgtttaagagattcaatttccagtttgtatcggtccatgtctccattgctacaccaccattagatttacaggctgctagttgtcgttcgagatcagaaatacgtgttttcttggaatggatttcgtcgatgtacttgtcatgattggcatcgaaacacttattaagttctttttttcaattctacgattttatttctttcgcgagtcaattccctcctgtagtaactatcagttttgtcagattcacgctctctacgtagactttcttgtaagttactaatttgttccctggcattaccgagttcagttttatatgccgaatagagttctgattcatcctttgagaagatctctagcgatcgttcaagatccctgattctagtctttagcctatttacctcctcagaagatgctccgttaccgtttttacaatcgttaagatgtctatcaagatccatgattctatctcttttccatatcagcattgatttcattattacgttcgcagtcgttcaactgtatttcaagatctgagattctagattgtaatctctgtagcatttccacggcattcactcagttgtctttcaagatctgagattctagattggagtctgctaatctctgtaagatttcctcctccgctctcgatgcagtcggtcaacttattctctagttctctaatacgcgaacgcagtgcatcaacttcttgtgtgtcttcttgattgcgtgtgcattcatcgagtctagattcgagatctctaacgtgacgtcgttcttcctcaagttctctgtgtactacagaaagcgtgtccctatcttgttgatatttagcaatttctgattctagagtactgattctactcacgtatgtactaatagttgtcttagccttatcaagatcctccttgtatttgtcacattccttgatatccatacgaagtctggacagttcccattcgacattacgacgtttatcgatttcagctcggagatcgtcgtcgcgttgttttagccacatacgactaagttcaagttctcgttgacaagatccatctacttttccatccctaatagtatccagttccttttctagttctgaccgcatttctcgttccatatcaagagattctctcaattctcgtatagtcttcttatcaatttctgatgaatctgaaccatcatctgtcccattttgttgcatatccctgagttctttgatctctgttgtaagtctgtcgattctttcggttttataaacagaatccctttccaaagtcctaatcttactgagtttatcattaagttcttcattcaattcagtgagttttctcttggcttcttccaagtctgttttaaactctccatcatttccgcattcttcctcgcatttatctaaccattcaattagtttattaataactagttggtaatcagcgattcctatagccgttcttgtatttgtgggaacataattaggatcttctaatggattgtatggcttgatagcatcatctttatcattattaggtgggggatggacaaccttaattggttggtcctccttatctcctccagtagcatgtggttcttcaataccagtattagtaataggcttagacaaatgcttgtcgtacgcgggcacttcctcatccatcaagtatttataatcgggttctgtttcagaatattcttttctaagagacgcgacttcaggagttagtagaagaactctgtttctgtatctatcaacgctggaatcgatactcaagttaaggatagcgaatacctcatcgtcatcatccgtatcttctgaaacgccatcatatgacatttcatgaagtctaacgtattgataaacagaatcagatttagtattaaacagatccttgacctttttagtaaatgcatatgtatattttagatctccagatttcataatatgatcgcatgccttaaatgtcaatgcttccatgatatagtctggaacactaatgggtgacgaaaaagatacagcaccatatgctacgttgataaatagatctgaaccactaagtagataatgattaatgttaaggaagaggaaatattcagtatatagatatgccttagcatcatatcttgtactaaacacgctaaacagtttattgatgtgatcaatttccaacagaacaattagagcggcaggaataccaacaaacatattaccacatccgtattttctatgaatatcacatatcatattaaaaaatcttgatagaagagcgaatatctcgtctgacttaatgagatgtagttcagcagcataagtcataactgtaaatagaacatactttcctgtagtgttgattctagactccacatcaacaccattattaaaaatagttttatatacatctttaatctgctctccgttaatcgtcgaacgttctagtatacggaaacactttgatttcttatctgtagttaatgacttagtgatatcacgaagaatattacgaattacatttcttgtttttcttgagagacctgattcagaactcaactcatcgttccatagtttttctacctcagtggcgaaatctttggagtgtttggtacattttttaataaggttcgtgacctccatttattataaaaaatttttattcaaaacttaactacaatcgggtaattataagatcgtagatctcccatgtggtggaatactaccatctatcgcatgttgatggacagtaggtaatggccatgggaacagtaatgtttgcatatttatctttcttgctagtattactgtatattgtcccaatgtttcaatgtgatgttctaacctatcaactgccactgtatcacaacaataatgtccgatggaattaagattatgatccaatgtgtttaatatatgattatcaagtcttatacgatccgcgtcttttttgacaggatcaggctcttctacaggaagaagtttcggcctcttatgatagtcatgtctgggaaatggtggtctaggatgaggatcaggtatcggagtaggttttggattata-atcatcatcatcatcatcatcat---catcatcatcatcatcatc-tatgatatcatcatcttcgatatttattttgctatcttgataatgtcctatatcagttgcattttcagcactcgactgaatattagtacattcattgtctattattaacgtatttctaaacccaaaatgtatatgttgaacatcactactatagttgatgagtcttatagcatgaattcgcttatcgttatcgggtttatcttctgtcaccttaacaattccttttttattaaactctgcataatcataaccatttctattgtttgttctaatataaacgagtatagcatcattgctaaatttttcaatagtatcaaaaacagaatatcctaaaccatataatatatattcaggaacactcaaactaaatgtccaggattctcctaaatacgtaaactttaatagtgctaaatcattcaaaaatctaccgcttatagatagatagtacatgaatgcgtatagtagtctacctatctctttattatgaaaaccgacattacgatcatatatttcgtgatatacatgtgacccgtttacgttaaaccataaatacatgggtgatcctataaacatgaatttatttctaattctcagagccatagttaattgaccgtgtaatatttgtttacatgcatacttgatacgatcattaataagatttttatcattgctcgttatttcagaatcgtatatataaggagtaccatcatgattcttaccagatattatacaaaatactatatataaaatatattgacccacgttagtaatcatgtaaatgtttaatgttttaaattttgtatttaatgatccatcatcatatgctagcatggtcttgtgatattcattctttaaaatataatattgtgttagccattgcattggagctcctaatggagattttctattctcgtccattttaggatatgctttcataaagtccctaataacttcgtgaataatgtttctatgttttctactgatgcatgtatttgcttcgatttttttatcccatgtttcatctatcatagatttaaacgcagtaatgctcgcaacattaacatcttgaaccattggtacaattccgttccataaatttataatgttcgccatttatataactcattttttgaatatacttttaattgaacaaaagagttaagttactcatatggatgccgtccagtctgtacatcaatctttttagccagagatatcatagccgctcttagagtttcagcgtgattttccaacctaaatagaacttcatcgttgcgtttacaacacttttctatttgttcaaactttgttgttatattagtaatctttttttccaaattagttagccgttgtttgagagtttcctcattatcgtctccataggctttaacaattgcttcgcgtttagtctctggatttttagcagcctttgtagagaaaaattcagttgctggaattgcaagatcgtcatctccggggaaaagagttccgtccatttaaagtacagattttagaaactgacactctgtgttatttatatttggcgcaatacatggattataaatatcgatgttaataacatcagaaaatgtaaagtctatacattgtcgcatcgtgttaaattttctaatggatctagtattattgggtccaacttctgcctgaaatccaaatatggaagcggatacaaaaccgtttcctggataaaccacacatctccacttttgctttacatcagaaattgtgtcattgacatcttgaactctcctatctaatgccggtgttccacctatagattttgaatactcgaatgctgcatgagtagcattgaattccttaatattgccataattttcatatattgagtaactctggataaaaagtaaacacaccgcagccgtcgctactacaataaaaaaaattgatagagagttcatttataatctattagaagctgataaaatttttttacacgcgtcagacaatgctttaataaatagttcaacatctacttttgtcatatcgaaccgatggtatgattctaacctagaattacatccgaaaaagttgactatgttcatagtcattaagtcattaacgaacaacattccagactctggattataagacgatactgtttcgtcacaatcacccaccttaatcatgtgattatgaatattggctattagagtaccttctaagaaatctataatatctttgaaacacgatttaaaatcaaaccacgaatatacttctacgaagaaagttagtttacccataggagagataactataaatggagatctagatacaaaatccggatctatgatagttttaacattattatattctctattaaatacctccacatctaaaaatgttaattttgaaactatgtcttcgtttattaccgtacctgaactaaacgctataagctctattgtttgagaactctttaaacgatattcttgaaatacatgtaacaaagtttcctttaactcggtcggtttatctaccatagttacagaatttgtatccttatctataatataataatcaaaatcgtataaagttatataattatcgtgttcagattgtgatcttttcaaatagactaaaaaccccatttctctagtaagtatcttatgtatatgtttgtaaaatatcttcatggtgggaatatgctctacagcagttagccattcctcattgacagctgtagatgtattatacaaaactactccaatgtttaacaagggccattttacgagattattaaatccttgtttgataaatgtagccaatgcgggttcgagttcaacgacgattgaattctcttcccgtggatgctgcatgatgaacgacgggatgttgttgttctattgatttggaattctttttcgactttttgtttatattaaatattttaaaatttatggctgatagtaattcatgtactacggataatgtagacgtgtattgcatatcgatatctttattattagataaatttatcaataaatgtgagaagtttgcctcgttaaggtcttccatttaaatattatataaatatttgtgtttgtattttattcgtcttttatgggatagtttttaactagtaaagctgtaattacatactttgtccgtaaaacataaatataaatacccgcttttatcaaacgttccaaaaagtcggcagctgacatttttaacatgacatctattttaaatacacttaggtttttagaaaaaacatcattttataattgtaacgattcaataactaaagaaaagattaagattaaacataagggaatgttatttgtattttataagccaaagcattctaccgttgttaaatacttgtctggaggaggtatatatcatgatgatttggttgtattggggaaggtaacaattaatgatctaaagatgatgctattttacatggatttatcatatcatggagtgacaagtagtggagcaatttacaaattgggatcgtctatcgatagactttctctaaataggactattgttacaaaagttaataacaattataacaattataacaattataacaattataattgttataataattataattgttataattatgatgatacattttttgacgatgatgattgatcactattacacaattttgtttttgtactttctaatatagtgtttaggttctttttcatatgagaatattgacttactaaaatatctatgtttaacttttgttctataacgtccttatcggcggtatcggtacatatacgtaattcaccttcacaaaatacggagtcttcgataataatagccaatcgattattggatctagctgtctgtatcatattcaacatgtttaatatatcctttcgtttcccctttacaggcatcgatcgtagcatattttccgcgtctgagatggaaatgttaaaactgcaaaaatgcgtaatgttagcccgtcctaatattggtacgtgtctataagtttggcatagtagaataatagacgtgtttaaatgccttccaaagtttaagaattctattagagtattacattttgatagtttatcacctacatcatcaaaaataagtaaaaagtgtgctgattttttatgattttgtgcgacagcaatacatttttctatgttacttttagttcgtatcagattatattctagagcttcctgactactaacgaaattaatatgatttggccaaatgtatccatcataatctgggttataaacgggtgtaaacaagaatatatgtttatattttttaactagtgtagaaaacagagatagtaaatagatagtttttccagatccagatcctcctgttaaaaccattctaaacggcatttttaataaattttctcttgaaaattgtttttcttgaaaacaattcataattatatttacagttactaaattaatttgataataaatcaaaatatggaaaactaaggtcgttagtagggaggagaacaacgaaggcatatcgtgatataaataacatttattatcatgatgacaccagaaaacgacgaagagcagacatctgtgttctccgctactgtttacggagacaaaattcagggaaagaataaacgcaaacgcgtgattggtctatgtattagaatatctatggttatttcactactatctatgattaccatgtccgcgtttctcatagtgcgcctaaatcaatgcatgtctgctaacaaggctgctattactgactccgctgttgccgttgctgcggcatcatctactcatagaaaggttgtgtctagcactacacaatatgatcacaaagaaagctgtaatggtttatattaccagggttcttgttatatattacattcagactataagtcattcgaggatgctaaagcaaactgcgctgcggaatcatcaacactacccaataaatccgatgtcttgactacctggctcattgattatgttgaggatacatggggatctgatggtaatccaattacaaaaactacatccgattatcaagattctgatgtatcacaagaagttagaaagtatttttgtacataaataaatgaaatcgcttaatagacaaactgtaagtaggtttaggaagttgtcggtgccggccgctataatgatgttactctcaaccattattagcggcataggaacatttctgcattacagagaagaactgatgcctagtgcttgcgccaatggatggatacaatacgataaacattgttatctggataccaacattaaaatgtctacggataatgcagtttatcagtgtcgcaaattacgagctagattgcctagacctgatactagacatctgagagtattgtttagtattttttataaagattattgggtaagtttaaaaaagaccaatgataaatggttagatattaataatgataaagatatagatattagtaaattaacaaattttaagcaactaaacagcacgacggattctgaggcgtgttatatatacaagtctggaaaactggttaaaacagtatgtaaaagtactcaatctgtactatgcgttaaaagattctacaagtgacaacaaaaaatgaattaatagtaagtcgttaacgtacgccgccatggacgccgcgtttgttattactccaatgggtgtgttgactataacagatacattgtatgatgatctcgatatctcaatcatggactttataggaccatacattataggtaacataaaaattgtccaaatagatgtacgggatataaaatattccgacatgcaaaaatgctactttagctataagggtaaaatagttcctcaggattctaatgatttggctagattcaacatttatagtatttgtacagcatacagatcaaaaaataccatcatcatagcatgcgactatgatatcatgttagatatagaaggtaaacatcaaccattttatctattcccatctattgatgtttttaacgctacaatcatagaagcgtataatctgtatacagctggagattatcatctgatcatcaatccttcagataatctgaaaatgaaattgtcgtttaattcttcattttgtatatcagacggcaatggatggattataattgatgggaaatgtaatagtaattttttatcataaaagttgtaaagtaaataataaaacaataaatattgaactagtagtatgttgtatattgagcaatcagagatgatgctggtacctcttatcacggtgaccgtagttgcgggaacaatattagtatgttatatattatatatttgta-ggaaaaagatacgtactgtctataatgacaataaaattatcatgacaaaattaaaaaagataaagagtcctaattccagcaaatctagtaaatcaactgatagcgaatcagactgggaggatcactgtagtgctatggaacaaaacaatgacgtagataatatttctagaaatgagatattgaacgatgatagcttcgctggtagtttaatatgggataacgaatccaatatcatggcgcctagcacagaacacatttacgatagtgttgctggaagcacgctgctaataaataatgatcgtaatgaacagactatttatcagaatactacagtagtaattaatgatacagagactgttgaaatacttaatgaagataccaaacagattcctagctattcttccaatcctttcgtaaattataataaaaccagtatttgtagcaagtcaaatccgttcattgcagaactcaacaataaatttagtgataataatccgtttaggagagcacatagtgacgattatcttaataagcaacaagatcatgaatacgatgatatagaatcatcggttgtatcattggtctgattagtttcctttttataaaattgaagtaatatttagtattaattaccgccgatgcattatacaaatatggagatattccctgtattcggcatttctaaaattagcaattttattgctaataatgactgtagatattatatagatgtagagcatcaaaaaattatatctgatgagatcaatagacagatggatgaaacggtacttcttaccaacatcttaagcgtagaagttgtaaatgacaatgagatgtaccatcttattccccatagactatcgactattatactctgtattagttctgttggaggatgtgttatctctatagataatgacgtcaatgacaaaaatattctaacatttcccattgatcatgctgtaatcatatccccactgagtaaatgtgtcgtagttagcaagggccctacaaccatactggttgttaaagcggatatacccagcaaacgattggtaacatcgtttacaaacgacatactgtatgtaaacaatctatcactgattaattatttaccgtcgtctgtattcattattagacgagtcaccgactatttggatagacacatatgtgatcagatatttgctaataataagtggtattccattataactatcgacgataagcaatatcctattccatcaaattgtataggtatgtcttctgccaagtacataaattcgagcatcgagcaagatattttgatccatgtttgtaacctcgagcatccattcgactcagtctacaaaaaaatgcagtcgtacaattctctacctatcaaggaacaaatattgtatggtagaattgataatataaatatgagcattagtatttcggtggattaatagatttctctagtatgggatcattaatcatctctaaatacatcataaaaaagctattatcaaatactgtactgaatggattcattcttttctctttttatgaaactctgttgtatatctacggataaaactagaagcaaaaaatctgataggaagaataatgattatatggaggaacacgattattataaaataacaatagttcctggttcctcttccacgtctactagctcgtggtattatacacatgcctagtaatagtctctttgcgttgacggaaagcagactagaaataacaggccaaaatgttcagacaccataatagttcccaacccagataataacagagttccatcaacacattcctttaaactcaatcccaaacccaaaaccgttaaaatgtatccagccaattgatagtagataatgaggtgtacagcacatgataatttacacagtaaccaaaatgaaaacactttagtaattataagaaatatagacggtaatgtcatcatcaacaatccaataatatgcctgagagtaaacattgacggataaaacaaaaatgccccgcataactctatcatggcaataacgcaaccaaacacttgtaaaattcctaaattagtagaaaatacaactgatatcgatgtataagcgatttcgaggaataataagaacaaagtaattcccgtaaagataaacatcaacattgtttggtaatcattaaaccaattagtatgacgttgaattaatttcacagtatattttattccagtattatccccgcatgtatacgtacctggtaagatatctttatattccataatcaatgagacatcactatccgataacgaatgaagtctagcactagtatgccatttacttaatatggtcgtcttggaagttttattataagttaaaatatcatgattgtccaatttccatctaatatactttgtcggattatctataatacacggaataatgatggtatcattacatgctgtatattctatagtctttgtagatgttataaccacaaaagtacagaggtatatcaacaatattctaactcttaacatttttatttatttaaaatgatacctttgttatttattttattcttattttgctaacggtatcgaatggcataagtttgaaacgagtgaagaaataatttctacttacttaatagattatgtgg----taacgggtgttattaatggggatgtatatacattttcaaataatgaactaaacaaaactgggttaactaataacaataattatatcacaacatctataaaagtagaggataaggatacattagtagtatgcggaaccaataacggaaatcccaaatgttggaaaatagacggttcatactacccaaaacatataggtagaggatacgatcatcaaaatagcaaagtaacgataatcagtcacaatgaatgtgtactatccgacataaacatataaaaagaaggaattaaacgatggagaagatttgacggaccatgtggttatgattaaacgagttaagttttttaagaagccttagaagagaggctattgggtatgagaatccgaaatattaaaccagacaaccccatataattttatagctaagaatgccgcgaagaatggaactaataaaaacggaaatatttgtagcacaacgaataactcccaaactgcattcatgttacactat-------------------------ataacactacttcggttagatgttttag-aaaaaataaatatcaccgtaccgttttgttgtataaaaataacaattaacaattatcaatttttttctttaatattttacgtggttgaccattcttggtggtaaaataatctcttagtgttggaatggaatgctgtttaatgtttccacactcatcgtatattttgacgtatgcagtcacatcgtttacgcaatagtcagactgtagttctatcatgcttcctacgttagaaggaggaacagttttaaagtctcttggttttaatctattgtcattagttttcatgaaatcctttgttttatccacttcacattttaaataaatgtccactatacattcttctgttaattttactagatcatcatgagtcatagaattcataggttccgtagtccatggatccaaactagcaaacttcgcgtatacggtatcgcgattagtgtatacaccaactgtatgaaaattaagaaaacagtttaataaatctacagaaatatttaatcctccgtttgatacagatgcgccatatttatggatttcggattcacacgttgtttgtctaaggggttcgtctagtgttgcttctacatagacttcgattcccatatattctttattgccagaatcacataccgatttatcatacgctggttcacttgtttgaaaactaaatggtagtagatacatcaaaataataaataataagtacattctgcaatattgttatcgtaattggaaaattggtattcaagtgagctggattatgtgagtattggattgtatattttattttatattttatattttatattttattttatattttatattttattttatattttgtagtaagaatagaatgctaatgtcaagtttattcgaatagatgtcttattaaaaaacatatataataaataacaatggctgaatggcataaaattatcgaggatatctcaaaaaataataagttcgaggatgccgccatcgttgattacaagactacaaagaatgttctagcggctattcctaacagaacatttgcaaagattaatccgggtgaagttattcccctcatcactaatcataatattctaaaacctcttattggtcagaaattttgtattgtatatactaactctctaatggatgagaacacgtatgctatggagttgcttactgggtacgcccctgtatctccgatcgttatagcgagaactcataccgcacttatatttttgatgggtaagccaacaacatccagacgtgatgtgtatagaacatgtagagatcacgctacccgtgtacgtgcaactggtaattaaaataaaaagtaatattcatatgtagtgtcaattttaaatgatgatgaaatggataatatccatattgacgatgtcaataatgccggtattgacatacagctcatcgatttttagatttcattcagaggatattgaattatgttatgggaatttgtattttgataggatctataataatgtagtaaatataaaatatattcctgtgcatattccatatagatataattttattaatcgtacgttctccgtagatgaactagatgataatgtcttttttacacatggttattttttaaaacacaaatatggttgttcacttaatcctagtttgattgtctcattatcaggaaacttaaaatataatgatatacaatgctcagtaaatgtatcgtgtctcattaaaaatttggcaacgagtacatctactatattaacatctaaacataagacttattctctatatcggtccatgtgtattgctataataggatacgattctattatatggtataaatatataaatgacaggtataatgacatctatgattttactgcaatatgtatgctaatagcgtctacattgatagtgatcatatacgtgtttaaaaaaataaaaatgaactcttaattatgttatactattagaaatggataaaatcaaaattacgattgattcaaaaattggtaatgttgttaccatatcgtataacttggaaaagataactattgatgtcacgccaaaaaagaaaaaagaaaaggatgtattattagcgcaatcagttgctgtcgaagaggcaaaagatgtcaaggtggaagaaaaaaatattatcgatattgaagatgacgatgatatggatatagaaaacacgtaatacgatctataaaaataagtattaaatactttttatttacggtactcttgtagtggtgataccactaatcgattatttttttt-aaaaaaatacttattctgattcttctagccatttccgtgttcgttcgaatgccacatcgacgtcaaaaataggggagtagttgaaatctagttctgcattgttggtacgcacctcaaatgtagtgttggatatcttcaacgtatagttgttgagtattgatggttttctaaatagaattctcttcatatcattcttgcacgcgtacatttttagcatccatcttggaatcctagatccttgttctattcccaatggtttcatcaatagaagattaaacatatcgtaagaacacgatggagagtaatcgtagcaaaagtaagcatttcctttaatcgcagatcccggatactggatatattttgcagccaacacgtgcatccatgcaacatttcctacatatacccggctatgcacagcgtcatcatcgactgtacgatacataatgttaccgtgttgcttacattgctcgtaaaagactttcgtcaatttgtctccttctccgtaaattccagtgggtcttaggcaacaagtatacaattttgcgccattcatgattacggaattattggctttcataaccagttgctcggccatacgtttactttttgcgtatacatgtcctggtgatatatcataaagggtatgctcatgaccgatgaatggattaccgtgtttatttggtcctattgcttccatgctactagtatagatcaaatacttgattcctaggtccacacaagctgccaatatagtctgtgttccataatagtttactttcatgatttcattatcagtgtattttccaaatacatccactagagcagccgtatgaataatcagatttaccccatctagcgcttctctcaccttatcaaagtcgtttatatcacattgtatatagtttataaccttaactttcgaggttattggttgtggatcttctacaatatctatgactcttatttcttgaacatcatctgcgctaattaaaagttttactatatacctgcctagaaatccggcaccgccagtaaccgcgtacacggccattgctgccactcataatatcagactacttattctattttactaaataatggctgtttgtataatagaccacgataatatcagaggagttatttacgttgaacaagtccatggaaaagataaagttttaggatcagttattggattaaaatccggaacgtatagtttgataattcatcgttacggagatattagtcgaggatgtgattccataggcagtccagaaatatttatcggtaacatctttgtaaacagatatggtgtagcatatgtttatttagatacagatgtaaatatatctacaattattggaaaggcgttatctatttcaaaaaatgatcagagattagcgtgtggagttattggtatttcgtacataaatgaaaagataatacattttcttacaattaacgagaatggcgtttgatatatcagttaatgcgtctaaaacaataaatgcattagtttacttttctactcagcaagataaattagtcatacgtaatgaagttaatgatatacactacactgtcgaatttgatagggacaaagtagttgatacgtttatttcatataatagacataatgactccatagagataagaggggtgcttccagaggaaactaatattggtcgcgtggttaatacgccggttagtatgacttacttgtataataagtatagttttaaaccgattttagcagaatatataagacacagaaatactatatccggcaacatttattcggcattgatgacgctagatgatttggttattaaacagtatggagacattgatctattatttaatgagaaacttaaagtagactccgattcgggactatttgactttgtcaactttgtaaaggatatgatatgttgtgattctagaatagtagtagctctatctagtctagtatctaaacattgggaattgacaaataaaaagtataggtgtatggcattagccgaacatatagctgatagtattccaatatctgagctatctagactacgatacaatctatgtaagtatctacgcggacacactgatagcatagaggatgaatttgatcattttgaagacgatgatttgtctacatgttctgccgtaaccgatagggaaacggatgtataattttttttatagtatgaaggatatgatggatatgataatatgatggatatgat-g-atatgatggatatgatggatatgatggatatgatggatatgataaaaaaatataattgt--tgtatccattcccattcaaatcaccttatatgattctgtaacacaatgaaggagtctcatagatatatagaggtcagatactggtttgataaactttttattccacatgagcatgtttgacttatggttagacacacatactttaacaaatcactgaaaattggagttaggtattcctctcagaatcagttgccgttctggaacattaaatgtattttttatgatatactccaacgcatttatgtgggtatacaacaagtcattaataatgagtatttccaagagttttagttgtctagtatttaacaagagaagagatttcaacagactgtttatgaactcgaataccgcctcattgtcgcttatattgatgacatgacatcgaattcccaatatcaatctcatcagtgatgagtagctcaatcttgttatcgggatccaatttctaaagatgtcattaaaccctcgatcgtgaatggatttatcatcatcgtttttatgttggacatgagcttagtccgtttgtccacatctatatacgatgatttctgaattatttcatatatctctcgttaactccaggaacttgtcagggatctaactttaatatgttctcgtctaagagatgaaaatctttggatggttgcatgtgacttttctctaaaggatgatgttacccgatcctctcttaaatgactccatcttatccttggacaagatggacagtctattttccttagatggtttaatattttttacccatgatctataaaggtagacagacctaatcgtctcggatgaccatatattattttcagttttattatacgcataaattgtaaaaaatatgttaggtttacgaaaatgtctcgtggggcattaatcgtttttgaaggattggacaaatctggaaaaacaacacaatgtatgaacatcatggaatctataccggcaaacacgataaaatatcttaactttcctcagcgatccacagtcactggaaagatgatagatgactatctaactcgtaaaaaaacctataatgatcatatagttaatctattattttgtgcaaatagatgggagtttgcatcttttatacaagaacaactagaacagggaattactttaatagttgacagatacgcgttctctggagtagcgtatgccaccgctaaaggcgcgtcaatgactctcagtaagagttatgaatctggattgcctaaacccgacttagttatattcttggaatctggtagcaaagaaattaatagaaacatcggcgaggaaatttatgaagatgttgaattccaacaaaaggtattacaagaatataaaaaaatgattgaagaaggagatattcattggcaaattatttcttctgaattcgaggaagatgtaaagaaggagttgattaagaatatagttatagaggctatacacacggttactggaccagtggggcaactgtggatgtaataaaatgaaattacatttttataaatagatgttagtacagtgttataaatggatgaagcatattactctggcaacttggaatcagtactcggggatacgtgtccgatatgcataccgaactcgcatcaatatctcaattagttattgccaagatagaaactatagataatgattattaaacaaggacattgtaaattttatcatgtgtagatcaaacttggataatccatttatctctttcctagatactgcatatactatcatagatcaagagatctatcagaacgagttgattaattcattagacgataatgaaattatcgattgtatagttaacaagtttatgagcttttataaggataacctagaaaatatggtagatgctatcattactctaaaatattataattaataatccagattttaaaactacgtatgtggaagtactcggttccagaatagctgatatagatattaaacaagtgatacgtaagaatataatacaattgtctaatgatccgcgaacgatatttgtgaaaatatt--aaaaaaaaatactttttttattaaatgacgtctcttcgcgaatttagaaaattatgctgtgatatatatcacgcatcaggatataaagaaaaatctaaattaattagagactttataacagatagagatgataccgatacatatttgatcattaagctattgcttcccggattagacgatagaatgtataacatgaacgataaacaaattataaaattatatagtataatatttaaacaatctcaggaagatatgctacaagatttaggatacggatatataggagacactattaggactttcttcaaagagaacacggaaatccgtccacgagataaaagcattttaactttagaagaagtggatagttttttaactacgttatcatcagtaactaaagaatcacatcaaataaaattattgactgatatagcatctgtttgtacatgtaatgatttaaaatgtgtagtcatgcttattgataaagatctaaaaattaaagcgggtcctcggtacgtgcttaacgctattagtcctcatgcctatgatgtttttagaaaatctaataacttgaaagagataatagaaaatgcagctaaacaaaatctagactctatatctatttctgttatgactccaattaatcccatgttagcggaatcatgtgattctgtcaataaggcgtttaaaaaatttccatcaggaatgtttgcggaagtcaaatacgatggtgaaagagtacaagttcataaaaaaaataacgagtttgcattctttagtagaaacatgaaaccagtactctctcataaagtggattatctcaaagaatacataccgaaagcatttaaaaaagctacgtctatcgtattggattctgaaattgttcttgtagacgaacataatgtaccgctaccgtttggaagtttaggtatacacaaaaagaaagaatataaaaactctaacatgtgtttgttcgtatttgactgtttatactttgatggattcgatatgacagacattccattgtatgaacgaagatcttttctcaaagatgttatggtcgaaatacccaatagaatagtattctcagagttgacgaatattagtaacgagtctcagttaactgatgtattagatgatgcactaacgagaaaattagaaggattggtcttaaaagatattaatggcgtatacgaaccgggaaagagaagatggttaaaaataaagcgagactatttgaacgagggttccatggcagattctgccgatttagtagtactaggtgcctactatggtaaaggaggaaagggtggtatcatggcagtctttctaatgggttgttacgacgatgaatccggtaaatggaagacggtaactaaatgttccggtcacgatgataatacgttaagggttttgcaagaccaattaacgatggttaaaattaacaaggatcccaaaaaaattccagagtggttggtagttaataaaatctatattcccgattttgtagtagatgatccgaaacaatctcagatatgggaaatttcaggagcagagtttacatcttccaagtcacatacagcgaatggaatatcgattagatttcctagatttactaggattagagaagataaaacgtggaaagaatctactcatctaaacgatttagtaaacttgactaaatctcttaatagttacatataaactgaaaaataaaataacactattttagttggtagtcgccatggatggtgttatcgtatactgtctaaatgcgttagtaaaacatggcgaggaaataaatcatataaaaaatgatttcatgattaaaccatgttgtgaaagagtttgtgaaaaagtcaagaacgttcacatcggcggacaatctaaaaacaatacagtgattgcagatttgccatatctggataatgctgtatcagatgtatgcaaatcaatatataaaaagaatgtatcaagaatatccagatttgctaatttgataaaaatagatgacgatgacaagactcctaccggcgtatataattattttaaacctaaagatgctattcctgttattatatccataggaaaggataaagatgtctgtgaactattaatctcatctgataaagcgtgtgcgtgtataaagttaaatttatataaagtagccattcttcccatggatgtttccttttttaccaaaggaaatgcatcattgattattctcctgtttgatttctctatcgatgcggcacctctcttaagaagtgtaaccgataataatgttattatatctagacaccagcgcctacatgacgagcttccgagttccaattggttcaagttttacataagtataaagtccgactattgttctatattatatatggttgttgatggatctatgatgtatgcgatagctgataatagaactcacgcaattattagcaaaaatatattagacaatactacgattaacgatgagtgtagatgctgttattctgaaccacagattaggattcttgatagagatgagatgctcaatggatcatcgtgttatatgaacagacattgtattatgatgaatttacctgatgtaggcgaatttggatctagtatgttggggaaatatgaacctgacatgattaagattgctctttcggtggctggtaatttaataagaaatcgagactacattcccgggagacgaggctatagctactacgtttacggtatagcctctagataa-ttttttttaagcacgaaataaaaacataattttaaacaatctatttcatactattttgtgtgctcaccatgaacataaagatagatatattagtatttctggtgataaatttacggcgactgctaggagggaaaatgaagaaagaaaaaatatctacctctccaaaaagaaaaactactgatgttatcaaacctgattatcttgagtacaatgacttgttagatagagatgagatgtctactattctagaggaatattaggccttagaataaaatatggacgactcttaacgaaattagaaaattcgataatgatgttgaagaacaattcggtactatagaagaactcaagcagaagcttagattaaattctgaagagggagcagataattttatagattatataaaggtacaaaaacaggatatcatcaaacttactgtatacgattgcatatatctatgataggattgtgtgcgtgcgtggtagatgtttggagaaatgagaaactgttttctagatggaaatattggttacaagcgattaaactgtttattgatgatcacatgcttgataagataaaatctattgtagaatagactagtgtatgtggaaatgtcatagaaagttaaaagttaatgagagcaaaaatatataaggttgtattccatatttgttatttttttctgtaatagttagaaaatacattcgatggtctatctaccagattattatgtgttataaggtacttttctcataataaactagagtatgagtaagatagtgtttttcaaaaacatataaatctaaaattgatggatgagatatacagctattaatttcgaaaatatattttaatctgataactttaaacatggatttttgatggtggtttaagtttaaaaaagattttgttattgtagtatgataatatcaaaaagatggatataaagaatttactgactacatgtactattttacattactacattggctacggcatatatacctatttcgtcacttccacacgctccggtaaacgggtgtcatgtgacgagggagaatcttgataagaggcataatcaatgttgtaatccgatgtccacctggagaatttgccaaggtcagatgtagagttggtagtgataacacaaaatgtgaacactgcccacctcatacatataccgcaatccccaattattctaatagatgtcatcaatgtagaaaatgcccaacaggatcatttgataaggtaaagtgtaccggaacacagaacaaatgttcgtgtcatcctggttggtatacgctactgattcttcacagactgaagattgtcgagatttgtgtaccaaaaaaggagatgtccatgcggatactttggtggaatagatgaaggaaatcctatttgtaaatcgtgttgtgttggtgaatattgcgactacctacgtaattatagacttgatccatttcctccatgcaaactatctatctaaatgtaattaattatgattttgatgataatgttaccatacattatatcactacttggttagtgtgtattatttagtatggaagacctattaataattacttatcttttgacgatcttgttataattataatataaaaatacttatgacat------agtaactcataattgctgacgcgataaattcgtaataatctgttttgttcaaatttttataaggaatctacaggcataaaaataaaaatataatctataatatactcttacaacgccatcatgaatagcagtgaattaattgctgttattatggatttagaaatagtggacgattttgtgatattaatatagttattaatgatgaaaggataaacgcgcatagactcatcctatctggagcctccgaatattttttccattctgttttccaataattttatcgattctaatgaatacgaagttaatctaagtcatttagattatcaaagtgttaactatttgatcgattacatttatgggatacctttgagcctaactaacaataacgtgaaatatattctttcaaccgctgatttttttacaaattggatctgtcattactgagtgcgaaaaatacatacttaaaaatctttgttttagaaactgtatcgatttctacatatacgctgataaatataataacaagaaaatagaattagcatcgtttaacacaatattacgaaatattttgagactcatcaacaatgaaaactttaaatacttaacagaggaatcaatgataaaaattttaagcgatgatatgttatatataaaaaatgaggatttcaccccactgattctcattaaatggttagagagtacaccaaccatgtaccgtcgagttacttagatgcctcagaatatcatttctttccccacaagttataaaatcactttatagtcatcgactggttagttcaatctacgaatgtataacattcttaaacaatatagcattcttggataaatcatttcctagataccatatcatcgagttgatatctatcggtataagtaattcacatgataagatttccataaactgctacaatcataaaaaaattcatgggaaatgatatcttcacgtagatataggtgtagtttcgcagtgaccgtcctggataatattatctatatgatgggtggatatgatcagtccctgtatagaagttcaaaggttatagcgtacaatacatgtactaattcttggatatatgatataccagagctaaaaatatcatcgttctaattgcggaggagttgccaatgacgaatacatttattgtataggcggtatacgcgatcaggagtcatcgttgatatctagtatcgatagatggaagccatcaaaaccatattggcagaagtatgctaaaatgtgcgaaccaaaatgtgatatggggttgcgattttaaacggattaatatatgtcataggtggagtcgttaaaggtgacacacatataccaacgcactagagagtttatcagaagatggatggatgaatcatcaacgtcttccaataaaaatgtccaatatgtcgacgattgttcatgctggaaagatttatatatctagaggttacaacaatagtagtgtagttaatgtaatatcgaatct--agtccttagctataatccgatatatgatgaatggaccaaattatcatcattaaatattcctagaattaatcctgctctatggtcagtgtataataaattatatgtaggaggagtaatatctgatgatgttcaaactaatacatctgaaacatacgataaagaaaaagattgttggacattggataatggtcacttgttaccacataattatataatgtataaatgcgaaccgtttaaacatagatatccattggaaaaaacacagtacacgaatgattttctaaagtatttggaaagttttataggtagttgatagaacaaaatacataattttgtaaaaataaatcactttttatactaatatgacacaattaccaatacttttgttactaatatcattagtatacgctacaccttctcctcagacatctaaaaaaataggtgatgatgcaactatatcatgtagtcgaaataatacaaattactacgttgttatgagtgcttggtataaggagcccaattccattattctcttagctgccaaaagcgacgtcttgtattttgataattataccaaggataaaatatcttacgactctccatacgatgatctagttacaactatcacaattaaatcattgactgctggagatgccggtacttatatatgtgcattctttatgacatcgactacaaatgatactgataaagtagattatgaagaatactccatagagttgattgtaaatacagatagtgaatcgactatagacataatactatctggatctacaccagaaactatttctgagaaaccagaggatatagataattctaattgctcgtctgtattcgaaatcacgactccggaaccaattactgataatgtagacgaccatacagacaccgtcacatacactagtgatagcattaatacagtaaatgcatcatctggagaatccacaacagacgagattccggaaccaattactgataaagaagaagatcatacagtaacagacactgtctcatacactacagtaagtacatcatctggaattgtcactactaaatcaaccaccgatgatgcggatctttatgatacatacaatgataatgatacagtaccgccaactactgtaggtggtagtacaacctctattagcaattataaaaccaaggacttcgtagaaatatttggtattaccacattaattatattgtcagcagtggcgattttctgtattacgtattatatatgtaataaacacccacgtaaatacaaaacagagaacaaagtctagatttttgacttacataaatatctgggataataaaatctatcatattgagaggaccatctggttcaggaaagacagccataaccaaaagactgttaaaagactatgggaatatatttggatttgtggtgtcccataccactagatttcctcgtcctatggaacgagaaggtgttgattaccttacgttaacagagaggccatctggaagggaatagccgccggaaactttctagaacatactgagtttttaggaaatatttacggaacttctaaaacagctgtaaatacagcggttattaataatcgtatttgcgcgatggatttaaacatcaacggtgttagaagtctt-aaaaatacttacctaatgcattacttgggtatataagacctacctctcttaaaatggttgagaccaatcttcgtcgtagaaacactgaagcggacgacgaatctcatcgtcgcgtgatgttggcaaaaaacggatatggatgaggtcaacgaagcaggtctattcgacactattattattgaagatgatgtgaatttagcatatagtaagtgttaattcagatactacaggaccgtattagaatgtattttaacactaattagagacttaagatttgacttaaaacttgataattaataatataactcgtttttatatgtggctatttcaacgtctaatgtattagttaaatattaaaacttaccacgtaaaacttaaaatttaaaatggtatttcattgacagatcatacattatgaagtttcaaggacttgtgttaattgacaattgcaaaaatcaatgggtcgttggaccattaataggaaaaggtggattcggtagtatttatactactaatgacaataattatgtagtaaaaatagagcccaaagctaacggatcattatttaccgaacaggcattttatactagagtacttaaaccatccgttatcgaagaatggaaaaaatctcacaatataaagcacgtaggtcttatcacatgcaaggcatttggtttatacaaatccattaatgtggaatatcgattcttggtaataaatagattaggtgcagatctagatgcggtgatcagagccaataataatagactaccagaaaggtcggtgatgttgatcggaatcgaaatcttaaataccatacaatttatgcacgagcaaggatattctcacggagatattaaagcgagtaatatagtcttggatcaaatagataagaataaattatatctagtggattacggattggtttctaaattcatgtctaacggcgaacatgttccatttataagaaatccaaataaaatggataacggtactctagaatttacacctatagattcgcataaaggatacgttgtatctagacgtggtgatctagaaacacttggatattgtatgattagatggttgggaggtatcttgccatggactaagatatctgaaacaaagaattctgcattagtaagtgccgcaaaacagaaatatgttaacaatactgcgactttgttaatgaccagtttgcaatatgcacctagagaattgctgcaatatattaccatggtaaactctttgacatattttgaggaacccaattacgacgagtttcgtcgagtattaatgaatggagttatgaaaaatttttgttgataaaaaaattaaaaaaataacttagttattatcactctcgtgagtacaatagaaacatggcgatgttttacgcacacgctttcggtgggtacgacgagaaccttcatgcatttcctggaatatcatcgacggttgccaatgatgtcaggaaatattctgttgtgtcagtttataataaaaagtataacattgtaaaaaacaaatatatgtggtgtaacagtcaagtgaacaagagatatattggagcactactgcctatgtttgaatgcaatgaatatctacaaattggagatccaatccatgatctagaaggaaatcaaatctctattgtcacatatcgccacaaaaactactatgctctaagtggaattgggtacgagagtctagacttgtgtttggaaggagtagggattcatcatcacgtacttgaaacaggaaacgcggtatatggaaaagttcaacatgagtattctactatcaaagagaaggccaaagaaatgaatgcactcaaaccaggacctatcatcgattaccacgtctggataggagattgtgtctgccaagttactactgtagacgtgcatggaaaggaaattatgagaatgagattcaaaaggggtgcggtgcttccgattccaaatctggtaaaagttaaagttggggaggaaaatgatacaataaatctttccacttccatatcagctctcctgaattccggtggcggcaccatcgaggtaacatctaaggaagaacgtgtagattatgtactcatgaaacgtttggaatctatacatcatctgtggtctgtagtgtatgatcatcttaatgttgtgaatggcgaagaacgatgttatgtacatatgcattcatctcatcaaagtcctatgctgagtactgtaaaaacaaatttgtacatgaagactatgggagcatgtcttcaaatggactccatggaagctctagagtatcttagtgaactgaaggaatcaggtgggcggagtcccagaccagaattgcagaaatttgaatatccagatggagtgaaagacactgaatcaattgagagattggcagaggagttcttcaatagatcagaacttcaggccggtgaatcagtcaaatttggtaattctattaatgttaaacatacatctgtttcagctaagcaactaagaacacgtatacgacagcagcttccttctatactctcatcttttgccaacacaaagggtggatatttgttcattggagttgataataatacacacaaagtaattggattcacggtgggtcatgactacctcaaactggtagagagtgatatagaaaagtatatccaaaaacttcctgttgtgcatttctgcaagaaaaaagaggacatcaagtacgcatgtagattcatcaaggtgtataaacctggtgatgagactacctcgacatatgtgtgcgcaatcaaagtggaaagatgctgctgtgctgtgtttgcggattggccagaatcatggtacatggatactagtggtagtatgaagaagtattctccagatgaatgggtgtcacatataaaattttaattagggtaaggtaaaactatatataataactaacaatttgtgtatcatatagacaattaattaggtaactgttatctctttttaactaactaactaactaactaactcttatatactattaataatacatctattaatcattgattagcttattgctttaattgtttttgtaaactaacactgttcattgaaaagggataacatgttacagaatataaattatatatggatttttttaaaaaggaaatacttgactggagtatatatttatttcttcattacataacacgtctgtgttct---------aattcttccaattcttccacatctcatataatacaggaatataatcttgttcgaaaatatgagaaagtggataaaacaatagttgattttttatctaggtggccaaatttattccatattttagaatatggggaaaatattctacatatttattttatagatgctgctaatacgaatattatgattttttttctagatagagtattaaatattaataagaaccgtgggtcatttatacataatctcgggttatcatccattaatataaaagaatatgtatatcaattagttaataatgatcatctagataatagtataagactaatgcttgaaaatggacgtagaacaagacattttttgtcttatatattggatacagttaatatctatataagtattttaataaatcatagattttatatagatgccgaagacagttacggttgtacattattacatagatgtatatataactataagaaatcagaatcagaatcatataatgaattaattaagatattgttaaataatggatcagatgtagataaaaaagatacgtacggaaacacaccgtttatcctattatgtaaacacgatatcgacaacgcggaattgtttgagatatgtttagagaatgctaatatagactctgtagactttaatggatatacacctcttcattatgtctcatgtcgtaataaatatgattttgtaaagttattaatttctaaaggagcaaatgttaatgcacgtaatagattcggaactactccattttattgtggaattatacacggtatctcgcttataaaactatatttggaatcagacacagagttagaaatagataatgaacatatagttcgtcatttaataatttttgatgctgttgaatctttagattatctattgtccagaggagttattgatattaactatcgtactatatacaacgaaacatctatttacgacgctgtcagttataatgcgtataatacgttagtctatctattaaacagaaatggtgattttgagacgattactactagtggatgtacatgtatttcggaagcagtcgcgaacaacaacaaaataataatggatatactattgtctaaacgaccatctttgaaaattatgataccatctatgatagcaattactaaacataaacaacataatgcagatttattgaaaatgtgtataaaatatactgcgtgtatgaccgattatgatactcttatagatgtacaatcgctacatcaatataaatggtatattttaaaatgttttgatgaaatagatatcatgaagagatgttatataaaaaataaaactgtattccaattagttttttgtatcaaagacattaatactttaatgagatacggtagacatccttctttcgtgaaatgtaatattcttgacgtatacggaagttgtgtacgtaatatcatagcatctattagatatcgtcagagattaattagtctattatccaagaagctggatgctggagataaatggtcgtgttttcctaacgaaataaaatataaaatattggaaaactttaacgataacgaactgaccacatatctgaaaatcttataaacactattaaaatataaaatctaagtaggataaaatcacactacatcattgtttccttttagtgctcgacagtgtatactatttttaacactcataaataaaaatgaaaacgatttccgttgttacgttgttatgcgtactacctgctgttgtttattcaacatgtactgtacccactatgaataacgctaaattaacgtctaccgaaacatcgtttaatgataaacagaaagttacgtttacatgtgattcaggatatcattctttggatccaaatgctgtctgtgaaacagataaatggaaatacgaaaatccatgcaagaaaatgtgcacagtttctgattatgtctctgaactatatgataagccattatacgaagtgaattccaccatgacactaagttgcaacggtgaaacaaaatattttcgttgtgaagaaaaaaatggaaatacttcttggaatgatactgtcacgtgtcctaatgcggaatgtcaacctcttcaattagaacacggatcgtgtcaaccagttaaagaaaaatactcatttggggaatatatgactatcaactgtgatgttggatatgaggttattggtgtttcgtatataagttgtacggctaattcttggaatgttattccatcatgtcaacaaaaatgtgatataccgtccctatctaatggattaatttccggatctacattttctatcggtggcgttatacatcttagttgtaaaagtggttttacactaacggggtctccatcatccacatgtatcgacggtaaatggaatcccatactcccaacatgtgtacgatctaacgaagaatttgatccagtggatgatggtcccgacgatgagacagatctgagcaaactctcgaaagacgttgtacaatatgaacaagaaatagaatcgttagaagcaacttatcatataatcataatggcgttgacaattatgggtgtcatatttctaatctccattatagtattagtttgttcctgtgacaaaaataatgaccaatataagttccataaattgctaccgtgaatataaatccgttaaaataattaataattaataattaataacgaacaagtatcaaaagattaaagaattagctagaatcaattagatgtcttcttcagtggatgttgatatctacgatgccgttagagcatttttactcaggcactattatgacaagagatttattgtgtatggaagaagtaacaccatattacataatatatacaggctatttacaagatgcaccgttataccgttcgatgatatagtacgtactatgccaaatgaatcacgtgttaaacaatgggtgatggatacacttaatggtataatgatgaatgaattcgatactgtatgtgtgggtaccggactacgattcatggaaatgtttttcgattacaataaaaataatcccaaaaatagcatcaacaatcaaataatgtatgatataattaatagcgtagccataattctagctaatgagagatatagaagcgcgtttaacgacgatagaatatacatccgtagaactatgatggacaaattgtacgaatacgcatctctaactactattggtacgatcactggaggtgtttgttattttatctgttgatgcatctagttagtttgtataaataattatttcgatatactagttaaaattttaagattttaaatgtataaaaaactaataacgtttttatttgtaataggtgcagttgcatcctattcgaataatgagtacactccgtttaataaactgagtgtaaaactctatatagatggagtagataatatagaaaattcatatactgatgataataatgaattggtgttaaattttaaagagtacacaatttctattattacagagtcatgtgacgtcggatttgattccatagatatagatgttataaacgactataaaattattgatatgtataccattgactcgtctactattcaacgcagaggacatacgtgtagaatatctaccaaattatcatgccattatgataagtacccttatatccacaaatatgagggtgatgaacgacaatattctattaccgcagagggaaaatgctataaaggaataaaatatgaaataagtatgatgaacgatgatactctattgagaaaacatactcttaaaattggatttacttatatattcgatcgtcatgggcatagtaatacatattattcaaaatatgatttttaaaaatttaaaatatattatcacttcagtgacagtagtcaaataacaaacaacaccatgagatatattataattctcgcagttttgttcattaatagtatacatgctaaaataactagttataagtttgaatccgtcaattttgattccaaaattgaatggactggggatggtctatacaatatatcccttaaaaattatggcatcaagacgtggcaaacaatgtatacaaatgtaccagaaggaacatacgacatatccggatttccaaagaatgatttcgtatctttctgggttaaatttgaacaaggcgactataaagtggaagagtattgtacgggactatgtgtcgaagtaaaaattggaccaccaactgtaatattgactgaatatgacgatcatatcaatttgttcatcgagcatccgtatgctactagaggtagcaagaagattcctatttacaaacgcggtgacatgtgtgatatctacttgttgtatacggctaacttcacattcggagattctgaagaaccagtaacatatgatatcgatgactacgattgcacgtctacaggttgcagtatagactttgccacaacagaaaaagtgtgtgtgacagcacagggagccacagaagggtttctcgaaaaaattactccatggagttcggaagtatgtctgacacctaaaaagaatgtatatacgtgcgcaattagatctaaagaagatgttcccaatttcaaggacaaaatagccagagttatcacgagaaaatttaataaacagtctcaatcttatttgactaaatttctcggtagcacatcgaatgatgttacaactttttttagcattcttgactaaatattcataactaatttttattaatgatacaaaaatgaaat-aaactgtatattatacactggttaacgcccttggctctaaccattttcaagatgaggtccctgattatagtccttctgttcccctctatcatctactcaatgtctattagacgatgcgagaagactgaagaggaaacatggggattaaaaatagggttgtgtataattgccaaagatttctatcccgaaagaactgattgcagtgttcatcgcccaactgcaagtggaggattgataactgaaggcaatggattcagagtagttatatatgatcaatgtacagaaccccatgactttattatcaccgatactcaacaaacacgtcttggatcatctcatacatatattaaattcagtaacatgaatacaggtgtcccatctagtattccaaaatgttccagaactctctgtatttctgtatattgtgatcaagaggcgggagacataaaatttgaggagtatactcaagaatcaagtgatatcagtattagagttaagtatgattcatcatgtattgattatctgggtattaatcaaagtttcatgaatgaatgtattcgaagaattacaacatgggatagagaatcatgcgtcagaattgatacacagactataaataaatatcttaagtcttgcaccaacacaaaattcgaccgtaatgtctacaaaaggtacatactgaagagtaaagcactccatgctaaaacagagttgtaatagatataaaatactttttataataattaggctagaaaaatctcactcacatgtaatcttaaaaaaatgatatgatagttcttacaagtagcgattgagttttaaatggattctattaattaccggggaacttaacaattcgttctgatctacagacattggttaataaatcatcttattttgccaatatattaaaatgtggaaactccactaataatattacattgtgcgactttcaagatgatgtgatatatagggttatacagttttaacaattatataatagagatagaaagtacaaaagatgtagaatcaatgatatggcacgctaaacagttgggtgtggaatcattgctaaaagaatgtcaaaattatttgcttagaatattacgtatataattgtttagaaatttatagaataactaatattaatacattatcgtatatctacaacgatataagaaacttcatattggataatattactattaatatataaggatccagattttatatatttgcctaaatacattattatagatttactaggacaatcacctaaatgtttttaacgaagataatgtggtaaagattatatacacttatatatcttccgatatctacaaggatattccatatcatcattgtgtaaactaaataacgttttctatggcatttaataaggacattggatatgtggaaaag----tgatgtatggaagttagtacattatcaacttctccttattgattgaaaatgaaaatataaatagtttttatgtatagcggtatctaccctatagttttattgcttactactaacatggattcagatacagatacagatacagatacagatacagatacagatacagatacag---------------------atgtagaagatatcatgaatgaaatagatagagagaaagaagaaatactaaaaaatgtagaaattgaaaataataaaaacattaacaagaatcatcccagtgaatatattagagaagcacttgttattaataccagtagtaatagtgattccattgataaagaagttatagaatatatcagtcacgatgtaggaatatagatcatatctactaatttttataatcgatacaaaacataaaaacaactcgttattacatagcaggtatggaatccttcaagtattgttttgataacgatggtaagaaatggattatcggaaatactttatattctggtaattcaatactctataaggtcagaaaaaatttcactagttcgttctacaattacgtaatgaagatagatcataaatcacacaagccattgttgtccgaaatacgattctatatatctgtattggatcctttgactatcaacaactggacacgggaacgtggtataaagtatttggctattccagatctgtatggaattggagaaaccgatgattatatgttcttcattataaagaatttgggaagagtattcgccccaaaggatagtgaatcagttttcgaagcatgtgtcactatgataaacacgttagagtttatacactctcaaggatttactcatggaaaaatagaaccgatgaatatactgattagaaataaacgtatttcactaattgactattctagaactaacaaactatacaaaagtggaacacatatagattacaacgaggacatgataacttcaggaaatatcaattatatgtgtgtagacaatcatcttggagcaacagtttcaagacgaggagatttagaaatgttgggatattgcatgatagaatggttcggtggtaaacttccatggaaaaacgaaagtagtataaaagtaataaaac-aaaaaaaagaatataaacaatttatagctactttttttgaggactgttttcctgaaggaaatgaacctctggaattagttagatatatagaattagtatacatgttagattattctcaaactcctaattatgacagactacgtagactgtttatacaagattgaaattatattc-ttttttttatagagtgtgggggtagtgttacggatatctaatattaatattagactatctctatcgcgctacacgaccaatatcgattactatggatatcttcagggaaatcgcatcttctatgaaaggaaagaatgtattcatttctccagcgtcaatctcgtcagtattgacaatactgtattatggagctaatggatccactgctgaacagctatcaaaatatgtagaaaaggaggagaacatggataaggttagcgctcagaatatctcattcaaatccatgaataaagtatatgggcgatattctgccgtgtttaaagattcctttttgggaaaaattggcgataagtttcaaactgttgacttcactgattgtcgcactatagatgcaatcaataagtgtgtagatatctttactgagggaaaaatcaatccactattggatgaaccattgtctcctgatacctgtctcctagcaattagtgccgtatactttaaagcaaaatggttgatgccattcgaaaaggaatttaccagtgattatcccttttacgtatctccaacggaaatggtagatgtaagtatgatgtctatttacggcgagccatttaatcacgcatctgtaaaagaatcattcggtaacttttcaatcatagaactgccatatgttggagatactagtatgatggtcattcttccaaacaagattgatggattagaatccatagaacaaaatctaacagatacaaattttaagaaatggtgtaactctctgaaagctacgtttatcgatgtgcacattcctaagtttaaggtaataggttcgtataatcttgtggatacgctaataaagttgggactgacagatgtgttctattcaactggtgattatatcaatatgtgtaattcagatgtgagtgttgacgctatgattcacaaaacgtatatagatgtcaatgaagagtatacagaagcagctgcagcaacttctgtactagtggcagactgtgcatcaacagttacaaatgagttctgtgcagatcatccgttcatctatgtgattagacatgtcgatggtaaaattcttttcgttggtagatattgctctccaacaactaattaagcacattcttaatattagaatattatatagttaagatttttactaacaggttaacatttttttttaaaaatagaaaaaacatgtggtattagtgcaggtcgttattcttccaattgcaattggtaagatgacggccaactttagtacccacgtcttttcaccacaacactgtggatgtgacagactgaccagtattgatgacgtcagacaatgtttgactgaatatatttattggtcgtcgtatgcataccgcaacaggcaatgcgctggacaactgtatgacacactcctctcttttaaagatgatgcggaatcagtgttcatcgacgttcgtgagctggtaaaaaatatgccgtgggataatgttaaggattgtacagagatcatccgttgttatataccggatgagcaaaaaaccatcagagagatttcggccatcattggactttgtgcatatgctgctacttactggggaggtgaagaccatcccactagtaacagtctgaacgcattgtttgtgatgcttgagatgctcaattacatggattataccatcatattctggcgtatgaattgatgagttacagcttgacatttcttctttcctccctcttcttctacctttcccagaaacaaactttttttacccactataaaataaaatgagtatactacctgttatatttcttcctata-tttttttattctccattcgttcagacttttaacgtgcctgaatgtatcgacaaagggcaatattttgcatcattcatggagttagaaaacgagccagtaatcttaccatgtcctcaaataaatacgctatcatccggatataatatattagatattttatgggaaaaacgaggagcggataatgatagaattatacagatagataatggtagcaatatgctaattctgaacccgacacaatcagactctggtatttatatatacattaccacgaacgaaacctactgtgacatgatgtcgttaaatttgacaatcgtgtctgtctcagaatcaaatatagatcttatctcgtatccacaaatagtaaatgagagatctactggtaaaatggtatgtcccaatattaatgcatttatttctagtaacgtaaacacaga-attatatggagcggacatcgacgccttagaaataagagacttaaacaacggacacctggaattattaccatagaagatgttagaaaaaatgatgctggttattatacatgtgttttaga------------------------------------------------------------------------------------------------------------------------------------------------------------------------------------atat------------------------------------a------------------------------------ta------------------------------------t---------------at-----------at-------------------------------------a-----------------------------t------------------------------------------------------------------ata--------tata----t------------------------------------atat-at---------------------------------------------atatata----------------ta----------------------------------------------------------------------------ta------------------------------------t-----gggcaaaacatataacgtaaccagaattataaaattagaggtacgggatagaataatacctcctactatgaaattaccagaaggagtagtaacttcaataggtagtaatttgactattgcatgtagagtatcgttgagacttcccacaacggacaccgacgtcttttggataagtaatggtatatgtattacgaagaagaagacgaggacggagacggtagaataagtgtagcaaataaaatctatatgaccgataagagacgtgttattacatcctggttaaacattaatcctgtcaaggaagaagatgctacaacgtttacgtgtatggcgtttactattcctagcatcagcaaaacagttactgttagta-aacgtgaatgtatgttgttacatttccatatcaattgagtttataagaattttttatacattatcttccaacaaacaattgacgaacgtattgctatgattaactcccacaatactatatatattattaatcattaacttgcagactatacctagtagtgctattttgacatactcatgttcttgtgtaatcgcagtatctatattattaaagtacgtaaatctagctatagttttattatttaattttagataatatactgtctccgtatttttaaaaaattaccacatcctttattaaatcatgaatgggaatttctgtgtcatcgttagtatattgtgaacaacaagagcagatatctataggaaagggtggaatgcgatacattgatctatgtagttttaaaacatacgcgaactttgaagaatttatataaatcatctcacgagatattgctctctgtcatattcatacacctgtataaactttctagacatcttacaatgtgttattttatgatcatatttacatatttactggtatatcaaagatgttagattagttaatgggaatcgtctataataatgaatattaaacaattataggaggagtttatacctacaaaaacatcataaaaatgagtcatcgtccgatttatgttttaaatatactaacattactaccttcagaaattatatacgaaatattatacatgctgacaattaacgatctttataatatatagtatccacctaccaaagtataattgtattt-ttctcatgtgatgtgtgtaaaaaactgatattatataattatcttagtacctatgatgaagatgaagatgaagatgaagatgatggtccgtatatattttgtatcattatcgttattgctattccatagttacgccatagacatcgaaaatgaaatcaccgaattcttcaataaaatgagagatactctaccagctaaagactctaaatggttgaatccagtatgtatgtttggaggcacaatgaatgatatggccgctctaggagagccattcagtgcaaagtgtcctcctattgaagacagtcttttatcgcatagatataaagactatgtggttaaatgggaaaggctagaaaagaatagacggcgacaggtttctaataaacgtgttaaacatggtgatttatggatagccaactatacatctaaattcagtaaccgtaggtatttatgtaccgtaaccacaaagaatggtgactgtgttcagggtgtagttagatctcatgtgtggaaaccttcttcatgcattccaaaaacatatgaactaggtacttatgataagtatggcatagacttatactgtggaattctttatgcgaaccattataataatataacttggtataaagataataaggaaattaatatcgacgattttaagtattcacaagcgggaaaggaattaattattcataatccagagttagaagatagtggaagatacgactgttacgttcattacgacgacgttagaatcaagaatgatatcgtagtatcaagatgtaaaatacttacggttataccgtcacaagaccacaggtttaaactaatactagatccgaaaatcaacgtaacgataggagaacctgccaatataacatgcagtgctgtgtcaacgtcattatttgtcgacgatgtactgattgaatgggaaaatccatccggatggattataggattagattttggtgtatactctattttaactagtagaggcggtatcaccgaggcgactttgtattttgaaaatgttactgaagaatatataggca------at------acatataca------tgtcgtggacacaactattattttgataaaactcttacaactacagtagtattggagtaaatacacaatgcatttttatatacattactgaattattattattaattatatcgtatttgtgctatagaatggatgaagatacgcgactatctaggtatttgtatctcaccgatagagaacatataaatgtagactctattaaacagttgtgtaaaatatcagatcctaatgcatgttatagatgtggatgtacggctttacatgagtacttttataattatagatcagtcaacggaaaatacaagtatagatacaacggttactatcaatattattcatctagcgattatgaaaattataatgaatattattatgatgattatgatagaactggtatgaacagtgagagtgataatatatcaatcaaaacagaatacgagaatgaatatgaattctatgatgaaacacaagatcaaagtacacaactagtagattacgacattaaactcaaaaccaatgaggatgattttgttgatgaattctatggttatgatagatcagtgggtgtccatgattatatagatgtatcaattaataaagtagtatatggaagagagtctcacgtaagatggtgggatatatggcaagaacataatgatggcgtatacagtataggaaaggagtgcatagataatatatacgaagacagacataccgtagacgaattctacaagatagacagcgtatcagatgtagatgacgcagaacatatatctcagataactaatgatgtatctacacaaacatgggaaaagaaatcagagttagatagatacatggaaatgtatcctcgtcatagatatggtaagcattctgtctttaagggattttctgacaaagttagaaaaaatgatttagacatgaacgtggtaaaagaattactttctaacggtgcatctctaacaatcaaggatagcagtaataaggatccaattgctgtttattttagaagaacaataatgaatttagaaatgattgatatcattaacaaacatacaactatctatgaacgcaggtatatagtacactcctatctaaaaaattatagaaatttcgattatccatttttcagaaagttagttttgactaataaacattgtctcaacaattattgtaatataagcgacggcaaatatggaacaccactacatatattagcatctaataaaaaaataataactcctaattacatgaagttattagtgtataacggaaatgatataaacgcacgaggtgaagatacacaaatgcgaactccattacacaaatatttgtgtaaatttgtatatcataatattgaatatggtatccgatactataatgaaaagattatagacgcatttatagagttaggagccgatctaactattccaaatgacgatggaatgataccagtagtttactgtatacactcaaatgccgaatatggttataacaatattactaacataaagataatacgtaaactacttaatcttagtagacatgcgtcacataatctatttagagatcgagtcatgcacgattatataagtaatacatatattgatcttgagtgtttagatatcattagatcacttgatgggtacgatattaattgttactttgaaggacgtacaccacttcattgcgctatacaatataacttcactcagattgctgagtacttattagatcgaggagctaatatatcattaaagacagacgatggtaaaactgtatttgatttatcgttatgtagttacattcctcttaaatggactagctttttgattagtcgtctaccgcctaaaagtgtcatatgctcactgactaaccatataatagattatgttcttacgaacaatagacgtattatttggcagagtcaaatgattaataagtacgtactgttactggacccatccttttattatagattcagaaatgttatcgaaaacaaattagaccaatacaataatcgttataatatgttcgaacacgatagggacgttaatgaaaagtatggcaaagtcttacatgacctcgatacatatatcaaggatgtacaagtattaaaatctacttccatcactaataatataacactatacgacactattataaataataagtcagagtttcctatacgtcgtgtaaacgacaaacaattaattaatctcataaaatccaatacatatcataatcttatcgaaaaagttattaaaaatacattagagaaatatactttaactaatatagtcctcgagtatatgatctcatctcgatctcaatcatcttatttgagtcgtattcctaatgagatattactcgaaatattatataaactcgacatgtacgatttacgtaatctatatacaagatatatgagagagaatgatatcacagagtatcatatagagaatacgaggtctgtttctacacagacatgaataatgaatacacatacaacg----ttttttttaatcttagatataacactaattacatcaagattatatattgaaatcgtaatttgagttgtctgatcatcatggatatcgaaaatgatatacgtaacattagcaatcttttagatgattgatatattattatgcgatgtaatcataactatcggagatgtagaaattaaagcgcataaaactattttggttgccggatctacgtattttaaaacaatgttcacaacatctatgatagcgagagatctagcaactagagtaaatatacagatgttcgataaagatgccgtcaaaaatattgtacagtacttatacaataggtatataagttctatgaatgtgatagacatattaaaatgcaccgactaagaacgtaaaacgaactatagaatgttatacaatgggtgatgataagtagaagatgttacccgatatacccatagcattatctagttatggcatgtgtgtattagatcaatacatatacattataagcggtcgtacccaacactgattatacatcggtacatacagtaaatagcatagatatggaggaggatacaaatatttcaaataaagttatgagatacgcgctgtcaataatatatggaagacattacctaacttctgaactggaactataaatccaggctctcgcataaagatgaatatatatgttgtatgcgacatcaaagatgaaaaaatgttaagacttatatatttagatataacacgaatatgtatgacggatgggaattggtaacgatgacagaaagcagattgtcagctctgcatac---tattcttc-atgacaataccataatgatgttacattgttatgaagcgtatatgttacaagatacatttaatgtgcttacggaacatatatttagaaacatctactaacgattttttatgcttgtattattaatggtatgtaatatgatttaattgattgtgtacacgataccaatttgtcgagtatgaatacggagtacaaacataaactgaagtttaacatta-------tttatttatg---------atatacattatatacatt---------atatacattatatac---------att---------------------------atata------------------------------------------------------------------------------------------------------------------------------------------------------------------------------------------------------------------------------------------------------------------------------------------------------------------------------------c---------------------------------------------------------------------------------------------------------------------------------------------------------attatatacattatatac---------------------------atta---------tatacattat---------atac------------------------------------------------------------------------------------------------------------------------------------------------------------------------------------------------------------------------------------------------------------------------------------------------------------------------------------------------------------------------------------------------------------------------------------------------------------------------------------------------------------------------------------------------------------------------------------------------------------------------------------------------------------------------------------------------------------------------------------------------------------------------------------------------------------------------------------------------------------------------------------------------------------------------------------------------------------------------------------------------------------------------------------------------------------------------------------------------------------------------------atacattatatacattatatacatta---------tatacattatatacattatatacattatatatcgttattgtttggtctatgccatggatatctttaaagaactaatcttaaaacatacggatgaaaatgttttgatttctccagtttccattttatctactttatctattctgaatcatggagcagctggttctacagctgaacaactatcaaaatatatagagaatatgaatgagaatacacccgatgataagaaggatgacaataatgacatggacgtagatattccgtattgcgcgacactagctaccgcaaataaaatatacggtagtgatagtatcgagttccatgcctcattcctacaaaaaataaaagacgattttcaaactgtaaactttaataatgcgaaccaaacaaaggaactaatcaacgaatgggttaagacaatgacaaatggtaaaattaattccttattgactagtccgctatccattaatactcgtatgatagttattagcgccgtccattttaaagcaatgtggaaatatccattttctaaacatcttacatatacagacaagttttatatttctaagaatatagttaccagtgttgatatgatggtgggtaccgagaatgacttgcaatatgtacatattaatgaattattcggaggattctctattatcgatattccatacgagggaaactctagtatggtgattatactgccggacgacatagaaggtatatataacatagaaaaaaatataacagatgaaaaatttaaaaaatggtgtggtatgttatctactaaaagtatagacttgtatatgccaaagtttaaagtggaaatgacggaaccgtataatctggtaccgattctagaaaatttaggacttactaatatatttggatattatgcagattttagtaagatgtgtaatgaaactatcactgtagaaaaatttctacatacgacgtttatagatgttaatgaggagtatacagaagtatcggccgttacaggagtattcatgactaacttttcgatggtatatcgtatgaaggtctacataaaccatccattcatatacatgattaaagataacaccggacatacactttttatagggaaatactgctatccgcaataaatataaacaatagacttttatcacgttatctcatgtataaaatattacaaatagtatagcataaactaaagtcgatacatacattaaaacttaaataataatgtaatttacaattaatagtataaactaaaaaaattaaaaaattaaaaacaatatcattattataagtaatatcaaaatgacgatatacggattaatagcgtatcttatattcgtgacttcatccatcgctagtccactttacattcccgttattccgcccatttcggaagataaatcgttcaatagtgtagaggtattagtttctttgtttcccgatgaccaaaaagactatacagtaacttctcagttcaataactacactatcggtaccaaagactggactatcaacgtactatccacacctgatggtctggacataccattgactaatataacttattggtcacggtttactataggtcgtgcattgttcaaatcagagtctgaggatattttccaaaagaaaatgagtattctaggtgtttctatagaatgtaagaagccgtcgacattacttacttttttaaccgtgcgtaaaatgactcgagtatttaatagatttccagatatggcttattatcgaggagactgtctagaagccgtttatgtaacaatgacttataaaaatactaaaactggagagactgattacacgtacctctctaatggggggttgcctgcatactatcgtaatggggtcgatggttgattattgattagtatattccttatattccttattctttttattcacacaaaaagaacatttttataaacatgaaaccactgtctaaatgtaattatgatcttgatttatagatgatgatcagccttcagaggattttgaccagtatgtttaatatgaaaaaaaacataactattaagcgctattgcgctattgtgcttaattattttgctctataaactgaatatatagccacaattattgacgggcttgtttgtgaccgacaatcatgaattttcagaaattatctctggctatatatcttacggtgacatgttcgtggtgttatgaaacatgtatgagaaaaactgcgttgtatcatgacattcaattggagcatgtagaagacaataaagatagtgtagcatcgctaccgtacaagtatctacaagtagtcaaacaaagagaacgtagtagattgttggctacatttaattggacggatatagctgagggtgttagaaatgagttcattaaaatatgtgatatcaacggaacatatctatataattatactattgctgttagtataattattgattccacggaagaactaccaacagttactccaattacaacatatgaaccttctatatataattatactatcgattatagcactgttattactactgaagaactacaagtgactccaacatatgcacctgtaacaactcctcttccaacatcagcagttccttatgatcaacgatcgaataacaatgtaagtactatatctattcaggtactgagtaaaatattgggagtcaatgaaacagaattaactaattatcttattatgcataaaaatgacactgttgacaataacaccatggttgatgatgagacatctgacaataacacattacatggtaatataggatttttggaaataaataattgttataatgtttctgtgtcagatgctagttttagaataacattagtaaacgatacttctgaagaaattttgctaatgctaacaggaactagttcatccgacaccttcatatcttccaccaatatcactgaatgtttgaaaacattaatcaataatgtgtcgattaatgatgtacttataacacaaaatatgaatgtaacatctaattgtgataaatgctcaatgaatttgatggcatccgttattcctgcagttaatgaatttaacaatacgttgatgaaaattggtgtaaaagatgatgaaaacaatacggtatataaatattataattgtaaactaactacaaattctacatgtgatgagttaatcaatttagatgaagtcattaacaacataactctgacaaatattatacacaatagtgtttcgacaactaacagcagaaaaagacgagatctgaatgatgagtttgaattttccacttccaaggaattagattgtctttacgaatcatatggtgtaaacgatgatataagtcattgttttgcatcacctagacgtagacgatctgacgacaaaaaggagtacatggacatgaaattattcgaccacgcgaaaaaagatttaggaatagacagtgttattcctagaggtacaacccatttccaagtaggtgcatctggtgcaagtggtggtgttgtaggagatagtttcccatttcaaaatgttaaatcgcgtgccagtctattggcggaaaaaataatgcctagagtacctattactgctaccgaagctgatctatatgcaactgtaaatagacaacccaagttaccagcaggtgttaaaagtactccgtttacagaggcgcttgtgtctacgataaaccaaaagctttctaatgttagagaggtaacttatgcttcgctcaatctgccaggatcaagtggctatgttcatagaccatctgattctgttatttatagcagtataagacggtcacgtttacctagtgatagcgatagtgattatgaggatatacaaactgttgttaaggaatataatgaaagatatggtagatcagtcagtagaacacagtcatcaagtagtgaaagcgattttgaagatatagatactgttgttagggaatatagacaaaaatatggcaatgcaatggcaaaaggacgtagtagttcccctaaacctgatccattatatagtactgttaagaaaacaactaaaagtctatctactggtgtagacatagttacaaaacaatcagactattctctattacctgacgttaatactggcagttctattgtgtcacctctcaccagaaaaggagctactagacgacgacctagacgccctacaaatgatggtctacagagtccaaatcctcctctccgtaatccacttcctcaacatgatgattattctcctccacaagtacacagacctccaccacttcctcctaaaccagtccaaaatccgccacaacttccccctagaccagtaggtcaattactacctcctcctatagatcaaccagataaaggatttagtaagtttgtatcacctagacggtgtagaagagcaagctctggagtcatatgtggtatgatacaatcaaaaccaaacgatgatacctattcacttcttcaacgatcaaaaattgaaccagaatatgtggaggttggtaatggtatacccaagaacaatgttcctgtaataggtaataaacatagtaaaaaatatacatcgacgatgtcaaaaatatcaacaaaatttgataaatctacggcatttggagcagcaatgttactaactggtcagcaggccattagccaacagactagatcaactacgttgagtagaaaagatcagatgagtaaggaagaaaagatattcgaagcagttacaatgagtctatcaactataggttcaacgttgacgtctgcaggtatgacgggtggtccaaaactaatgattgcaggaatggctataacggctataactggtataatagatacgataaaagatatatattacatgttttcaggacaggagaggccagtagatcctgttattaaattatttaataagtacactggcttaatgtccgataataataaaatgggtgtaagaaaatgtttgacacccggtgacgacacacttatttatatcgcatacagaaacgataccagttttaaacagaatacggatgcgatggctttgtatttcttagatgttatcgattcagagatcctatatctaaacacatcaaatttagttctagagtatcaactaaaggtggcttgccccataggaacattaagatctgtagatgtggacataactgcgtatacaatattatatgatacagcggataatattaagaaatacaagtttatcagaatggcaacgctactatccaaacatccagttattagattgacatgtggtttagcagcaacattggtgattaaaccgtacgaggtacccatcagtgatatgcaactactaaaaatggcgacgcctggtgaaccagaatccactaaatctataccatccgatgtctgtgataggtatcctctaaagaaattctatcttttagctggtggttgtccctatgatacatctcaaacttttattgtacatactacttgcagtattctactaagaacagctacacgggatcagtttagaaacagatgggtgttacaaaatccatttagacaagaagggacatataagcaactgtttacctttagcaaatacgattttaacgacaccataatcgatcctaatggtgtggtgggtcatgctagcttttgtaccaatagaagcagcaaccaatgtttctggtccgaacctatgatattggaagatgtatcatcgtgtagttctagaactagaaaaatatacgtaaaactgggaatatttaatgctgaaggttttaatagttttgtactaaattgtccaactgggtctacacctacatacatcaaacataaaaatgcggacagtaacaatgttatcatagagctacctgtaggtgattacggcacagccaaattgtattcagcaacaaaaccatcgaggatagctgtgttctgcacacataactatgataaacgattcaaatcagatattatagttctaatgtttaataaaaacagcggtattccattttggagcatgtacacaggaagtgtaactagtaaaaatagaatgtttgccacattggctagaggaatgccgtttagatcaacgtattgcgataacagacgacgatcaggttgttattatgcaggaataccatttcatgaagatagtgtagaaacagatatacattatggaccagaaataatgttaaaggaaacatatgacataaacagtattgacccacgagttataacaaagtcaaagacccattttcctgctccattgagtgtaaaattcatggttgacaatttaggaaatggatatgacaaccctaattcattttgggaagatgctaaaactaagaaacggacatatagtgcaatgacgataaaagtcctaccatgtacagtgagaaataaaaatatagactttggatataactatggagatattatttctaatatggtttatctacaatctactagtcaggattatggagatggtaccaaatatacatttaaatccgtaactagatcagatcatgagtgtgaatctagcttagatctaacgtctaaggaagtaactgtgacatgtcctgcgtttagtataccaagaaatatatcaacatatgaaggtctatgctttagtgttactacatctaaagatcattgtgctacaggtattggttggttaaaatctagtggttatgggaaggaagatgctgataaaccacgtgcttgttttcatcattggaattattacacactgtcgttggattattactgttcatacgaagatatttggagaagcacctggcctgactatgatccatgtaagtcatatatccatatagagtatagagatacatggatagaatctaatgtgttacagcaacctccttacacattcgaattcattcatgacaattctaacgaatatgtggataaagaaattagtaacaaattaaatgatctgtacaatgaatacaagaagattatggaatatagcgacggatcattgccggcgtctataaacagattagcaaaggcattgacttcagagggtagagaaatagcaagtgttaatatagatggtaatctgttagatatcgcatatcaagcagataaggaaaagatggccgacatacagacaagaataaatgatattattagagatttgtttatacacactctatcagacaaagatataaaagacattatagaatccgaagaaggtaagagatgttgtataatagatgttaagaacaatcttgttaaaaagtactattctattgataattatctatgtgatactttagatgattatatatacacctctgtagaatataacaaatcctatgtgttagtaaacgatacttatatgagctatgactatcttgaatcatcaggtgtagttgttctatcatgttatgaaatgactataatctccttggatacaaaagacgccaaagatgctatagaagatgtgatagtagcaagtgcggtagccgaagcattgaatgacatgtttaaggaatttgataaaaacgtaagtgctattataataaaagaagaagataattatctaaacagttcgcccgatatctaccatataatatatatcataggtggcactattctgctactgttagtcattattttaatattggcaatttatatagcgcgcaataaatacagaaccaggaaatatgaaataatgaaatatgacaatatgagcattaaatctgagcatcatgatagtcttgaaacagtgtctatggaaattattgataatcggtactaataaaatagtttaactcttttagaaccagtttggtactgtaatttcagttcattactcgttgagaatattgatgattttttttaaatgagtatcggtagttacatattaccatatcatccattatataatcgatgatgcatgtattagaatactttccgaataagtcttctaaatattgtattaattatgaaaaactatgctatgtgagtatgattcaaagatgtttaatgatacgatactagattttatctctagcgagattgtttagaatcatttatcataactatgtttaataaattcatcaacgaatatcgataaagacctcttgtaattcgagtataggaagtagtattaccatatcaacttccgagttaacaattactctaaaacatgaggattgtactcctgtctttattggagatcactatttagtcgttgataaactagtaacctcaggtttctttacaaacgataaagtacaacatcaagacctcacaacacagtgcaagattaatctagaaatcaaatgtaattctggaggagaatctagacaactaacacccacggcgaagtatactttatgcctcattcagaaacggtaactgtagtaggagactgtctctctaatctcgatgtatatataatatataccaatacggacgcgatatattccgacatgaatggcgtcgcttatcatatgttatatcctaaatgttgatcatattccacaaatgattgtgaacgagattaaatcatctaacaaataattagttttttatgacattaacatataataaataaattaatcattattgacttaacgatgacgaaagttatcattatcttaggattcttgattattaatacaaattcgttgtgtctatgaaatgtgaacaaggtgtctcatattataatgcacaagaattaaagtgttgtaaactatctagccaggaacatattcagattatcgatgtgataaatacagcgataccatctgtggacattgtccaagtgacacattcacgtcaatatataatcgttctcctcggtgtcatagttgtagaggtcacaccttgtacacctaccacaaatagaatatgtcattgtgactcgaatagttatcgtctccttaaagcttctgatggtaactgtgttacatgtgctcctaaaacaaaatatggtcgtgtgtacggaaagaaaggagaaaatgatatggaataccatttgtaagaaatgtcggaagggtacttattcagatattgtatctgactctgatcaatgtaaacctatgacaagataagacttactcgcatctactggatagacataaatatcctcctcgtaataatgaaatataatatacactaattattaatatcaatcgagtattaacatataagttatttttaaaccccttttgggttccgtcctaaacggcgtttcggtctgtgtcgccaccatggtcacaccgagcctctgcgtgctcctccatcgaggacgacttcaactatgacagctcggtggcgtctgccagcgtgtacatacgaatggcatttctaagaaaagtctacggtatcctttctacaatttcctttaacaacggcaacagctgcagtatttttatactttgaatgcatcggacatttatacaagggagtcctgttctaatattggcatcaatgttcggatctataggcttgattttcgcattgactttacacagacatgaacatcccctgaatctgtacatactttgtggatttacactgttagaatctctaacgctggcctctgttgttactttctatgatgcacgtatcgttatgcaagctttcatgttgactactgcagtgtttcttgctctgactacatatactctacaatcaaagagagatttcagtaaacttgtaacaggattgtttgctgctttctggattttaattttgtcaggagtcttgaggataaagtttaaaatagaattaataaagaacatataggtcattttttaaacatggatagaaaccaaggttgttagttaataatatacaagatattttttctcactctgatccatgtaaaccaaggacgagagacactctcattcctcattcacgacaccattaaaaatggaaattaaagccctctattaagcacagacggctacaggtctaccatcaggttaccttcgtctaccttcacaatggcctctccttgtgcccagttcagtccctgtcattgccacgctactaaggactccctgaataccgtgactgacgtcagacattgtctgactgaatacatcctgtgggtttctcatagatggacccatagagaaagcgcagggcctctctacaggcttctcatctctttcagaattgatgcaatggagctatttggtagcgagttgaaggagttctcgaattcacttccgtgggacaatatcgacaattgcgtggagatcattaaatgtttcatcagaaatgactccatgaaaaccgccaaagaactttgtgcaataattggactttgtactcaatcagctattgtcactggaagagtcttcaatgataagtatatcgacatactacttatgctgcgaaagattctgaacgagaacgactatctcaccctcttggatcatatcctcactgctaaatactaaatctccttcatgctctctcactaatactcttactcactacactttttatcatcttatgatgaatgattgccttcatcattttttcgtggaatataatataggaataattagcaccagaatagctatggatatctcgttaagaatattctctataagagacataatgtagacatagttattatatccttcttagataagtgttacgctactggaaagtttccatcgttattattacatgaagatgatataattaaaccaacattgagattggctcttatgttagctggattgaattactgtaataaatgcatcgagtatagagggatatagcaattctcgataatagtcatgcaatatttgaatgagactgataatttaggtaatacagtactacacacatatctttctagattatatatcgttaaaaatctgtaagatgtatatttctcataagtatccactgtgtaatattattaatggatatatagataacgcaatagggactaatagtattgtaaaagatataatcgactatttacgtacatatccagatatctatattcctactagtttgctgcgtagttgcatcattgatatgcatgatttatcaggattcagagatgaattactaagtaaactacaatcccacaataagtaagaatcaaatatcaaaaactcacttttgatttttctagtcttaagtaatacatatatttattaatagacctatgaaataaaaaaaggtaacaatggattcgcgtatagctatttacgtattagtatcggcatctcttttgtatcttgttaattgtcacaaactagtacattacttcaatctgaaaataaatggaagtgatataactaatacagcagatatattgctggacaattatccaattatgacctttgatggaaaggatatttatccatctatctcgttcatggtcggtaataaacttttcctagatctttataaaaatatctttgaagaatttttcagactatttcgagtatctgtaagtagtcaatacgaggaattagaatattattattcatgtgattatactaacaaccgtcctacaattaaacaacattacttttataacggcgacgaatatactgaaatt
>IIb_A.1_MPXV/Nigeria/CBR003/2019|EPI_ISL_15370065|20190116|
[truncated: 63,310,075 more chars]
