# Supplementary material for: Phylogeny and molecular evolution of the first local monkeypox virus cluster in Guangdong Province, China
Source: Nat Commun. 2023 Dec 12;14:8241. doi: 10.1038/s41467-023-44092-3 (PMC10716143; doi:10.1038/s41467-023-44092-3)
Supplement: Supplementary file 5 — Supplementary Data 3 [file 41467_2023_44092_MOESM5_ESM.txt]

>MPXV/Belgium/UZ_REGA_210/2022|EPI_ISL_17797720|2022-08-08
tcagacacatgctttgagttttgttgaatcgatgagtgaagtatcatcggttgcaccttcagatgccgatccgtcgacatacttgaatccatccttgacttcaagttcagatgattcctcacacatgtctccgatacgtacgctaaactctaggttcttgacacattttgtatcaacgatcgttgaaccgatgatatctttgtaactcactttcttatgtgagatgttagacccaagtactggatgggtcttgatgtcactgtctttctcttcttcgctacatctgatgtcgatagacatctcacagtctttgatcatagccagagcttcttcacgcgtgatcgcgggagagtccttaccttgtcccggtgacacgctggacaatctagtattcacagtgtttccatcagaggattcggagatggataaaatctttgggcatttggtgaatccaaagttcatgttaagacccgcaccgacgatagtgtaataagtggtgggatctccttttacaacttcttcggatacctcatcatcttcggtctctgtaacttccgttacggattgacaaatcttatcattggtcggtgtttggtcttgctttgtgactttgataataacatcgattcccatatgatgtttgttttcttcttcagtacacgaggatgaagattgttgaagactagtaggcatagcagctgccactaggcacatgcatgccaggacaatatattgtttcatgattgctattgattgattactgttctagatgattctactttcttaccatataataaattagaatatattttctacttttacgagaaattaattattgtatttattatttataggt--aaaaaaacttactataagtgggtgggattctgggaattagtgatcagtttatgtatatcgcaactagcgggcatatggctattgacatcgagaacattacccatatgataagagattgtatcattttcgtagtcttgagtattggtattactatatagtatgtagatgtcgacgctagatagacagtcgcccactagagttaccgtctctgaatgcggcatgatagtatcattctttgttttcgttaactgtttggaagatgaatctttgttgttacatttaatctcgaaattcagagtacatatctttgaagtattctgatatctattttctcctgtaaagaatcctgaagttgctacattattaaggacagagaagtattctgcacgaaagactggatcacaatctttatgattcatggtaatagttagttccgacgttgagatggattcgctgagaccggtagtggtcgtccgagtacacgatgtgtcgttgactggatacaggttaatttccacatcgatatagttaaatgtattgctggttacgacgggttcgcatttatctgtggaagagacggtgtgagaatatgttccgggaccacacggagaacagatgacgtctccggtagacgtgtatccggatactccgtatcctattccacactttgttttagaaatacatgttctacaccctgatgctcctttgagaagacaataatatcctggagagcattcacagattctattgtgagtcgtgttacacgatcgcgtctctacctgattactatcacatcttccgttacaacttagacaagcctgtaaatgattattgtgagatgtaaaggtatccgaaccacacggtgtacattgtgtattagtcttgctatcacataatctgaaagcgtaagttcccggaggacacgatagacaacatagattacggcttctgtattcgttgtctttacactttccattggatggtgcatgtggtgctatatctcttccgtttattattatacatgagagaaacaatatatacgagtataatacggacctcatgatttaataatgtagtaatcgtcgtcttgttactgtttgtttcctacttctccaatcatatagattattttttaaatattttctttctatcatggataatatttgtaatggttctttccgtacaacatactgtttagatggtagtcgcttagcttggttatgatattgcgcataatttccggaggcaaatacgatagtctagattgactatcgatggtagactctaatttattgagtgctttgtcgacgagtttacttttatgctccatcgatagatgacactgttctatgagatcgtcgtacatgggaaatgaaatgcgtttgtctgaatgtatggcttcgagatatgtgtgataccgaatgtcttctgttctcaataccgtatacaagtcggtgtctgagattcgaatctctttgaggagacttatgtcacgactacatttttcgatgatggaatctatcttatcgaatgatatatttttcataaatacacttttatagtcctcgtttaaacagaatttagtatgtagttccgcaaatgactcgtcccttaataggcagtaggctattatcttctttacgtagtgatcgtcgtagggagagaactccgacatcttgtagaacaacgatttaatcataggtagagatactttcagtctgtggtggataatgtcattaacgacatccgccttgtatataatgtttctgttttcaaacaccaagtcgaatactgtcttatcgtctttagtcggaaggttgatgtcgtatccaatgtatacgaggtatgaggcaacattgttattgcaattctggaaggcggtatgaagaggagtcattgtattatagtattcgtctttctgaatgtcgaatctatctagtagataccgtagtatattgagagagcgacttccatatccttgattatgttttatgaatagataaagtagatgttgtccttcttccttttgtaatttcccgtatttttgttcgtgccaattgagtaacattatgagaatatgacctgttgcacaatcgttctttatgtattccatgatgggtgtacaattaagattattacgtatcctcgtatcggctcctcgagataaaagagcatacaccacacgaggactatgtttggtatactgttgaaggtaagtgtgtaacggcgtatttccgattttcgtaaccgcgttaatgtttgctccatgatctattatcgcgtagatgaatcgcttctcagctcgcatcttagtgtgactctttgacttgtaataattgctttcgtggaacgcggatatgtgtttacagtagtaatgaagagaagtgagtccatcctcatcgacgcaattagggtcagatcctttagtcaataatttgtacagaacgtaatagtttaagctcccattgaatttatatctaagataacacagcaatagatcggatgatttactaaagtcatcaatggggtccgttagtatatcaaagatcttgttatcgattgatagtgaatgaatcagatagtggtgtagaggaatatgtccttttttatccttgctatcaaagttacgcatgccgtggcgtaacaatatctttaatacagatggattaaatcgtgtattcatcgtatagcaatgtaatggagagttaccacattttagtcgtttattcagatcgcagtgtttaataactaatttaaacagatgagatgatatatccacatcaaagaatgcgagatacatatgacagacattattgacagaaatgtgaccttcattatcaccgtcgtccataaatgcgttaggtacgtaccacatactatcgttaacgatgcgcacaatctcgtccatttcatccatcttcataatgatttactttttcataattagagaaaaagatcaaggtataaaaattagaagtgttagactataaact-------------------------------------------------------------------------------------------------------------------aa-----------------------------------------------------------------------------------------------------------------cttatgacttaactaacttatgacttaacta--------------------------------------------------------------------------------------------------------------------------------------------------------------------------------------------------------------------------------------------------------------------------------------------------------------------------------------------------------------------------------------------------------------------------------------ac-------------------------------------------------------------------------------------------------------------------------------------------------------------------------ttatga----------------------------------------------------------------------------------------------------------------------------------------------------------------------------------------------------------------------------------------------------------------ct----------------------------------------------------------------------------------------------------------------------------------------------------------------------------------------------------------------------------------------------------------------------------------------------------------------------------------------------------------------------------taactaac----------------------------------------------------------------------------------------------------------------ttatgacttaactaacttatgacttaactaacttatgacttaactaacttatgacttaactaacttatgact-attaactcatttcaagaaaggtgggtggatagaactctatatgacagcttgtgaaacaattagatccctaatttctaatggaagttttgataggagattgtcatcagttgatacattgtttattatctcatctattagagcacgtctgtttagagctttagtgacctgctcggttacttctgtgtaaatcttgaatcctttagtgatacactgtgtcaaaactggatgtttagaatacctatgtagaatatgggaagcatgcttgtttttgtctctattatagattaactcatacatggttgtattatgaattttcatctgcctaatgtactccaattcttgtttacaatcaattatataatcaaagagtgatgatgcatacacattacaaagtgaataatctaccatcataaaatacttgatacagagctttatcacatcatggttttcaattgtattattaagtatagctaattttatacagtcaatagacaatggttctctaagcaatatttctaatattttaagatgtgcttccctacgggcgatgacagatcccctatccacggccacgtcaagacatgtatatccattactcattactgcgttgacatttgctccattttctaatagccatgatactaaatctatataacctgcatagatagcgcgataaagcaaggtccttccaccagcatctagttgattgatatcttcaatatatgggatacaaagcttataaatttctaatactgtgggttcatctacaaggaatcccctagtatactgaattattttatatagatctaatttaacatcattttcatctgggataccacaattcaaaataaactcaacaacactactttcctttttacatattcccctaaaataggcattcaagcattctattttatatattacagccccatgatctaccataagatcaacaatgtctatttctacatatgcattagatagatagtaaagtaagagatcttgcacagaattacaattcttaataattatagagaaaatatcttccatataattctttgacactaatgcagatataatatctttatatgtaatatatgcaaacagtctatctactatatactgatcaatattatctctatgaatcctaaaataatcatacagaacatctacaggatcacaaattggttcaaggagaaatctatcaaatattttcctgtcaacaactggttctagaacataacagtcaacacctaatccatgttttttataatcatctaccaaagataatgaccaaagatcgaggtcgtcgtgaaactgctcatcgacagccatgaaatctaccgactccatggtgcgaatcgcactgtcttattcgccattgattttcattttttataattatgtacatgttttccttctattctcaagagtctacaaaaatatattttttcgatatctaagtactaagtttttttactgtttttgttactgtcttccattcttctaactaaagatctgagataaattatacaatcttcgctatcgaaccatttttgtagtctaaagcctgaagtaattaaccaactgtttttattagtggcttttttcgatctatcctcgtcctctcatcatccttatattattatcattattatcatagtctattaaacacaaatcatctacgtttataacaacattctcattattaattagttctgtagaatatctttaataatttggctatacatctgttcaatactatctattgatgatttcttttttaagacttaaactagttatggtaatgacgatgaaatcgagtagtaacttctaataaagacttgatatcattatcatatgtttgatcgtcatagttaatagtgtggctaaatggtactgttaataagtttatagacaatatcatagtattttctttccagaattagattatttttttaaatactgatcctcacaattccgtgatgtagcagtagttggtgcatggtctatatcgttaaaatgtatcatatataatagttttctgacgtggagtacagaattttcgattaatgagttcatggtaaggaagggcaaatgcctgtatataatatacataagttaatagttttttatcatattttctaataccataataaaaattatcattattgcgtttggtagttctgccctatcatctatatcactgtcactctcgctctcactatatcttctaaaattacaaacaactggatattcgataacagcatttgtgtagtttttgtcttttacagtatatacgttattgtcaaaatctaaacaaatattagcataatacatctatctataagatcaggatccatgttcgagcatactagccatgtatatttgtaacttcgtcgtacagcgttagatcaatagaataaacaatcgtgtgacgcaacttttttacgatctagttgtatgagtttatcgtttacataagcaattaacggctttaacagatgatctgagtaataatatacctctgttatacgtttaatgttcacggtcttagtatttttagatatcaattgtgatttacaccatattcgactcccttgtgtgtaacgttagaaattctaaatctatattatctattacagcgtaaaacacattcaatattgtattgttatttttatattatttacacaattaacaatgtattattagtttatattactgaattaataatataaaattcccaatcttgtcataaacacaaaatccattaaaaatgtcgataaaatatctgatgttgttgttcgctgctatgataatcagatcattagccgatagtggtaatgctatcgaaacaacatcgccagaaattacaaacgctacaacagatattccagctatcagattatgtggtccagagggagatggatattgtttacacggtgactgtatccacgctagagatattgacggtatgtattgtagatgctctcatggttatacaggtattagatgtcagcatgtagtattagtagactatcaacgttcaggaaaaccagacactacaacatcatatatcccatctctaggtattgtgcttgtattagtaggcattattattacgtgttgtctattatctgtttatatgttcactcgaagaactaaactacctatacaagatatggttgtgttatattttttataaaatttttttatgagtatttttacaaaaatgtatatgtataaaaaaaatactaagtatacgatgtatcctgtattatttgtatttatctaaacaatacttctgcctctagatgggatacaaaaattttttatttcagcatattaaagtaaaatctagttaccttgaaaatgaatacagtgggtggttccgtatcaccagtaagaacataatagtcgaatacagtatccgattgagattttgcatacaatactagtctagaaagaaatttgtaatcatcctctgtgacaggagtccatatatctgtatcatcgtctagtttttatcagtgtcctatgctatattcctgttatcatcattagttaatgaaaataactctcgtgcttcagaaaagtcaaatattgtatccatacatatatctccaaaactatcacttatacgtttatctttaacgaacatatacctagatggttatttactaacagacattttttcaagatctattgacaataactcctatagtttccacatcaaccaagtaatgatcatctattgttatataacaataacataactcttttccatttttatcagtatctatatcaacgtcgttgtagtgaatagtagtcattgatctattatatgaaacggatatgtctagttaatattttctttgatttaaagtctatagtctttacaaacataatatccttatccgactttatatttcctgtagggtggcataattttattctgcctccacaatcagtgtttccaaatatattactagacaatattccatatagttattagttaagggacccaattagaacacgtacgcgcttattcatcatttggatcgtatttcataaaagttattatgttatagatgtcaacacattctacatttttttaattgtctatatagtatttttctgatattttctataatatcagaattgtcttccataggaagttgtatactattcggaatcagttacatgtttaaataattctctgatgtcattccttatacaatcaaattcattattaaacagtttaatagtctgtagacctttatcgtcgtacatatccattgtcttattagttacgcttatttttatgggttttacgttgctttattatattttataataatgattgtttgacaatgtcgtagtatagatatattattagaggaggtataattataaaaagtttctgagtacgatgttataagaggagaggacacattaacatcatacatcaattaactacattcttataacattgtaatcaaaagaattgcaattttgatgtataacaactgtcaatggaattgtatattacaaattacggtatgttgtaacaacaaataccgatcggtaattgtctctgccgctgtaatagaattaattatatatctattacaccggccttgtatcataataaagttgtggtagtatgatctccatatttataatttagtactttgtatttagtttttttggaatcataaaaaaagttttactaatttaaaatttaaaaagtatttacatttttcactgtttagtcgcggatatggaattcgatcctgtcaaaatcaatacatcatctatagatcatgtaacaatattacaatacatagatgaaccaaatgatataagactaacagtatgcattatccgaaatgttaataacattacatattatatcaatatcacaaaaataaatccacatttggctaatcgatttcgggcttggaaaaaacgtatcgccggaagggactatatgactaacttatctagagatacaggaatacaacaatcaaaacttactgaaactatacgtaactgtcaaaaaaataaaaacatatatggtctatatatacactacaatttagttattaatgtggttattgattggataaccgatgtgattgttcaatcaatattaagagggttggtaaattggtacatagctaataatacatatactccaaatacacccaataatactacaaccatttctgagttggatatcatcaaaatactggataaatacgaggacatgtatagagtaagtaaagaaaaagaatgtggaatttgctatgaagttgtttactcaaaacgattagaaaacgatagatactttggtttattggattcgtgtaatcatatattttgcataacatgtatcaatatatggcatagaacacgaagagaaaccggtgcgtcagataattgtcctatatgccgtacacgttttaaaaaaataacaatgagcaagttctataagctagttaactaataaataaaaagtttaattatcgacgatatatgtcgttatttttctctcatatgaaagattaatttgattctaatataatcttcagtattggatgaatctcaattcaaattaattccattagattagattagattagatcataaataaaaatagtagcacgcactacttcagccaaatattcttttttgaaacgccatctagcgtaatgagaacacaagtgaacctataatgagcaaatttattagtatcggttacatgaaggactttacgtagagtggtgattcctccatctgtggtacgaacggtttcatcttctttgatgccaccacccagatgttctataaacttggtatcctcgtccgatttcatatcatttgccaaccaatacatatagctaaacccaggcatacgttccacacatccggaacaatgaaattctccagaagatgttacaatggctagatttggacatttggtttcaaccgcgttaacatatgagtgaacacacccatacatgaaagcgatgagaaataggattctcatcttgccaaaatatcactataaaaaatttatttatcaattttaaaggtataaaaaaatacttattgttgctcgaatattttgtatttgatggtatacggaagattagaaatgtaggtattatcatcaactgattttatgatggttttatgaattttattatgcttcactattgcatcggaaataatatcatatgcttccacgtatattttattttgttttgactcataatacgcacgtaattctggattattggcatatcgatgaataattttagctccatgctcagtaaatattaatgagaacatagtgttgcctcctaccattatttttttcatctcattcaattcttgattgcagagatctatataatcattatagcgttgacttatggactctggaatcttagacgatgtacagtcatctataatcatggtatatttaatacattgttttatagcataggcattatctacgatattagatacttcactcaatgaatcaatcacacaatctaatgtaggtttatgacataatagcattttcagcagttcaatgtttctagattcgttgatggcaatggttatacatgtatatccgttatttgatctaatgttgacatctgaaccggattctagcagtaaagatactagagattgtttattatatctaacagccttgtgaagaagtgtttctcctcgtttgtcaatcatgttaatgtctttaagataaggtagacaaatgtttatagtactaagaattgggcaaacataagacatgtcacaaagaccctttttgtatgtataagtgtagaaattataacatccatagttggattcacataggtgtccaatcgggatctctccatcatcgagatgattgacggcatctcccccttccttttttagtagatatttcatcgtgtaagaatcaatattaatatttctaaagtatctgtgtatagcctctttatttaccacagctccatattccaacatgcattccactagagggatatcgatatcgccgaatgtcatatactcaattagtatatgttggaggacatccgagttcattgttttcaatatcaaagagatggtttccttatcatttctccatagtggtacaatactacacattattccgtacggctttccattctccaaaaacaattttaccaaatctaaatctacatctttattgtatctataatcactatttagataatcagccataattcctcgagtgcaacatgttagatcgtctatatatgaataagccgtgttatctattcctttcattaacaatttaacgatgtctatatctatatgagatgacttaatataatattgaagagctgtacaatagtttttatctatagaagacggcttgattccgtgattaattagacatttaacaacttccggacgcacatatgctctcgtatccgactctgaatacagatgagcgatgatatacagatgcaatacggtaccacaatttcgtggttgataatcatcatacacgtatccgtactcgtcatcctcataaagaacactgcatccattttctatgaacaaatcaataatttcaggaacaggatcatctgtcattacataattttctataactgaacgatggttttcacatttaacactcaagtcaaatccatgttctaccaacacctttatcaagtcaacgtctacattttttgatttcatatagctgaatatattaaagtcatttatgttgctatatccagtagcttctagtagagccatcgctatatccttattgactttaacatgtctactatttgtgtattcttctattggggtaaactgtctccaatttttatgtaatggattagtgccactatctagtagtagtttgacgacctcaacattattacaatgctcattgaaaaggtatgcgtgtaaagcattattcttgaattggttcctggtatcattaggatctctgtctctcaacatctgtttaagttcatcgagaaccacctcctcattttccagatagtcaaacattttgactgaatagaagtgaatgagctactgtgaactctatacacccgcacaactaatgtcattaaatatcatttttgaatgtatttataccatgtcaaaaacttgtacaattattaataaaaataattagtgtttaaattttaccagttccagattttacacctccgttaacacctccattaaccccactttttacaccactggacgatcctcctccccacattccactgccactagatgtataagttttagatcctttattactaccatcatgtccatggataaagacactccacatgccgccactactaccccctttagacgacatattaataagacaagtttaacaataaaattaatcacgagtaccctactaccaaccactattatatgattacagtaccttgactaaagtctctagtcacaagatcaatactaccaacctacgctattatatgattatagtttctatttttataggaacgcgtacgagaaaatcaaatgtctaagttctaacggtagtgttgataaacgattgttatccgcggatacctcatctatcatgttgtctattttcttactttgttctattaacctattagcattatatattatttgattataaaacttatattgcttattagcccaatctgtaaatatcggattattaacatatcgtttctttgtaggtttatttaacttgtacatcactgtaagcatgtccgtaccatttattttaatttgacacatatcagcaatttctttttcgcagtcggttatatattctatataagatggatacgtatcacatatgtacttatagtctactaatatgaagtacttaatacatattttcagtaacgatttagccttattacctattaataagtgcctgtcgttggataggtaatcaactgttttcttaatacattcgatggttggtaatttactcaaaataatttccaatatcttaatatatatttctgctatttctggtatacatgcatgtgccattataacacaaataccaatacatgtagacccatatgttgttgttatattaatatctgcgccattatctattaaccattctattaggtcaacactatgcgactcgatacaataataaagtatactacgtccatgtttatctattttgtttatatcatcgatatacggcttacaaatttctagtatcgataacacttctgactcgtgaataaataaggtagggaataacggcataatatttattatgttatcatcattaacaactacgtttccattttttaaaatatactctacaactttaggatccctattgtcaaatcttttaaaatatttatttatatgcttaaatctatataatatagctccttccctaatcatacatttgataacattgatgtacactgtatgataagatacatattctgacaatagatcttgtatagaatctgtatatcttttaagaattgaggatattatgacattattacgtaaactattacacaattctaaaatataaaatgtatcatgggcagataatagtttatccactatataattatctattttatgatttttcttcctatattgtttacgtaaatagatagatagaatatgcattagttcattaccgctatagttactatcgaataacacgtcaaatatttcccgtttaatatcgcatttgtcaacataataatagagtatggtacgttcacgataagtataatgacacatctcgttttcgtgcgaaattaaatagtttatcacgtccaaagatgtcacataaccatcttgtgacctagtaataatataataatagagaactgttttacccattctattatcataatcagtggtgtagtcataatctaaataatcaaactcgtcatcccaattaaaataaatataatcagtacattgaatgggtatgatattgtacccatactgtatgttgctacatgtaggtattcctttatccaataatagtttaaatacatctatattaggatttgatgttgtcgcgtatttctctacaatattaataccatttttgatactatttatttctatacctttcgaaattagtaatttcaataagtctatatcgatgttatcagaacatagatattcaaatatatcaaaatcattgatatttttatagtcgactgacgacaataacaaaatcacaacatcgtttttgatattattattttttttggtaacgtatgcctttaatggagtttcaccatcatactcatataatggatttgcaccactttctattaatgattgtgcactactggcatcgatgttaaatgttttacaactatcatagagtatcttatcgttaaccatgattggttgttgatgttatcaca-ttttttggtttctttcatttcagttatgtatggatttagcacgtttgggaagcatgagctcatatgatttcagtactgtagtgtcagtactattagtttcgatcagatcaatgtctagatctatagaatcaaaacacaataggtcagaagataatgaatatctgtacgcttcttcttgtactgtaacttctggttttgttagatggttgcatcgtgctttaacgtcaatggtacaaattttatcctcgctttgtgtatatcatattcgtctctagtataaaattctatattcaaattatcatgcgatgtgtgtacgctaacggtatcaataaacggagcacagcatttagtcaacagtaatccaaaattttttaaagtatatcttaacgaaagaagttgtcatcgttagagtgtggtaaatcattgtctacggtactagatcctcataagtgtatatatctagagtaatatttaatttatcaaatggttgataatatggatgttgtggcaatttcctaatacggaaataagacataaacacgcaataaatctaattgcggacatgttacactccttaaaaaatacgaataaacactttggcttttagtaagtgtcatttaacactatactcatattaatccatggactcataatctctatacgggattaacggatgttctatatacggggatgagtagttctcttctttaactttatactttttactaatcatatttagactgatgtatgggtaatagtgtttgaagagctcgttctcatcatcagaataaatcaatatctctgtttttttgttatacagatgtattacagcctcatatattacgtaatagaacgtgtaatctaccttattaactttcaccgcatagttgtttgcaaatacggttaatcctttgacctcgtcgatttccgaccaatctgggcgtataatgaatcttaactttaatttcttgtaatcattcgaaataatttttagtttgcatccgtagttatctcctctatgtaactgtaaatttctcaacgcgatatctccattaataatgatgtcgaattcgtgttgtatacccatactgaattgatgaactaataccgacggtattaatagtaatttacttttcatctttacatacttggtaatagttttactatcataagtttataaattccacaagctactatggaatataccaaccatcttagtatagaacacatgtcttaaagttattaattaattacatgttgttttatatatcgctacgaatttaaacagaggaatcagttaggaagaaaaaattatctgtcatcatcatcatctattggataacatctctgtattctacgatagagtgctattttaagatgtgacagatccgtgtcatcaaatatatactccattaaaatgattattccggcagcgaacttgatattggatacatcacgacctttgttaatatccacgacaatagacagcaatcccattgttccataaacagtgagtttatctttctttgaagtgatattttgtagagatcttataaaactgtcgaatgacatcgtatttatatctttagctaaatcatatatgttaccatcataatatctaacagcatctatcttaaacgtttccatcgctgtaaagacgtttccgatagatggtctcgtttcatcagtcatactgagccaacaaatgtaatcgtgtataacatctttgatagaatcagactctaaagaaaaggaatcggctttattatacacattcatgataaacttaatgaaaaatgtttttcgttgtttaagttggatgaatagtatgtcttaataattgttattatttcactaattaatatttagtaacgagtacactctataaaaacgagaatgacataactaatcataactagttatcaaagaatgtctaggacgcgtaattttttatggtatagatcctgtaagcgttgtctgtattctggagctattttctctatcgcattagtgagttcagaatatgttataaatttaaatcgaataacgaacataactttagtaaagtcgtctatattaactcttttattttctagccatcgtaataccatgtttaagatagtatattctctagttactacgatctcatcgttgtctagaatatcgcatactgaatctacatccaattttagaaattggtctgtgctacatatctcttctatattattgttgatgtattgtcgtagaaaactattacgtagaccattttctttataaaacgaatatatagtactccaattatctttaccgatatatttgcatacataatccattctctcaatcactacatctttaagagtttggttgttaagatatttggctaaactatataattctattagatcatcaacagaatcagtatatatttttctagatccaaagatgaactctttggcatcctctataatattatcagaaaagatattttcgtgttttagtttatcaagatttaacctgttcatatccatgattaacgacgtcatataaccacataaaataaaaatccattttcatttttagcacaatactattcataattgatattgatgtaatattttgttactttgaacgtaaagacagtacacgggtccgtatctccaacaagcacgtagtaatcaaatttggtgttgttaaacttcgcaatattcatcaatttagatagaaacatatactcatcatctgttttaggaatccatgtattattaccactttccaacttatcattatcccaggctatgtttcgcccatcatcgttgcacagagtgaataattcttttgtattcggtagttcaaatatatgatccatgcatatatcgacaaagctattgtagatgtgatttttcctaaatctaatataaaactcgtttactagcaaacattttcctgatttatcgaccaagacacacatggtttctaaatctatcaagtggtggggatccatagttataacgcagtaacataaattattaccttcttgactgtcgctaatatctatatacttattgttatcgtattggattctacatatagatggcttgtatatcaaagatatagaacacataaccaatttatattctcgctttgtattttcgaatctaaagttaagagatttagaaaacattatatcatcggatgatgatatcactgtttccagagtaggatatattaaagtctttaaagattttgtccgattcaaataaatcactaaataatatcccatattatcatctgttatagtcgtgtcattaaatctattatattttatgaaagatatatcactgctcacctctatatttcgtacatttttaaactgtttgtataatatctctctaatacaatcagatatatctattgtgtcggtagacgataccgttacatttgaattaatggtgttccattttacaacttttaacaagttgaccaattcatttctaatagtatcaaactctccatgattaaatattttaatagtatccattttatatcactacggacataaaccattgtatattttttatgtttattagtgtacacattttggaagtaagttcctggatcggatgtcaccgcagtaatattgttgattatttctgacatcgacgtattatatagttttttaattccatatcttttagaaaagttaaacatccttatacaatttgtggaattaatattatgaatcatggtttttacacatagatctattacaggcggaacatcaattattatggcagcaactagtatcatttctacattgtttatggtgatgtttatcttcttccagcgcatatagtctaatatcgattcaaacgcgtgatagtttataccattcaatataatcgcttcatcctttagatggtgatcctgaatgtgtttaaaaaattatacggagacgccgtaataatttccccattgatagaaaatatcacgctttccattttcttgaagtactaaaagtaattataatataatgtaaaggtttatatattcaatattttttataaaaaaaatcattttgacattaattcctttttaaatttcagtctatcatctatagaaacatattctatgaatttataaaatgcttttacgtatcctatcgtaggtgatagaaccgctaaaaaacctatcgaatttctacaaaagaatctgttatatggtatagggagagtataaaacattaaatgtccgtacttattaaagtattcagtagccaatcctaactctttcgaataattattaatggctcttattctgtacgaatctatttttttgaacaatggacctagtggtatatcttgttctatgtatctaaaataatgtctgactagatccgttagtttaatatccgcagtcatcttgtctagaatggcaaatctaactgcgggtttaggcgtaggcgttagtttagtttctatatctacatctatgtctttatctaacaccaaaaatataatagctaatattttattacaatcatccggatattcttctacgatctcactaactaatgtttctttggttatactagtatagtcacgatcagacaaataaagaaaatcagatgatcgatgaataatacatttaaattcatcatctgtaagatttttgagatgtctcattaaaatattattagtgtcagttctcattatcatatattgacagcagctattacacttattttatttttctgtattttattacttttcaccatatagatcagtcattagatcatcaaaatacttttcaatcatcctaaagagtatggtgaacgaatcttcccatctaatttctgaacgtctaccaatgtctctagccactttggcactaatagcgatcattcgcttaacatcttctacattattaactggttgattcaatctatctagcaatggaccgtcggatagcgtcattctcatgttcttaatcaatgtacatacatcgtcatcatctaccaattcatcaaacaatataagctttttaaaatcatcattataataggatggatcgccgtcatttctccaaagaatatatctaataagtagagtcctcatgcttagtaatttaactattttagttaacaactattttttatgttaaatcaattagtaacaccgctatgtttaatacttattcatattttagttttaggatcgagaatcaatacaaaaattaatacatcaattttggaaatacttagtttccacgtagtcaatgaaacatttgagctcatcgtaaaggacgttctcgtacaagacgtaactataaattggtttatatttgttcaagatagatacaaatccgataacttttttgacgaattctacgggattcactttaaaagtgtcataccgggttctttttattcttttaaacagatcgattgtgtgatgttgattaggtcttttacgaatttgatacagaatagcgtttacatatccaccatagtaatcaatagccatttgttcgtatgtcataaattctttaattatatgacactgtgtattatttagttcgtccttgttcatcattaggaatctatccaatatggcaattatattagaactataactgcgttgtatgcgcatgttgatgtgtctgtttatacaatcaattatactaggatccataccactacaatcgggtaaaattgtagcatcatataccatttctagtactttagattcattgttatccattgcagaggacgtcatgatcgaatccaaaaaaatatattatttttatgttattttgttaaaaataatcatcaaatacttcgtaagatactccttcatgaacataatcagttacaaaacgtttatatgaagtaaagtatctacaatttttacaaaagtcaggatgcataagtacaaagtacgcgataaacggaataataatagatttatctagtttatctttttctatctctttcatagttatatacatggtctcagaagtcggattatgtaacatcagcttcgataaaatgactgggttatttagtcttacacattcgctcatacatgtatgaccgttaactatagagtctacactaaaatgattgaataatagatagtctaccattgtttcgtattcagatagtacagcgtagtacatggcatcttcacaaattatatcattatctaatagatatttgacgcatcttatggatcccacttcaacagccatcttaaaatcggtagaatcatattgctttcctttatcgttaataatttctagaacatcatctctatcataaaagatacaaatattaactgtttgatcagtaataacattgctagtcgatatcaatttgttaataagatgcgctgggctcaatgtcttaataagaagtgtaagaggactatctccaaatttgttttgtttattaacatccgttgatggaagtaaaagatttataatgtctacatacttgactgttttagagcatacaatatggagaggcgtatttccatcatgatctggttttgagggactaattcctagtttcatcatccatgagattgtagaagcttttggattgtctgacataagatgtctatgaatatgatttttgccaaatttatccactatcctggcttcgaatccgatagacattatttttttaaacactctttctgaaggatctgtacacgccaacaacggaccacatccttcttcatcaaccgagttgttaatcttggctccatactgtaccaataaatttattctctctatgacttcatcatctgttcccgagagataatatagaggtgttttattatgtttatcacatgcgtttggatctgcgccgtgcaccagcagcatcgcgactattctattattattaattttagaagctatatgcaatggataatttccatcatcatccgtctcatttggagagtatcctctatgaagaagttcttctataaatcgttcatctagtcctttaatgccacaatacgcatgtagaatgtgataatttccagagggttcgataacttgtagcatattcctaaatacatctaaatttttactattatatttggcataaagagatagataatactcgaccgacataatgttgtgttgtccattatagtataaaaattaatatttctatttctatatatttgcaacaatttactctctataacaaatatcataacttagttcttttatgtcaagaaggcactggtttaattcatctataaatgtcactccataactaccacgcatactatactcagaattatgataaagatatttattcttggggtgtaagtaatggggattaatctttgttggatcagtctctaagttaacacatgtcacacatgatccatttatagttatatcacacgatgatgatttatgaattgattccggaagatcgctattgtattttgtagttccacaattcatttccatacatgttattgtcacactaatattatgatgaactttatctagccgctgagtggtaaacaacagaacagatagtttattatctttaccaacaccctcagccgctgccacaaatctctgatccgtatccatgatggtcatgtttacttttagtccgtatccagtcaacactatgttagcatttctgtcgatatagctttcactcatatgacactcaccaataattgtagaattaatgtcgtaatttacaccaatagtgagttcggcgacaaagtaccagtaccggtaatcttgtcgatgaggacatatagtattcttgtattctaccgaatacccgagagatgcgatacaaaagagtaagactaatttgtaaaccatcttactcaaaaatatgcgacaataggaaatctatcttatacacataattattctatcaattttaccaattagttagtgtaatgttaacaaaaatgtgggataatttaatagtttttccttacacaattgacatacatgagtctgagttcctcgtttttgctaattatttcgtccaatttattattcttgacatcgtcaagatcttttgtataggagtcagacttgtattcaacatgtttttctataatcatcttagctatttcggcatcatccaatagtacattttccagattaacagaatagatattaatgtcgtatttgaacagagcctgtaacatctcaatgtctttattatctatagccaatttgatgtccggaatgaagagaagggaattggtgtttgttgacgtcatatagtcgagcaagagaatcatcatatccacgtgtccattttttatagtggtgtgaatacaactaaggagaatagccagatcaaaaggagatggtatctctgaaagaaagtaggaaacaatacttacatcattaagcatgacagcatgataaaatgaagttttccatccagttttcccatagaacatcagtctccaatttttcttaacaaacagttttaccgtttgcatgttaccactatcaaccgcataatacaatgcggtgtttcctttgtcatcaaattgtgaatcatccattccactgaatagcaaaatctttactattttggtatcttctaatgtggctgcctgatgtaatggaaattcattatctagaagatttttcaatgctccagcgttcaacaacgtacatactagacgcacgttattatcagctattgcataatacaagacactatgaccattgatatccgccttaaatgcatctttgctagagagaaagcttttcagttgcttagacttccaagtattaattcgtgacagatccatgtctgaaacgagacgctaattagtgtatattttttcattttttataattttgtcatattgtaccagaattaataatatctctaatagatctgattagtagatatatggctatcgcaaaacaacatatacacatttaataaaaataatattcattaagaagattcagattccactgtacccatcaatataaaataaaataattattccttacatcgtacccataaacaatatattaagtatattccaccttacccataaacaatataaatccagtaatatcatgtctaatgatgaacacaaatggtgtattaaattccagttcttcaggagatgatctcgccgtagctaccatgatagtagatgcctccgctacagttccttgttcgtctacatctatctttacattctgaaacattttataaatatataatgggtccctagtcatatgtttaaacgacgccttatctggattaaacatactaggagccatcatttcggctatcgacttaatatccctcttgttttcgatagaaaatctagggagtttaagattgtacattttattccctaattgagatgaccaatattctaattttgcaggcgtgatagaatctgtgaaatgggtcatattatcacctattgccaggtacatactaatattagcatccttatacagaaggcgcaccatatcatattcttcgtcatcgattgtgattgtatttccttgcaatttagtaactacgttcatcatgggaaccgttttcgtaccgtacttattagtaaaactagcattgtgtgttttagtgatatcaaacggatattgccacgtacctttaaaatatatagtattaatgattgcccatagagtattatcgtcgagcatagtagaatcaactacattagacataccagatctacgttctactatagaattaattttattaaccgcatctcgtctaaagtttaatctatataggccgaatctatgatattgttgataatacgacggtttaatacacacagtactatcgacgaaactttgatacgttagatctgtgtacgtatatttagatgttttcatcttagctaatccggatattaattctgtaaatgctggacccagatctctttttctcaaattcatagtattcaataattctactctagtattacctgatgcagacaatagcgacataaacatagaaaacgaatacccaaacggtgagaagacaatattatcattatcatcctcatccccattttgaatatttttatacgctaatataccagcattgataaatccctgcagacgatatgcggatactgaacacgctaatgatagtatcaataacgcaatcatgatttttatggtattaataattaaccttatttttatgtttggtataaaaattattgatgtctacacatcctttataatcaactctaatcactttaacttttacagttttccctacaagtttatccctatattcaacatatctatccatatgcatctcttaacactctgccaagatagcttcaaagtgaggatagtcaaaaagataaatatatagagtataatcattctcgtatactctgccctttattacatcgcccgcattgggcaacgaataacaaaatgcaagcatcgtgttaacgggctcgtaaattgggataaaattatgtttttattgtttatctattttattcaagagaatattcaggaagttccttttctggttgtatctcgtcgcagtatatatcatttgtacattgtttcatattttttaatagtctacaccttttagtaggactagtatcgtacaattcatagctgtattttgaattccaatcacgtataaaaatatcttccaattgttgacgaagacctaatccatcatccggtgtaatattaatagatgctccacatatatccgtaaagtaatttcctgtccaatttgatgtacctatatacgccgttttatcggttaccatatattttgcatggtttaccctagaatacggaatgggaggatcagcatctggtacaataaatagctttacttctatatctatgtttttagattttagcatagctatagatcttaaaaagtttctcatgataaacgaagatcgttgccagcaactaatcaatagcttaacggatacttgtctgtctatagcggatcttcttaattcatcttctatataaggccaaaacaaaattttacccgcctttgaataaataataggaataaagttcataacagatacataaacgaatttactcgcatttccgatacatgacaataaagcggttaaatcattggttctttccatagtacataattgttgtggtgcagaagcaataaatacagagtgtggaacaccgcttacgttaatactaagaggatgatctgtattataatacgacggataaaagtttttccaattatatggtagattgttaactccaagataccagtatacctcaaaaatttgagtgagatccgctgccaagttcctattattgaagatcgcaatacccaattccttgacctgagttagtgatctccaatccatgttagcgcttcctaaataaatatgtgtattatcagatatccaaaattttgtatgaagaactcctcctaggatatttgtaatatctatgtatcgtacttcaactccggccatttgtagtctttcaacatcctttaatggtttgttggatttattgacggctactctaactcttactcctcttttgggtaattgtacaatctcgtttaatattaccgtgccgaaattcgtacccacttcatccgataaactccaataaaaagatgatatatctagtgtttttatggtattggatagaatttccctccacatgttaaatgtagtcaaatatactttatcaaattgcatacctataggaatagtctctgtaatcactgcgattgtattatccggattcattttatttgttaaaaaaataatcctatatcacttcactctattaaaaatccaagtttctatttctttcatgactgattttttaacttcatccgtttccttatgaagatgatgtttggcgccttcataaatttttatttccctattacaatttgcatgttgcatgaaataatatgcacctgaaacatcgctaatctcattgtttgttccctggagtatgagagtcggggtgttaatcttgggaattatttttctaaccttgttggtagccttcaagacctgactagcaaatccagccttaattttttcatgattgactaatggatcgtattggtatttataaacttcatccatatctctagatactgattctggacatagctttccgactgacgcatttggtgtaatggttcccataagttttgcagctagcagattcagtcttggaacagcgtctgcattaactagaggagacattagaatcattgctgtaaacaagtttggattatcgcaagcagctagtatagaaattgttgctcccatggaatgacccaataagaagactggaactcctggataagtagatttaatagtcaccacgtgctgtaccacatctctaacatacttaccaaagtcatcaatcatcattttttcaccattacttcttccatggccaatatgatcatgtgagaatactaaaattcctaacgatgatatgttttcagctagttcgtcataacgtccagaatgttcaccagctccatgacttatgaatactaatgccttaggatatgtaataggtttccaatatttacaatatatgtaatcattgtccagattgaacatacagtttgtactcatgattcactatataactatcaatattaacagttcgtttaatgatcatattatttttatgttttattgataattgtaaaaatatacaattaaatcaatatagaggaaggagacggtactgtattttgtgagatagtaatggagactaaatcagattatgaggatgctgttttttactttgtggatgatgatgaaatatgtagtcgcgactccatcattgatctaatagatgaatatatcacgtggagaaatcatgttatagtgtttaataaagatattaccagttgtggaagactgtacaaggaattgataaagttcgatgatgtcgctatacggtactatggtattgataaaattaatgagattgtcgaggctatgagtgaaggagaccactacatcaatcttacagaagtccatgatcaggaaagtctattcgctaccataggaatatgtgctaaaatcactgaacattggggatacaaaaagatttcagaatctaaattccaatcattgggaaacattacagatctgatgaccgacgataatataaacatcttgatactttttctagaaaaaaaaatgaattgatgatataagtgtcttcataacgcattattacgttagcattctattatccagtgttaaaaaaattatcctatcatgtatttgagagtcttatatgtagcaaacatgataactgcaatacccataatctttagatattcacgcgtgctatggatggcattatcccgcggtgcggaaatgtacgttatataatctacaaaataatcatcgcatatagtatgagatagtagagtaaacatttttatcgtttctactgggttcatacatcgtctacccaattcggtaatgaatgaaattgtcgccaatcttacacccaaacccttgttgttcattagtatagtattaacttcattatttatgtcataaactgtaaatgattctgtagatgccatatcacacatgatattcatgtcactattataatcattattaactttatcacaatacgtgttgataatatctacatatgatctagtttttgtgggtaattgtctatacaagtcgtctaaacgttgtttactcatatagtattgaacagccatcattacatggtcccgttccgttgatagataatcgagtatgttagtagacttgtcaaatctatataccatattttctggaagcggatatacatagtcgcgatcatcattatcactagcctcatcctctatatcatgtacatgtacataatctatgatattattatacataaacatcgacaacatactattgtctattatctaagtcctgttgatccaaacccttgatctcctctatctgtactatctagagattgtacttcttcaagttctggataatatatacgttgatagattagctgagctattctatctccagtatttacattaaacgtacattttccattattaataagaatgactcctatgcttcccctataatcttcgtctattacaccgcctcctatatcaatgccttttagggacagaccagacctaggagctattctaccatagcagaacttaggcatggacatactaatatctgtcttaattaactgtcgttctccaggagggatagtataatcgtaagcgctatacaaatcatatccggcagcacccggcgattgcctagtaggtgatttagctctgttagtttccttaacaaatctaactggtgagttaatattcatgttgaacataaaaaatatcattttatttcaaaattatttaccattccattccatcccatatattccatgaataagtgcgattattgtacacttctatagtatctatatacgatccacgataaaatcctcctatcaatagcagtttattatccactatgatcaattctggattatccctcggataaataggatcatctatcagagtccatgtattgctggattcacaataaaattccgcatttctaccaaccaagaataaccttctaccaaacactaacgcacatgatttataatgaggataataagtggatggtccaaactgccactgatcatgattgggtagcaaatattctgtagttgtatcagtttcagaatgtcctcccattacgtatataacattgtttatggatgccactgctggattacatctaggtttcagaagactcggcatattaacccaagcagcatccccgtggaaccaacgctcaacagatgtgggatttggtagacctcctactacgtataatttattgttagcgggtatcccgctagcatacagtctggggctattcatcggaggaattggaatccaattgtttgatatataatttaccgctatagcattgttatgtatttcattgttcatccatccaccgataagatatactacttctccaacatgagtacttgtacacatatggaatatatctataatttgatccatgttcataggatactctatgaatggatacttgtatgatttgcgtggttgtttatcacaatgaaatattatgttacagtctagtatccattttacattatgtatacctctgggagaaagataatttgacctgattacatttttgataagaagtagcagatttcctaatctatttcttcgcctcatataccacttaatgacaaaatcaactacataatcctcatctggaacatttagttcgtcgctttctagaataagtttcatagatagataatcaaaattgtctatgatgtcatcttccagttccaaaaagtgtttggtaataaagtctttagtatgacataagagattggatagtccgtattctatacccatcatgtaacactcgatacaatattcctttctaaaatctcgtaggataaagtttatacaagtgtagatgataaattctacagatgttaatatagaagcacgtaataaattgacgacgttatgactatctatatatacctttccagtatatgagtaaataactatagaagttagactgtgaatgtcaaggtctagacaaaccctcgtaactggatctttattttttgtgtatttttggcgtaaatgtgtgcaaaagtatggagataactttttcaatatcgtagaattgactattatattacctcctatagcttcaataattgttttgaatttcttagtcgtgtacaatgctaatatattcttacagtacacagtattgacaaatatcggcatttatgtttctttaaaagtcaacatctaaagaaaaatgattgtcttcttgagacataactcccattttttggtattcacccacacgtttttcgaaaaaattagtttttccttccaatgatatattttccatgaaatcaaacggattggtaacattgtaaatttttttaaatcccaattcagaaatcaatctatctgcgacgaattctatatatgttttcatcatttcacaattcattcctatgagtttaactggaagagccacagtaagaaattcttgttcaatggataccgcatttgttataataaatctaacggtttcttcactcggtggatgcaataaatgtttaaacatcaaacatgcgaaatcgcagtgcagaccctcgtctctactaattaattcgttagaaaacgtgagtccgggcattaggccacgctttttaagccaaaatatggaagcgaatgatccggaaaagaagattccttctactgcagcaaaggcaataagtctctctccataaccggcgctgtcatgtatccacttttgagcccaatcggccttcttttttacacaaggcatcgtttctatggcattaaagaggtagtttttttcattactatctttaacataagtatcgatcaaaagactatacatttccgaatgaatgttttcaatggccatctgaaatccgtagaaacatctagcctcggtaatctgcacttctgtacaaaatcgttctgctaaattttcattcactattccgtcactggctgcaaaaaacgccaatacatgttttataaaatatttttcgtctggtgttagtttattccagtcattgatatctttagatatatccacttcttccactgtccaaaatgatgcctctgcctttttatacatattccagatgtcatgatattggattgggaaaataacaaatctatttggatttggtgcaaggataggttccataactaaattaacaatagtagtaattttttttcagttatctgtatgacgactgtacttggatcttttgtatatcgctatcgccgcaatcactacaataattacaagtattattgatagcattgttattactactatcataattaaattatcgacattcatgggtgttgaataatcgttatcatcattttgtaattgtgacgtcatactagataaatcatttgtgagattgttgtgggaagcgggcacggaagatgcattatcattattatttaacgcctcccattcggattcacaaatgttacgcacgttcaaagttttatggaaactataattttgtgaaaacagataacaagaaaactcgtcatcgttcaaatttttaacgatagtaaaccgattaaacgtcgagctaatttctaacgctagcgactctgttggatatgggtttccagatatatatcttttcagttcccctacgtatctataatcatctgtaggaaatggaagatatttccatttatctactgttcctaatatcatatgcggtggtgtagaaccattaagcgcgaaagatgttatttcgcatcgtattttaacttcgcaataatttctggttagataacgcactctaccagtcaagtcaatgatattagcctttacagatatattcatagtagtcgtaacgatgactccatcttttagatgtgatactcctttgtatgtaccagaatcttcgtacctcaaactcgatatatttaaacaagttaatgatatattaacgcgttttatgaatgatgatatataaccagaagttttatcctctgtggctagcgctataaccttatcattataataccaactagtgtaattaatatgtgacatgacagtgtgggtacaaatatgtacattatcgtctacgtcgtatttgatacatccgcattcagccaacaaatataaaattacaaaaactctaacgacgtttgtacacatcttgatgcggtttaataaatgttttgatttcaatttattgtaaaaaaagattcggttttatactgttcgatattctcattgcttatattctcatctatcatctccacacagtcaaatccatggttaacatgtacctcatcaaccggtaaaagactatcggattcttctatcatcataactcgagaatatttaatttggtggtcattattaatcaagtcaattatcttatttttaacaaacgtaagtattttactcatttttttataaaaacttttagaaatatacagactctatcgtgtgtctatatcttctttttatatccaatgtatttatgtctgatttttcttcatttatcatatataatggtccaaattctacacgtgcttcggattcatccagatcattaaggttcttataatcgcaacatccttctcttccatcttctacatcttccttcttattcttagcgtcacagaatctaccacagcaggatcccatgacgagagtcacattaaactaattcattttcaattataatatactgattagtaatgacaattaaaataaaaatattcttcataaccggtaagaaagtaaaaagttcacattgaaactatgtcagtagttatacatcatgagatgatatactctattttggtggaggattatatgatataattcgtggataatcattcttaagacacatttcttcattcgtaaatcttttcacattaaatgagtgtccatattttgcaatttcttcatatgatggcggtgtacgtggacgaggctgctcctgttcttgtagtcgtcgactgtcgtgtttgcgtttagatccctccattatcgcgatcgcgtagtgagtactatttataccttgtaattaaatttttttattaattaaacgtataaaaacgttccgtatctgtatttaagagccagatttcgtctaatagaacaaatagctacagtaaaaataactagaataatcgctacacccactagaaaccacggatcgtaatacggcaatcggttttcgataataggtggaacgtatattttatttaaggacttaacaattgtctgtaaaccacaatttgcttccgccgatcctgtattaactatctgtaaaagcatatgttgaccgggaggagccgaacattctccgatattcaatttttgtatatctataatgttattaacctccgcatacgcattacagttcttttctagcttggatactacactaggtacatcatctaaatctattcctatttcctcagcgatagctcttctatccttttccgaaagtaatgaaatcacttcaataaatgattcaaccatgagtgtgaaactaagtcgagaattactcatgcatttgttagttattcggagcgcgcaatttttaaactgtcctataacctctcctatatgaatagcacaagtgacattagtagggatagaatgttgagctaatttttgtaaataactatctataaaaagattatacaaagttttaaactctttagtttctgccatttatccagtctgagaaaatgtctctcataataaatttttccaagaaactaattgggtgaagaatggaaacctttaatctatatttatcacagtctgttttggtacacatgatgaattcttctaatgctgtactaaattcgatatctttttcgatttctggatatgtttttaataaagtatgaacaaagaaatggaaatcgtaataccagttatgttcaactttgaaattgttttttattttcttgttaatgattccagccacttgggaaaagtcaaagtcgtttaatgccgatttaatacgttcattaaaaacaaactttttattctttagatgaattattattggttcattggaatcaaaaagtaagatattatcgggtttaagatctgcatgtaaaaagttgtcacaacagggtagttcgtagattttaatgtataacagagacatctgtaaaaagataaactttatgtattgtaccaaagatttaaatcctaatttgatagctaactcggtatctactttatctgccgaatacagtgctaggggaaaaattataatatttcctctttcgtattcgtaattagttctcttttcatgttcgaaaaagtgaaacatgcggttaaaatagtttataacattaatattactgttaataactgccggataaaagtgggatagtaatttcacgaatttgatactgtcctttctctcgttaaacgcctttagaaaaactttagaagaatatctcaatgagagttcctgaccatccatagtttgtatcaataatagcaacatatgaagaacccgcttatacagagtatgtaaaaatgttaatttatagtttaatcccatggcccacgcacacacgattaattttttttcatctccctttagattgttgtatagaaatttgggtactgtaaactccgccgtagtttccatgggactatataattttgtggcctcgaatacaaattttactacatagttatctatcttaaagactataccatatcctcctgtagatatgtgataaaaatcgtcgtttataggataaaatcgtttatctttttgttggaaaaaggatgaattaatgtaatcattctcttctatctttagtagtgtttccttattaaaattcttaaaataatttaacaatctaactgacggagcccaattttggtgtaaatctaattgggacattatgttgttaaaatataaacagtctcctaatataacagtatctgataatctatggggagacatccattgatattcaggggatgaatcattggcaacacccatttattgtacaaaaagccccaatttacaaacgaaagtccaggtttgatagagataaactattaactattttgtctctgtttttaacacctccacagtttttaatttctttggtaatgaaattattcacaatatcagtatcttctttatctaccagagattttactaacttgataaccttggctgtctcattcaatagggtagtgatatttgtatgtatgatattgatatctttttgaattgtttcttttagaagtgattctttgatggtatcagcatacgaattacaataatgcagaaactcagttaacatgcaggaattatagtaagccaattccaattgttgcctgtattgtattagagtattaatatgcgcaatgatgtccttgcgtttctctgatagaatgcgagcagcgattttggcgttatcatttgacgatatttctggaatgacgaatcctgtttctactaacttcttggtaggacaaagtgaaacaatcaagaaaatagcttctcctcctatttgtggaagaaattgaactcctctagatgatctactgacgatagtatctccttgacagatattggaccgaactacggaagtacctggaatgtaaagccctgaaaccccctcattttttaagcagattgttgccgtaaatcctgcactatgcccaagatagagagctcctttggtgaatccatcactatgtttcagtttaaccaagaaacagtcagctggtctaaaatttccatctctatctaatacagaatccaacttgatgtcagggactatgaccggtttaatgttatatgtaacattgagtaaatccttaagttcataatcatcgttgtcatcagttatgtacgatccaaacaatgtttctaccggcatggtggatacgaagatgctatccatcagaatgtttccctgattagtattttctatatagctattcttctttaaacgattttccgaatcagtaactatgttcatttttttaggagtaggacgtctagccagtatggaagaggattttctagatactctcttcaacatctttgatctcaatggaatgcaaaaccccatggtgtaacaaccaacgataaaaataatattgttttttcactttttataattttaccatctgactcatggattcattaatatctttacaagagctactaacgtataattctttataactaaactgagatatatacaccggatctatggtttccataattgagtaaatgaatgctcggcaataactaatggcaaatgtatagaacaacgaaattatactagagttgttaaagttaatattttctatgagttgttccaataaattatttgttgtgactgcgttcaagtcataaattatcttgatactatccagtaaacagtctttaagttctggaatattatcatcccattgtaaagcccctagttcgactatcgaatatcctgctctgatagcagtttcaatatcgacggacgtcaatactgtaataaaggtggtagtattgtcatcatcgtgataaactacgggaatatggtcgttagtaggtaccgtgactttacacaacgcgatatataactttccttttgtaccatttttaacgtagttgggacgtcctgcagggtattgttttgaagaaatgatatcgagaacagatttgatacgatatttgttggattcctgattattcactataatataatctagacagatagatgattcgataaatagagaaggtatatcgttggtaggataatacatccccattccagtattctcggatactctattgatgacactagttaagaacatgtcttctattctagaaaacgaaaacatcctacatggactcattaaaacttctaacgctcctgattgtgtttcgaatgcctcgtacaaggatttcaaggatgccatagattctttgaccaacgatttagtattgcgtttagcatctgatttttttattaaatcaaatggtcggctctctggtttactaccccaatgataacaatagtcttgtaaagataaaccgcaagaaaatttatacacatccatccaaataaccctagcaccgtcggatgatattaatgtattattatagattttccatccacagttattgggccagtatactgttagcaacggtatatcgaatagattactcatgtaacctactagaatgatagttcgtgtactagtcataatatctttaatccaatctaagaaatctaaaattagatcttttacactattaaagttaacaaaggtattacccgggtacgtggatatcatatatggtattggtccattatcagtaatggctccataaactgatacggcaatggtttttatatgtgtttgatctaatgaggacgaaattcgcgcccacaattcatctctagatatgcatttaatatcgaacggtaacacatcaatctcgggacgcgtatatgtttctaaattcttaatccaaatataatgatgacctatatgccctattatcatactgtcaactatagtatacctagagaactttcgatacatctgctgtttcctgtaatcgttaaattttacaaatctataacatgctaaaccttttgacgacagccattcattaatttctgatatggaatctgtattcttaataccgtatcgttctaaagccagtgctatatctccctgttcgtgggaacgctttcgtataatatcgatcaatggataatatgaagtttttggagaataatatgattcatgatctatttcgtccataaacaatctagacataggaattggaggcgatgatcttaattttgtgcaatgggtcaatcctataacttctaatattgtaatattcatcatcgacataacactatctatgttatcatcgtatattagtataccacgaccttcttcatttcgtgccaaaatgatatacagtcttaaataattacgcaatatctcaatagtttcataattgttagctgttttcatcaaggtttgtatcctgtttaacatgatggcgttctataacgtctctattttctatttttaatttttttaaatttttaacgatttactgtggctagatacccaatctctttcaaatatttttttagccttgcttacaagctgtttatctatactattaaaactgacgaatccgtgattttggtaatgggttccgtcgaaatttgccgaagtgatatgaacatattcgtcgtcgactattaacaattttgtattattctgaatagtgaaaaccttcacagatagatcattttgaacacacaacgcatctagacttctggcggttgccatagaatatacgtcgttcttatcccaattaccaactagaagtctgatcttaactcctctattaatggctgcttctataatggagttgtaaatgtcaggccaatagtagctattaccgtcgacacgtgtagtgggaactatggccaaatgttcaatatctatactagtcttagccgacttgagtttatcaataactacatcagtgtctagatctctagaatatcccaataggtgttctggagaatcagtaaagaacactccacctataggattcttaatatgatacgcagtgctaactggcagacaacaagccgcagagcataaattcaaccatgaattttttgcgctattaaaggctttaaaagtatcaaatcttctacgaagatctgtggccagcggaggataatcagaatatacgcctaacgttttaatcgtatgtatagatcctccagtaaatgacgcgtttcctacataacatctttcatcatcagacacccaaaaacaaccgagtagtagtcccacattattttttttatctatattaacggttataaaatttatatccggggagtgactttgtagctctcccagatttcttttccctcgttcatctagcaaaactattattttaatccctttttcagatacctcttttagtttatcaaaaataagcgctcccctagtagtactcagaggattacaacaaaaagatgctatgtatatatatttcttagctagagtgataatttcgttaaaacattcaaatgttgtcaaatgatcggatctaaaatccatattttctggtagtgtttctaccagcctacattttgctcccgcaggtaccgatgcaaatggccacatttagttaacataaaaacttatatatcctgttctatcaacgattctagaatatcatcggctatatcgctaaaattttcatcaaagtcgacatcacaacctaactcagtcaatatattaagaagttccatgatgtcatcttcgtctatttctatatccgtatccattgtagattgttgaccgattatcgagtttaaatcattactaatactcaatccttcagaatacaatctgtgtttcattgtaaatttataggcggtgtatttaagttggtagattttcaattatgtatcaatatagcaacagtagttcttgctcctccttgattttagcatcctcttcattattttcttctacgtacataatcatgtctaatacgttagacaacacaccgacgatggtggccgccacagacacgaatatgactagaccgatgaccatttaaaaaatactctctagctttaacttaaactgtatcgatcattcttttagcacatgtataatataaaaacattattctatttcgaatttaggcttccaaaaatttttcatccgtaaaccgataataatatatatagacttgttaatagtcggaataaatatattaatgcttaaactatcatcatctccacgattagagatacaatatttacattctttttgctgtttcgaaactttatcaatacacgttaatacaaacccaggaaggagatattgaaactgaggctgttgaaaatgaaacggcgaatacaataattcagataatgtaaaatcatgattccgtattctgatgatattagaactgctaatggatgtcgatggtatgtatctaggagtatctattttaacaaagcatcgatttgctaatatacaattatccttttgattaattgttattttattcatattcttaaaaggtttcatatttatcaattcttctacattaaaaatttccatttttaatttatctagccccgcaatactcctcattacgtttcattttttgtctagaatacccattttgttcatcttggtacatagattatccaattgagaagcgcatttagtagttttgtacattttaagtttattaacgaatcgtcgaaaactagttatagttaacattttattatttgataccctgatattaatacccctgccgttactattatttataactgatgtaacccacgtaacattggaattaattatcgatagtaatgcatcgacacttccaaaattgtctattataaactcaccgataatttttttattgcatgttttcatattcattaggattatcaaatctttaatcttattacgattgtatgcgttgatattacaagacgtcattctaaaagacggaggatttccatcaaatgccagacaatcacgtacaaagtacatggaaataggttttgttctattacgcatcatagattcatataaaacacccgtagaaatactaatttgttttactctataaaatactattgcatctatttcatcgttttgtataacgtctttccaagtgtcaaattccaattttttttcattgatagtaccaaattcttctatctctttaactacttgcatagataggtaattacagtgatgcctacatgccgttttttgaaactgaatagatgcatctagaagcgatgctacactagtcacgatcaccactttcatatttagaatatatgtatgtaaaaatatagtagaatttcattttgtttttttctatgctataaatgaattctcattttgtatccgcacatactccgttttatatcaataccaaagaaggaagatatctggttctaaaagccgttaaagtatgcgatgttagaactgtagaatgcgaaggaagtaaagcttcctgcgtactcaaagtagataaaccctcatcacccacgtgtgagagaagaccttcgtccccgtccagatgcgagagaatgaataaccctggaaaacaagtcccgtttatgagaacggacatgttacaaaatatgtttgctgctaatcgcgacaacgtaacgtcaagacttttgaactaaaatacaattatatctttttcgatattaataaatccgtgtctcccgggttttttatctctttcagtatgtgaatagataggtattttatctctattcatcatcgaatttaagagatccgataaacattgtttgtattctccagatgtcagcatctgatacaacaatatatgtgcacataaacctctggcacttatttcatgtaccttccccttatcactaaggagaatagtatttgagaaatatgtatacatgatattatcatgtattagatatacagaatttgtaacactctcgaaatcacacgatgtgtcggcgttaagatctaatatatcactcgataacacattttcatctagatacactagacattttttaaagctaaaatagtctttagtagtaacagtaactatgcgattattttcatcgatgatacatttcatcggcatattattacgcgtaccatcaaagactataccatgtgtatatctaacgtattctagcatagttgccatacgtacattaaacttttcaggatctttggatagatcttccaatctatctatttgagaaaacatttttatcatgttcaatagttgaaacgtcggatccactatatagatattatctataaagattttaggaactatgttcatggtatcctggcgaatattaaaactatcaatgatatgattatcgttttcatcttttatcaccatatagtttctaagatatgggattttacttaatataatattatttcccgtaataaattttattagaaatgccaaatctataagaaaagtcctagaattagtctgaagaatatctatatcaccgtaccgtatatttggattaattagatatagagaatatgatccgtaacatatacaacttttattatgacgtctaagatattcttccatcaacttattaacatttttgactagggaagatacattatgacgtcccattacttttgccttgtctattacagcgacgttcatagaatttagcatatctcttgccaattcttccattgatgttacattataagaaattttagatgaaattacatttggagctttaatagtaagaactcctaatatatccgtgtatgtggtcactaatacagattgtagttctataatcgtaaataatttacctatattatatgtttgagtttgtttagaaaagtagctaagtatacgatcttttatttctgatgccgatgtatcaacatcgaaaaaaaatctttttttattcttttttactaacgatacgaatatgtctttgttaaaaacagttattttctgaatatttctagcttgtaattttaacatatgatattcgttcacactaggtactctgcctaaataggtttctataatctttaatgtaatattaggaagagtattctgatcaggattcctattcattttgaggatttaaaactctgattattgtctaatatggtctcaacacaaactttttcacagagtgatagagtttttgataactcgtttttcttaagaaatataaaactactgtctccagagctcgctctatcttttattttatctaattcgatacaaactcctgatactggttcagaaagtaattcattaattttcagtcctttatagaagatatttaatatagataatacaaaatcttcagttcttgatatcgatctgattgatcctagaactagatatattaataacgtgctcattaggcagtttatggcagcttgataattagatatagtatattccagttcatatttattagataccgcattgcccagattttgatattctatgaattcctctgaaaataaatccaaaataactagacattctattttttgtggattagtgtactctcttccctctatcatgttcactactggtgtccacaatgataaatatctagagggaatataatatagtccatatgatgccaatctagcaatgtcgaataactgtaattttattcttcgctcttcattatgaattgaatcttgaggtataaacctaacacaaattatatcattagacttttcgtatgtaatgtctttcatgttataagtttttaatcctggaatagaatctattttaatgaggcttttaaacgcagcgttctccaacgagtcaaagcataatactctgttggttttcttatattcaatattacgattttcttctttgaatggaataggtttttgaattagtttataattacaacataatagataaggaagtgtgtaaatagtacgcggaaaaaacataatagctcccctgttttcatccatggttttaagtaaatgatcactggcttctttagtcaatggatattcgaacattaaccgtttcatcatcattggacagaatccatatttcttaatgtaaagagtgatcaaatcattgtgtttattgtaccatcttgttgtaaatgtgtattcggttatcggatctgctcctttttctattaaagtatcgatatcgatctcgtctaagaattcaactatatcgacatatttcatttgtatacacataaccattactaacgtagaatgtataggaagagatgtaacgggaacagggtttgttgattcgcaaactattctaatacataattcttctgttaatacgtcttgcacgtaatctattatagatgccaagatatctatataattattttgtaagatgatgttaacaatgtgatctatataagtagtgtaataattcatgtatttcgatatatgttccaactctgtctttgtgatgtctagtttcgtaatatctatagcgtcctcaaaaaatatattcgcatatattcccaagtcttcagttctatcttctaaaaaatcttcaacgtatggaatataataatctattttacctcttctgatgtcattaatgatatagtttttgacactattttccgtcaattgattcttattcactatgtctaaaaaccggatagcgtccctaggacgaactactgccattaatatctctattatagcttctggacataaatcatctattataccagaattaatgggaactattccgtatctatctaacatagttttaagaaagtcagaatctaagacctgatgttcatatattggttcatacatgaaatgatctctattgatgatagtgactatttcattctctgaaaattggtaactcattctatacacgctttccttgttgataaaggatagtatatactcaatggaatttgtaccaacaaactgttctcttatgaatcgtatatcatcatctgaaatgatcatgtaaggcatacatttaacaataagagacttgtctcctgttatcaatatactattcttgtgataatttatgtgtgcggcaaatttgtccacgttctttaattttgttatagtagatatcaaatccaatggagatacagttcttggcttaaacagatatagtttttctggaacgaattctacaacattattataaaggactttgggtatataagtgggatgaaatcctattttaattaatgcgatagccttgtcctcgtgcagatatccaaacgcttttgtgatagtatggcattcattgtctagaaacgctctacgaatatctgtaacagatatcatctttagagaatactagtcgcgttaatagtactaaaatttgtattttttaatctatctcaataaaaaattaatatgtatgattcaatgtataactaaactactaactgttattgataactagaatcagaatctaatgatgacataactaagaagtttatctacagccaatttagctgcattatttttagcatctcgtttagattttccatctgccttatcgaatactcttccgtcaatgtctacacaggcataaaatgtaggagagttactaggccccactgattcaatacgaaaagaccaatctctcctagttatttgacagtactcattaataacggtgacagggttaacacctttccaataaataatttttttaaccggaataacatcatcaaaagacttatgatcctctctcattgatttttcgcgggatacatcatctattatagcatcagcatcagaatctgtaggccgtgtatcagcatccattgtcgtagaccaacgaggaggagtatcgttggagctgtaaaccatagcactacgttgaagatcatacagagctttattaacttctcgcttctccatattaagttgtttagttagttgtacagcagtagctccttagtccaatgtttttaataaccgcacacaatctctgtgtcagaacgctcgtcaatatagatcttagaaatttttttagagagaactaacgcaactagcaataaaactgatcttattttatcattttttttattcatcatcctctggtggttcgtcgttcctatcgaatgtagctctgattaacccgtcatctataggtgatgctggttctggagattctggaggagatggattattatctggaagaatctctgttatttccttgttttcatgtatcgattgcgttgtaacattaagattgcgaaatgctctaaatttgggaggcttaaagtgttgtttacaatctctacacgcgtgtctaactaatggaggttcatcagcggctctagtttgaatcatcatcggtgtagtattcctacttttacagttaggacacggtgtattgtatttctcgtcgagaacgttaaaataatcgttgtaactcacatcctttattttatctatattgtattctactcctttcttaatgcattttataccgaacaagagatagcgaaggaattctttttcggtaccgctagtacccttaatcatatcacatagtgttttatattctaaatgtgtggcaatggacggtttatttctatacgatagtttgtttttggaatcctttgagtattctataccaatattattctttgattcgaatttagtttcttcgatattagattttgtattacctatattcttgatgtagtactttgatgatttttccatggcccattctattaagttttccaagttggcatcatccacatattgtgatagtaattctcggatatcagtagtgactaccgccattgatatttgttcatttgatgagtaactactaatgtatacattttccatttataacacttatgtattaactttgtttatttatattttttcattattatgttgatattaataatcgtattgtggttatatggctacaatttcataatgagttgaagtcagtgtcctatgatcaatgacgatagctttactctgaaaagaaagtatcaaatcgatagtgcagagtcaacaatgaaaatggataagacgatgacaaagtttcagaatagagtcaaaatggtaaaagaaataaatcagacgataagagcagcacaaactcattacgagacattgaaactaggatatataaaatttaagggaatgattaggactactactctagaagatatagcaccatctattccaaataatcagaaaacttataaactattctcggacatttcagtcattggcaaagcatcacagaatccgagtaagatgatatatgctcgctgctttacatgtttcccaatttgtttggagatgaccatagattcatttgttatagaatgcatccaacattgttcatgatatagttgaatcatgtatgcctgttcgtatgcctgtggctaagatactgtgtaaagaaatggtaaataaatactttgagaatctttaagagtgcattgactttgttagtgaataggcattccatctttctccaatactaattcaaattgttaaattaataatggaatagtataaatagttattagtgataggatagtaaacataattattagaatagtagtgtagtatcatagataactctcttctataaaaaatggattttattcgtagaaagtatcttatatacacagtagaaaataatatagattttttaaaggatgatacattaagtaaagtaaacaattttaccctcaatcatgtactagctctcaagtatctagttagcaattttcctcaacatgttattactaaggatgtattagctaataccaatttttttgttttcatacatatggtacgatgctgtaaagtatacgaagcggttttacgacacgcatttgatgcacccacgttgtacgttaaagcattgactaagaattatttatcgtttagtaacacaatacagtcgtacaaggaaacagtgcataaactaacacaagatgaaaaatttttagaggttgccgaatacatggacgaattaggagaacttataggcgtaaattatgacttagttcttaatccattatttcacggaggggaacccatcaaagatatggaaatcatttttttaaaactgtttaagaaaacagacttcaaagttgttaaaaaattaagtgttataagattacttatttgggcatacctaagcaagaaagatacaggcatagagtttgcggataatgatagacaagatatatatactctatttcaacaaactggtagaatagtccatagcaatctaacagaaacgtttagggattatatctttcccggagataagactagctattgggtgtggttaaacgaaagtatagctaatgatgcggatatcgttattaatagacccgccattaccatgtatgataaaattcttagttatatatactctgagataaaacagggacgcgttaataaaaacatgcttaagttagtttatatctttgagcctgaaaaagatatcagagaacttctgctagaaatcatatatgatattcctggagatatcctatctattattgatgcaaaaaacgacgattggaaaaaatattttattagtttttacaaagctaattttattaacggtaatacatttattagtgatagaacgtttaacgatgacttattcagagttgttgttcaaatagatcccgaatatttcgataatgaacgaattatgtctttattctatacgagtgctgcggacattaaacgatttgatgagttagatattaataacagttatatatctaatataatttatgaggtgaacgatatcacattagatacaatggatgatatgaagaagtgtcaaatctttaacgaggatacgttgtattatgttaaggaatacaatacatacctgtttttgcacgagtcggatcccatggtcatagagaacggaatactaaagaaactgtcatctataaaatccaagagtagacggctgaacttgtttagcaaaaacattttaaaatattatttagacggacaattggctcgtctaggtcttgtgttagatgattataaaggagacttattagttaaaatgataaaccatctcaaatctgtggaggatgtatccgcattcgttagattttctacagataaaaaccctagtattcttccatcgctaatcaaaactattttagctagttataatatttccatcatcgtcttatttcaaaggtttttaagagataatctatatcatgtagaagaattcttggataaaagcatccatctaaccaagacggataagaaatatatacttcaattgataaggcacggtagatcatagaacaaaccaaatatattattaataatttgtatatacatagatataattatcacatattaaaaaataacacatttttgataaatggaaaccgttgcaacaattcagactcccaccaaattaatgaataaagaaaatgcagaaatgattttggaaaaaattgttaatcatatagctatgtatattagtgacgaatcaatatattcagaaaataatcctgaatatattgattttcgtaacagatacggagactatagatctctcattataaaaagtgatcacgagtttgtaaagctatgtaaagatcatgcagagaaaagttctccagaaacgcaacaaatgattatcaaacacatatacgaacaatatcttattccagtatctgaagtactattaaaacctataatgtccatgggtgacatatttacatataacggatgtaaagacaatgaatggatgctagaacaactctctaccctaaactttaacaatctctacacatggaactcatgtagcataggcaatgtaacgcgtctgttttatacattttttagttatctgatgaaagataaactaaatatataagtataatcccattctaatactttaacctgatgtattattacctgcatcttattagaatattaacctaactaaaagacataaaaagcggtaggatataaatattatggccgcaaccgttccgcgttttgacgatgtgtacaaaaatgcacaaagaagaattctagatcaagaaacattttttagtagaggtctaagtagaccgttaatgaaaaacacatatctatttgataattacgcgtatggatggataccagaaactgcaatttggagtagtagatacgcaaacctagatgctagtgactattatcccatttcgttgggattacttaaaaagtttgaatttctcatgtctctatataaaggtcctattcccgtatatgaagaaaaagtaaatactgaattcattgctaatggatctttctccggtagatacgtatcatatcttagaaagttttctgcccttccaacaaacgagtttattagttttttattattgacctccatccctatctataatatcttattctggtttaaaaacacacagtttgatattactaaacacacattattcagatacgtctatacagataataccaaacaccttgcgttggctaggtatatacatcaaacaggagactataagcctttgtttagtcgtctcaaagagaattatatatttactggtcccgttccaataggtatcaaagatatagatcaccctaatcttagtagagcaagaagtccatccgattatgagacattagctaatattagtactatattgtactttaccaagtatgatccagtattaatgtttttattgttttacgtacctgggtattcaattactacaaaaattactccagccgtagaatatctaatggataaactgaatctaacaaagagcgacgtacaactgttgtaaattattttatgcttcgtaaaatgtaggtcttgaaccaaacattctttgaaaaaatgagatgcataaaactttattatccaatagattaactatttcagacgtcaatcgtttaaagtaaacttcgtaaaatattctttgattgctgccgagtttaaaacttctatcgataattgtttcatatgttttaatatttacaagttttttggtccatggtacattagctggacagatatatgcaaaataatatcgttctccaagttctatagtctctggattgtttttattatattcagtaaccaaatacatattagggttatctgcggatttataatttgagtgatgcattcgactcaacataaataattctagaggagacgatctactatcaaattcggatcgtaaatctgtttctaaagaacggagaatatctatacatacctgattagaattcatccgtccttcagacaacatctcagacagtctggtcttgtatgtcttaatcatattcttatgaaacttggaaacatctcttctagtttcactagtacctttattaattctctcaggtacagattttgaattcgacgatgccgagtatttcatcgttgtatatttcttcttcgattgcataatcaaattcttatataccgcctcaaactctattttaaaattattaaacaatactctactattaatcagtcgttctaactcctttgctatttctatggacttatctacatcttgactgtctatctctgtaaacacggagtcggtatctccatacacgctacgaaaacgaaatctataatctataggcaacgatgttttcacaatcggattaatatctctatcgtccatataaaatggattacttaatgtattggcaaaccgtaacataccgttggataactctgctccatttagtaccgattctagatacaatatcattctacgtcctatggatgtgcaactcttagccgaagcgtatgagtatagagcactatttctaaatcccatcagaccatatactgagttggctactatcttgtacgtatattgcatggaatcatagatggccttttcagttgaactggtagcctgttttaacatctttttatatctggctctctctgccaaaaatgttcttaatagtctaggaatggttccttctattgatctatcgaaaattgctatttcagagatgaggttcggtagtctaggttcacaatgaaccgtaatatatctaggaggtggatatttctgaagcaagagttgattatttatttcttcttccaatctattggtactaacaacgacaccgactaatgtttccggagatagatttccaaagatacacacattaggatacagactgttataatcaaagattaatacattattactaaacattttttgttttggagcaaataccttaccgccttcataaggaaacttttgttttgtttctgatctaactaagatagttttagtttccaacaatagctttaacagtggacccttgatgattgtactcgctctatattcgaataccatggattgaggaagcacatatgttgccgcaccagcgtctgtttttgtttctactccataatactcccacaaatactgacacaaacaagcatcatgaatacagtatctagccatatctaaagctatgtttagattataatccttatacatctgagctaaatcaatgtcatcctttccgaaagataatttatatatatcattaggtaaagtaggacatgatagtacgactttaaatccattttccaaaatatctttacgaattactttacatataatatcctcatcaacagtcacgtaattacctgtggttaaaacctttgcaaatgtatcggctttgcctttcgcgtccgtagtatcgtcaccgatgaacgtcatttctctaactcctctatttaatactttacccatgcaactgaacgcgttcttggatatagaatccaatttgtacgaatccaatttttcagatttttgaatgaatgaatatagatcgaaaaatatagttccattattgttattaacgtgaaacgtagtattggccatgccgcatactcccttatgactagactgatttctctcataaatacagagatgtacagcttcctttttgtctggagatctaaagataatcttctctcctgttaataactctagacgattagtaatatatctcagatcaaagttatgtccgttaaaggtaacgacgtagtcgaacgttagttccaacaattgtttagctattcgtaacaaaactatttcagaacatagaactagttctcgttcgtaatccatttccattagcgactgtatcctcaaacatcctctatcgacggcttcttgtatttcctgttccgttaacatctcttcattaatgagcgtaaacagtaatcgtttaccacttaaatcgatataacagtaacttgtatgcgagattgggttaataaatacagaaggaaacttcttatcgaagtgacactctatatctagaaataagtacgatcttgggatatcgaatctaggtatttctttagcgaaacagttacgtggatcgtcacaatgataacatccattgttaatctttgtcaaatattgctcgtccaacgagtaacatccgtctggagatatcccgttagaaatataaaaccaactaatattgaaaaattcatccatggtggcattttgtatgctgcgtttctttggctcttctatcaaccacatatctgcgacggagcattttctatctttaatatctagattataacttattgtctcgtcaatgtctatagttctcatctttcccatcggcctcgcattaaatggaggaggagataatgactgatatatttcgtccgtcactacgtaataaaagtaatgaggaaatcgtataaatacggtctcgccatttcgacatctggatttcagatataaaaatctgttttcaccgtgactttcaaaccaattaatacacctaacatccatttctagaatttagaaatatattttcatttaaatgaatcccaaacattggggaagagccgtatggaccattatttttatagtactttcgcaagcgggtttagacggcaacatagaagcgtgtaaacgaaaactatatactatagtcagcactcttccatgtcctgcatgtagacgacacgcgactatcgctatagagaacaataatgtcatgtctagcgatgatctgaattatatttattattttttcatcagattatttaacaatttggcatttgatcccaaatacgcaatcgatgtgtcaaaggttaaacctttataaacttaacccattataaaacttatgattagtcacgactgaaataaccgcgtgattattttttggtataattctacacggcatggtttctgtgactatgaattcaacacctgttatcttagtgaaatctttaacaaacagcaagggttcgtcaaagacataaaactcattgtttacgatcgaaatagaccccctatcacacttaaaataaaaaatatccttatcctttaccaccaaataaaattctgattggtcaatgtgaatgtattcacttaacagttccacaaatttatttattaactccgaggcacatacatcgtcggtattttttatgacaaactttactcttccagcatccgtttctaaaaaaatattaacgagttccatttatatcatccaatattattgaaatgacgttgatggacagatgatataaataagaaggtacagtacctttgtccaccatctcctccaattcatactctattttgtcattaactttaatgtgtgaaaacagtacgccacatgcttccatgacagtgtgtaacactttggatacaaaatgtttgacattagtataattgtccaagactgtcaatctataatagatagtagctataatatattctatgatggtattgaagaagatgacaaccttggcatattgatcatttaacacagacatggtatcaacaaatagcttaaatgaaagagaatcagtaattggaataagcgtcttctcgatgtagtgtccgtataccaacatgtctgatattttgatgtattccattaaattatttagttttttctttttattctcgttaaacagaatttctgtcaatggaccccaacatcgttgacctattaagttttgattgatttttccgtgtaaggcgtatctagtcagatcgtatagcctatccaataatccatcgtctgtgcgtagatcacatcgtacactttttaattttctatagaagagtgacagacatctggagcaattacagacagcaatttctttattctctacagatgtaagatacttgaagatattcctatgatgatgcagaattttggataacacggtattgatggtatctgttaccataattcctttgactgatagtgtcaaagtacaagatttccaatcttttgcaattttcagtaccattatctttgttttgatatctatatcagacagcatggtacgtctgacaacacagggattaagacggaaagatgaaatgattctctcaacatcttcaatagataccttgctattttttttggcattatctatatgtgagagaatatcctctagagaatcagtatcctttttgatgatagtggatctcaatgacatgggacgtctaaaccttcttattctatcaccagattgcatggtgatttgtcttctttcttttatcatgatgtaatctctaaattcatcggcaaattgtctatatctaaaatcataatatgagatgtttacctctacaaatatctgttcgtccaatgttagagtatctatatcagttttgtattccaaattaaacatggcaacggatttaattttatattcctctattaagtcctcgtcgataataacagaatgtagataatcatttaatccatcgtacatggttggaagatgctcgttgacaaaatctttaattgtcttgatgaaggtgggactatatctaacatcttgattaataaaatttataacattgtccataggatactttgtaactagttttatacacatctcttcattggtaagtttagacagaatatcgtgaacaggtggtatattatattcatcagatatacgaagaataatgtccaaatctatattgtttaatatattatatagatgtagtgtagctcctacaggaatatctttaactaagtcaatgatttcatcaacagttagatctattttaaagttaatcatataggcattgatttttaaaaggtatgtagccttgactacattctcattaattaaccattccaagtcactgtgtgtaagaagattatattctatcataagcttgactacatttggtcccgataccattaaagaattcttatgatataaggaaacagcttttaggtactcatctactctacaagaattttggagagccttaacgatatcagtgacgtttattatttcaggaggaaagaacctaacattgagaatatctgaattaatagcttccagatacagtgattttggcaatagtccgtgtaatccataatccagtaacacgagctggtgcttgctagacaccttttcaatgtttaatttttttgaaataagctttgataaagccttcctcgcaaattccggatacatgaacatgtcgccaacatgattaagtattgtttttcattatttttatattttctcaacaagttctcaataccccaatagataatagaatatcacccaatgcgtccatgttgtctatttccaacaggtcgctatatccaccaatagaagttttcccaaaaaagattctaggaacagttctaccaccagtaatttgttcaaaatagtcacgcaattcattttcgggtttaaattctttaatatctacaatttcatacgctcctcttttgaaactaaacttatttagaatatccagtgcgtttctacaaaaaggacatgtaaacttgacaaaaattgtcactttgttattggccaacctttgttgtacaaattcctcggccatttttaatatttaagtgatacaaaactatctcgacttatttaactctttagtcgagatatatggacacagatagctatatgataaccaactacagaagacaaacgctataaaaaacataattacgacgagcatatttataaatatttttattcagtattacttgatatagtaatattaggcacagtcaaacattcaaccactctagatacattaactctctcattttctttaacaaattctgcaatatcttcgtaaaaagattcttgaaactttttagaatatctatcgactctagatgaaatagcgttcgtcaacatactatgttttgtatacataaaggcgcccattttaacagtttctagtgacaaaatgctagcgatcctaggatcctttagaatcacatagattgacgattcgtctctcttagtaactctagtaaaataatcatacaatctagtacgcgaaataatattatccttgacttgaggagatctaaacaatctagttttgagaacatcgataagttcatcgggaattacatacatactatctttaatagaactcttttcatccagttgaatggattcgtccttaaccaactgattaatgagatcttctattttatcattttctagatgatatgtatgtccattaaagttaaattgtgtagcgcttctttttagcctagcagccaatactttaacatcactaatatcgatatacaaaggagatgatttatcgatggtattaagaattcgtttttcgacatccgtcaaaaccaattcctttttgcctgtatcatccagtttgccattctttgtaaagaaattattttctactagactattaataagactgataaggattcctccataattgcacaatccaaactttttcacaaaactagactttacgagatctacaggaatgcgtacttcaggtttcttagcttgtgattttttcttttgtggacattttctagtgaccaactcatctaccatttcattgattttagcagtgaaataagctttcaatgcacgggcactgatactattgaaaacgagttgatcttcaaattccgccatttaagttcaccaaacaacttttaaatacaaatatatcaatagtagtagaataagaactataaaaaaaataataattaaccaataccaaccccaacaacctgtattattagttgatgtgacagttttctcatcacttagaacagatttaacaatttctataaagtctgtcaaatcatcttcctgagaacccataaatacaccaaatatagcagcgtacaacttatccatttatacattgaatattggcttttctttatcgctatcttcatcatattcatcatcaatatcaacaagtcccagattacgaaccagatcttcttctacattttcagtcattgatacgcgttcactatctccagagagtccgataacgttagccactacttctctatcaatgattagtttcttgagcgcgaatgtaatttttgtttccgttccggatctatagaaaactacaggtgtaataattgccttggctaattgtctttctcttttactgagtgattctagttcaccttctatagatctgagaatggatgattctccagtcgaaacatattctaccatggctccgtttaatttgttgatgaagatggattcatccttaaatgttttctctgtaatagtttccgccgaaagactatgcaaagaatttggaatgcgttccttgtgtgtaatgtttccatagacagcttctagaagttgatacaacataggactagccgcggtaacttttatttttagaaagtatccatcgcttctatcttgtttagatttatttttataaagtttagtctctccttccaacataataaaagtggaagtcatctgactagataaactatcagtaagttttatagagatagatgaacaattagcgtattgagaagcatttagtgtaacgcattcgatacattttgcattagatttactaatcgattttgcatactctataacacccgcacaagtctgtagagaatcgctagatgctgtaggtcttggtgaagtttcaactctcttcttgattaccttactcatgattaaacctaaataattgtactttgtaatataatgatatatattttcactttatctcatttgagaataaaaatgtttttgttaaccactgcatgatgtacagatttcggaatcgcaaaccacttgtggttttattttatccttgtccaatgtgaattgaatgggagcggatgcgggtttcgtacgtagatagtacattcccgtttttagaccgagactccatccgtaaaaatgcatactcgttagtttggaataactcggatctgctatatggatattcatagattgactttgatcgatgaaggctcccctgtctgcagccatttttatgatcgtcttttgtggaatttcccaaatagttttataaactcgcttaatatcttctggaaggtttgtattctgaatggatccaccatctaccataatcctattcttgatctcatcattccataattttctctcggttaaaactctaaggagatgcgggttaactacttggaattctccagacaatactctccgagtgtaaatattactggtatacggttccaccgactcattatttcccaaaatttgagcagttgatgcagtcggcataggtgccaccaataaactatttctaagaccgtatgttctgattttatcttttagaggttcccaattccaaagatccgacggtacaacattccaaagatcatattgtagaataccgttactggcgtacgatcctacatatgtatcatatggtccttccttctcagctagtttacaactcgcctctaatgcaccgtaataaatggtttcaaagatcttcttatttagatcttgtgcttccaggctatcaaatggataatttaagagaataaacgcgtccgctaatccttgaacaccaataccgataggtctatgtctcttattagagatttcagcttctggaataggataataattaatatctataattttattgagatttctgacaattactttgaccacatccttcagtttgagaaaatcaaatcgcccatctattacaaacatgttcaatgcaacagatgccagattacacacggctacctcattagcatccgcatattgtattatctcagtgcaaagattactacacttgatggttcctaaattttgttgattactctttttgttacacgcatccttataaagaatgaatggagtaccagtttcaatctgagattctataatcgctttccagacgactcgagcctttattatacatttgtatctcctttctctttcgtatagtgtatacaatcgttcgaactcgtctccccaaacattgtccaatccaggacattcatccggacacatcaacgaccactctccgtcatccttcactcgtttcataaagagatcaggaatccaaagagctataaatagatctcttgttctatgttcatcgtttcctgtattctttttaagatcgaggaacgccataatatcagaatgccacggttccaagtatatggccataactccaggccgtttgtttcctccctgatctatgtatctagcggtgttattataaactctcaacattggaataataccgtttgatataccattggtaccggagatatagcttccactggcacgaatattactaattgatagacctattccccctgccattttagagattaatgcgcatcgttttaacgtgtcatagatgccttctatgctatcatcgatcatgttaagtagaaaacagctagacatttggtgacgagtagttcccgcattaaataaggtaggagaagcgtgcgtaaaccatttttcagaaagtagattgtacgtctcaatagctgagtctatatcccattgatgaattcctactgcgacacgcattaacatgtgctgaggtctttcaacaattttgttgtttattttcaacaagtaggatttttccaaagttttaaaaccaaaatagttgtatgaaaagtctcgttcgtaaataataaccgaattgagcttatccttatatttgttaactatatccatggtaatacttgaaataatcggagaatgtttcccatttttaggattaacatagttgaataaatcctccatcacttcactaaatagtttttttgtttccttgtgtagatttgatatggctattctggcggctagaatggcataatccggatgttgtgtagtacaagtggctgctatttcggctgccagagtgtccaattctaccgttgttactccattatatattccttgaataaccttcatagctattttaataggatctatatgatcagtgtttaagccatagcacaattttctaatacgagacgtgattttatcaaacatgacattttccttgtatccatttcgtttaatgacaaacatttttgttggtgtaataaaaaaaattatttaatttttcattaatagggatttgacgtatgtagcgtacaaaattatcgttcctggtatatagataaagagtcctatatatttgaaaatcgttacggttcgattaaactttaatgattgcattgtgaatatatcattaggatttaactccttgactatcatggcggtgccagaaattaccatcaaaagcattaatacagttatgcagatcgcagttagaacggttatagcatccaccatttatatctaaaaattagatcaaagaatatgtgacaacgtcctagttgtatactgagaattgacgaaacaatgtttcttacatatttttttcttattagtaaccgacttaatagtaggaactggaaaactagacttgattattctataagtatagatacccttccaaataatgttctctttgataaaagttccagaaaatgtagaattttttaaaaagttatcttttgctattactaatatcgtggttagacgcttattattaatatgagtgatgaaatccacaccgcttctagatatcgcttttatttccacattagatggtaaatccaatagtgaaactatctttttaggaatgtatggactcgcgtttagaggagtgaacgtcttcggagtagtaaaggatgattcgtcaaatgaataaacaatttcacaaatggatgttaatgtattagtaggaaattttttgacgctagtggaattgaagattctaatggatgatgttctacctatttcatccgataacatgttaatttccaataccaacggttttaatatttcgatgatatacggtagtctctctttcggacttatatagcttattccacaatacgagtcattatatactccaaaaaacaaaataactagtataaaatctgtatcgaatgggaaaaacgaaattatcgatataggtatagaatccggaacattgaacgtattaatacttaattctttttcagtggtaagaaccgataggttattgacattgtatggttttaaatattctataacttgagacttgatagatattaatgacgaattgaaaattatttttatcaccacgtgtgtttcaggatcatcgtcgacgccagttaaccaaccgaatggagtaaaataaatatcattaatatatgctctagatattagtatttttattaatcctttgattatcatcttctcgtacgcgaatgattccatgatcaagagtgatttgagaacatcctccggagtattaatgggtttagtaaacagtccatcgttgcaataataaaagttgtccaagttaaaggatattatgcattcgtttaaagatatcacctcatctaacggagacaattttttggtaggttttagagactttgaagctacttgtttaacaaagttattcatcgtcgtctactattctatttaattttgtagttaatttatcacatatcacattaattgactttttggtccacttttccatacgtttatattcttttaatcctgcgttatccgtttccgttatatacagggatagatcttgcaagttaaatagaatgctcttaaataatgtcatttttttatccgctaaaaatttaaagaatgtataaacttttttcaaagatttaaaacttttaggtggagttctggtacacaatatcataaacaaactaataaacatcccacattcagattccaacaattgattaacttccacattaatacagcctattttcgctccaaatgtacattcgaaaaatctgaataaaacatcaatatcgcaatttgtattatccaatacagaatgtctgtgattcgtgttaaaaccatcggaaaaagaatagaaataaaaattattataatggtggaattcagttggaatattgcctccggagtcataaaaggatactaaacattgttttttatcgtaaattacacatttccaatgagacaaataacaaaatccaaacattacaaatctagaggtagaacttttaattttgtctttaagtatatacgataagatatgtttattcataaacgcgtcaaatttttcatgaatagctaaggagtttaagaatctcatgtcaaattgtcctatataatccacttcggatccataagcaaactgagagactaagttcttaatacttcgattgctcatccaggctcctctctcaggctctattttcatcttgacgacctttggattttcaccagtatgtattcctttacgtgataaatcatcaattttcaaatccatttgtgagaagtctatcgccttagatactttttcccgtagttgaggtttaaagaaatacgctaacggtatactagtaggtaactcaaagacatcatatatagaatggtaacgcgtcgttaactcgtcggttaactctttcttttgatcgagttcatcgctactattgggtctgctcaggtgccccgactctactagttccaacatcataccgataggaatacaagacactttgccagcggttgtagatttatcatatttctccaccacatatccgttacaatttgttaagaatttagatacatctatattgctacataatccagctagtgaatatatatgacataataaattggtaaatcctagttctggtattttactaattactaaatctgtatatctttccatttatcatggaaaagaatttaccagatatcttcttttttccaaactgcgttaatgtattctcttacaaatattcacaagatgaattcagtaatatgagtaaaacggaacgtgataatttctcattggctgtgtttccagtgataaaacatagatggcataacgcacacgttgtaaaacataaaggaatatacaaagttagtacagaagcacgtggaaaaaaagtatctcctccatcactaggaaaacccgcacatataaacctaatgtcgaagcaatatatatatagtgagtatgcaataagctttgaatgttatagttttctaaaatgtataacaaatacagaaatcaattcgttcgatgagtatatattaagaggactattagaagctggtaatagtttacagatattttccaattccgtaggtaaacgaatagatactataggtgtactagggaataagtatccatttagcaaaattccattggcctcattaactcctaaagcacaacgagagatatttttagcgtggatttctcatagacctgtagttttaactggaggaaccggagtgggtaagacgtcacaggtacccaagttattgctttggtttaattatttatttggtggattctcttctctagataaaatcactgactttcacgaaagaccagtcattctatctcttcctaggatagctttagttagattgcatagcaataccattttaaaatcattgggatttaaggtactagatggatctcctatctctttacggtacggatctataccggaagaattaataaacaaacaaccaaaaaaatatggaattgtattttctacccataagttatctctaacaaaactatttagttatggcactattattatagacgaagttcatgagcatgatcaaataggagatattattatagcagtagcgagaaaacatcatacgaaaatagattctatgtttttaatgactgccacgttagaggatgacagggaacgtctaaaaatatttttacctaatcccgcatttatacatattcctggagatacactgtttaaaattagcgaggtatttattcataataagataaatccatcttccagaatggcatatatagaagaagaaaagagaaatttagttactgctatacagatgtatactcctcctgatggatcatccggtatagtctttgtggcatccgttgcacagtgtcacgaatataaatcatatttagaaaaaagattaccgtatgatatgtatattattcatggtaaggtcttagatatagacgaaatattagaaaaagtgtattcatcacctaatgtatcgataattatttctactccttatttggaatccagcgttactatacgcaatgttacacacatttatgatatgggtagagtttttgtccccgctccttttggaggatcacaacaatttatttctaaatctatgagagatcaacgaaaaggaagagtaggaagagttaatcctggaacatacgtatatttctatgatctgtcttatatgaaatctatacagcgaatagattcagaatttctacataattatatattgtacgctaataagtttaatctaacactccccgaagatttgtttataatccctacaaatttggatattctatggcgtacaaaggaatatatagactcgttcgatattagtacagaaacatggaataaattattatccaattattatatgaagatgatagagtatgctaaactttatgtactaagtcctattctcgctgaggagttggataactttgagaggacgggagaattaactagtattgtacaagaagccattttatctctaaatttacaaattaagattttaaaatttaaacataaagatgatgatacgtatatacacttttgtagaatattattcggtgtctataacggaacaaacgctactatatattatcatagacctctaacgggatatatgaatatgatttcagatactatatttgttcctgtagataataactaaaaatcaaaatctaatgaccacatctttttttagagatgaaaaattttccacatctccttttgtagacacgactaaacattttgcagaaaaaagtttattattatttagataatcgtatacttcatcagtgtagatagtaaatgtgaacagataaaaggtattcttgctcaatagattggtaaattccatagaatatattaatcctttcttcttgagatcccacatcatttcaaccaaagacgttttatccaatgatttacctcgtactataccacatacaaaactagattttgcagtgatgtcgtacctggtattcctaccaaacaaaattttacttttagttcttttagaaaattctaaggtagaatctctatttgtcaatatgtcatctatggaattaccactagcaaaaaatgatagaaatatatattgatacatcgcagctggttttgatctactatactttaaaaacgaatcagattccataattgcttgtatatcatcagctgaaaaactatgttttacacgtattccttcggcatttctttttaatgatatatcttgtttagacaatgataaagttatcatgtccatgagagacgcgtctccgtatcgtataaatatttcattagatgttagacgcttcattaggggtatacttctataaggtttcttaattagtccatcattggttgcgtcaagaactactatctgatgttgttgggtatctctagtgttacacatggccttactaaagtttgggtaaataactatgatatctctattaattatagatgtatatatttcattcgtcaaggatattaatatcgacttactatcgtcattaatacgtgtaatgtaatcatataaatcatgcgatagccaaggaaaattcaaatagatgttcatcatataatcgtcgctataattcatattaatactttgacattgactaatttgtaatatagcctcgccacgaagaaagctctcgtattcagtttcatcgataaaggataccgttaaatataactggttgccgatagtctcatagtctattaagtggtaagtttcgtataaatacagaatccctaaaatattatctaatgtgggattaatccttaccataactgtataaaatggagccggagtcataactattttaccgtttgtacttactggaatagatgaaggaataatctccggacatgatggtaaagacccaaatgtctgtttgaagaaatccaatgttccaggtcctaatctcttgacaaaaattacgatattcgatcccgatatcctttgcattctatttaccagcatatcacgaactatattaagattatctatcatgtctattctcccaccgttatataaatcgcctccgctaagaaacgttagtatatccatacaatggaatacttcatttctaaaatagtattcgttttctaattctttaatgtgaaatcgtatactagaaagggaaaaattatctttgagttttccattagaaaagaaccacgaaactaatgttctgattgcgtctgactccgtcgctgaattaatagatttacaccaaaaactcatataacttctagatgtagaagcattcgctaaaaaattagtagaatcaaaggatataagtagatgttccaacaagtgagcaattcccaagatttcatctatatcattctcgaatccgaaattagaaattcccaagtagatatcctttttcatccgatcattgatgaaaatacgaactttattcggtaagacgatcatttactaaggagtaaaataggaagtaacgttcgtatatcgttatcgtcgtataaattaaaggtgtgttttttgccattaagagacattataattttaccaatattggaattataatataggtgtatttgagcactagaaacggtcgatgcatcggtaaatatagctgtatctaatgttctagtcggtatttcttcatttcgctgtctaatgatagcgttttctctatctgtttccattacagctgcctgaagtttattggtcggataatatgtaaaataataagaaatacatacgaataacaaaaataaaataagatataataaagatgccatttagagatctaattttgttcaacttgtccaaattcctacttacagaagatgaggaatcgttggagatagtatcttccttatgtagaggatttgaaatatcttacgatgacttaatatcgtactttccagataggaaataccataaatatatttctaaggtatttgaacatgtagatttatcggaggaattaagtatggaattccatgatacaactctgagagatttagtatatcttagattgtacaagtattccaagtatatacggccgtgttataaattaggagataatctaaaaggtatagttgttataaaggacagaaatatatatattagagaagcaaatgatgacttgatagaatatctcctcaaggaatacactcctcagatttatacatattctaatgagcgagttcccatagctggttcaaaattaattctttgtggattttctcaagttacatttatggcgtatacaacgtcgcatataacaacaaataaaaaggtagatgttctcgtttccaaaaaatgtatagatgaactagtcgatccaataaattatcaaatacttcaaaatttatttgataaaggaagcggaacaataaacaaaatactcaggaagatattttattcggtaacaggtggccaaactccataggtagctttttctatttcggattttagaatttccaaattcaccagcgatttatcggttttggtgaaatccaaggatttattaatgtccacaaatgccatttgttttgtctgtggattgtatttgaaaatggaaacgatgtagttagatagatgcgcggcgaagtttcctattagggttccgcgcttcacgtcacccaacatacttgaatcaccatcctttaaaaaaaatgataagatatcaacatggagtatatcatactcggattttaattcttctactgcctcactgacattttcacaaatactacaatacggtttaccgaaaataatcagtacgttcttcatttatgggtatcaaaaacttaaaatcgttactgctggaaaataaatcactgacgatattagatgataatttatacaaagtatacaatggaatatttgtggatacaatgagtatttatatagccgtcgccaattgtgtcagaaacttagaagagttaactacggtattcataaaatacgtaaacggatgggtaaaaaagggaggacatgtaaccctttttatcgatagaggaagtataaaaattaaacaagacgttagagacaagagacgtaaatattctaaattaaccaaggacagaaaaatgttagaattagaaaagtgtacatccgaaatacaaaatgttaccggatttatggaagaagaaataaaggcagaaatgcaattaaaaatcgataaactcacatttcaaatatatttatctgattatgataacataaaaatatcattgaatgagatactaacacatttcaacaataatgagaatgttacattattttattgtgatgaacgagacgcagaattcgttatgtgtctagaggctaaaacacagttctctaccacaggagaatggccgttaataataagtaccgatcaggatactatgctattcgcgtctgctgataatcatcctaagatgataaaaaacttaactcaactgtttaaatttgttccctcggcagaggataactatttagcaaaattaactgcattagtgaatggatgtgatttctttcctggactctatggggcatctataacacccaacaacttaaacaaaatacaattgtttagtgattttacaatcgataatatagtcactagtttggcaattaaaaattattatagaaagactaactctaccgtagacgtgcgtaatattgttacgtttataaacgattacgctaatttagacgatgtctactcgtatattcctccttgtcaatgcactgttcaagaatttatattctccgcattagatgaaaaatggaatgaatttaaatcatcttatttagagagcgtgccgttaccctgccaattaatgtacgcattagaaccacgtaaggagattgatgtttcagaagttaaaactttatcatcttatatagatttcgaaaatactaaatcagatatcgatgttataaaatctatatcctcgatttttggatattctaacgaaaactgtaacaccatagtgttcggcatctataaggataatttactactgagtataaataattcattttactttaacgatagtctgttaataaccaatactaaaagtgataatataataaatataggttactagattaaaaaatggtgttccagctcgtgtgttctacatgcggcaaagatatttctcacgaacgatataaattgattatacgaaaaaaatcattaaaggatgtactagtcagtgtaaagaacgaatgttgtaggttaaaattatctacacaaatagaacctcaacgtaacttaacagtgcaacctctattggatataaactaatggatccggttaattttatcaagacatatgcgcctagaggttctattatttttattaattatgccatgtcattaactagtcatttgaatccatcgatagaaaaacatgtgggtatttattatggtacgttattatcggaacacttggtagttgaatctacctatagaaaaggagttagaatagtcccattggatagattttttgaaggatatcttagtgcaaaagtatacatgttagagaatattcaagttatgaaaatagcagctgatatgtcgttaactttactaggtattccatatggatttggtcatgatagaatgtattgttttaaattggtagctgaatgttataaaaatgccggtattgatacatcgtctaaacgaatattaggtaaagatatttttctgagccaaaactttacagatgataatagatggataaagatatatgattctaataatttaacattttggcaaattgattaccttaaagggtgagttaatatgcataactactcctccgttgttttttccctcgttctttttcttaacgttgtttgccatcactctcataatgtaaagatattctaaaatggtaaacttttgcatatcggatgcagaaattggtataaatgttgtaattgtattatttcccgtcaatggactagtcacagctccatcagttttatatcctttagagtatttctcactcgtgtctagcattctagagcattccatgatctgtttatcgttgatattggccggaaagatagattttttattttttattatattactattggcaattgtagatataacttctggtaaatatttttctaccttttcaatctcttctattttcaagccggctatatattctgctatattgttactagtatcaataccttttctggctaagaagtcatatgtggtattcactatatcagttttaactggtagttccattagcctttccacttctgcagaataattagaaattggttctttaccagaaaatccagctactataataggctcaccgatgatcattggcaaaatcctatattgtaccagattaatgagagcatatttcatttccaataattctgctagttcttgagacattgatttatttgatgaatctatttggttctctagatactctaccatttctgccgcatacaataacttgttagataaaatcagggttatcaaagtgtttagtgtggctagaatagtgggcttgcacgtattaaagaatgctgtagtatgagtaaaccgttttaacgaattatatagtctccagaaatctgtggcgttgcatacatgaactgaatgacatcgaagattgtccaatatttttaatagctgctctttgtccattatttctatatttgactcgcaacaattgtagataccattaatcactgattcctttttcgatgccggacaatagcacaattgtttagctttggactctatgtattcagaattaatagatatatctctcaatacagattgcactatacattttgaaactatgtcaaaaattgtagaacgacgctgttctgtagccatttaactttaaataatttacaaaaatttaaaatgagcatccgtataaaaatcgataaattgcgccaaattgtggcatatttttcagagttcagcgaagaagtgtctataaatgtagacttgacggatgaattaatgtatatttttgccgccttgggcggatctgtaaacatttgggccattatacctctcagtgcatcagtgttctaccgcggagccgaaaatattgtgtttaaccttccagtgtccaaggtaaaatcgtgtttgtgtagttttcacaatgatgctatcataaatatagaacctgatctggaaaataatctagtaaaactttctagttatcatgtagtaagtgtcgattgtaacaaggaactgatgcctattaggacagatactactatttgtctaagtatagatcaaaagaaatcttacgtatttaattttcacaagtatgaagaaaaatgttgtggtagaaccgtcattcatctagaatggttgttgggctttatcaagtgtattagtcagcatcagcatttggctattatgtttaaagatgacaatattattatgaagactcctggtaatactgatgcgttttccagggaatattctatgactgaatgttctcaagaactacaaaagttttctttcaaaatagctatctcgtctctcaacaaactacgaggattcaaaaagagagtcaatgtttttgaaactagaatcgtaatggataatgacgataacattctaggaatgttgttttcggatagagttcaatcctttaagattaacatctttatggcgtttttagactaatactttcaatgagataaatatgggtggcggagtaagtgttgagctccctaaacgggatccacctccgggagtacccactgatgagatgttattaaacgtggataaaatgcatgacgtgatagctcccgctaagcttttagaatatgtgcatataggaccactaacaaaagataaagaggataaagtaaagaaaagatatccagagtttagattagtcaacacaggacccggtggtctttcggcattattaagacaatcatataatggaaccgcacccaattgctgtcgcacttttaatcgtactcattattggaagaaggatggaaagatatcagataagtatgaagagggtgcagtattagaatcgtgttggcccgacgtc-cacgacactggaaaatgcgatgttgatttattcgactggtgtcagggggatacgttcgatataaacatatgccatcagtggatcggttcagcctttaataggagtgatagaactgtagagggtcgacaatcgttaataaatctgtataataagatgcaaagattatgtagtaaagatgctagtgtaccaatatgtgaattatttttgcatcatttacgcgcacacaatacagaagatagtaaagagatgatcgattatattctaagacaacagtcggcggactttaaacagaaatatatgagatgtagttatcccactagagataagttagaagagtcattaaaatatgcggaacctcgagaatgttgggatccagagtgttcgaatgccaatgttaatttcttactaacacgtaattataataatttaggactttgcaatattgtacgatgtaatacgagcgtgaataacttacagatggataaaacttcctcattaagattatcatgtggattaagcaatagtgatagattttctactgttcccgtcaatagagcaaaagtagttcaacataatattaaacattcgttcgacctaaaattgcatttgatcagtttattatctctcttggtaatatggatactaattgtagctatttaaatgggtgccgcagcaagcatacagacgactgtgaatacactcagtgaacgtatctcgtctaaattagaacaagaagcgaacgctagtgctcaaacaaaatgtgatatagaaatcggaaatttttatatccgacaaaaccatggatgtaacatcactgttaaaaatatgtgctctgcggacgcggatgctcagttggatgctgtgttatcagccgctacagaaacatatagtggattaacaccggaacaaaaagcatacgtaccagctatgtttactgctgcgttaaacattcagacgagtgtaaacactgttgttagagattttgaaaattatgtgaaacagacttgtaattctagcgctgttgtcgataacaaattaaagatacaaaacgtaattatagatgaatgttacggagccccaggatctccaacaaatttggaatttattaatacaggatctagcaaaggaaattgtgccattaaggcgttgatgcaattgactactaaggccactactcaaatagcacctagacaagttgctggtacaggagttcagttttatatgattgttatcggtgttataatattggcagcgttgtttatgtactatgccaagcgtatgctgttcacatccaccaatgataaaatcaaacttattttagccaataaggaaaacgtccattggactacttacatggacacattctttagaacttctccgatgattattgctaccacggatatacaaaactgaaaatatattgataatattttaatagattaacatggaagttatcgctgatcgtctagacgatatagtgaaacaaaatatagcggatgaaaaatttgtagattttgttatacacggtctagagcatcaatgtcctgctatacttcgaccattaattaggttgtttattgatatactattatttgttatagtaatttatatttttacggtacgtctagtaagtagaaattatcaaatattgttggtgttggtggcgctagtcatcacattaactatttttttattactttatactataatagtactagactgacttctaacaaacatctcacctgccataaataaatgcttgatattaaagtcttctatttctaacactattccatctgtggaaaataatactctgacattatcgctaattgatacatcggtaagtgatatgcctataaagtaataatcttctttgggcacatataccagtgtaccaggttctaacaacctatttactggtgctcctgtagcatactttttttttaccttgagaatatccattgtttgcttggtcaatagtgatatgtgattttttatcaaccactcaaaaaagtaattggagtgttcatatcctctacgggctattgtctcatgaccgtgtatgaaatttaagtaacacgactgtggtagatttgttctatagagccggttgccgcaaatagatagaactaccaatatgtctgtacaaatgttaaacattaattgattaacagaaaaaacaatgttcgttctgggaatagaaaccagattaaaacaaaattcattagaatatatgccacgtttatacatggaatataaaataactacagtttgaaaaataacagtatcatttaaacatttaacttgcggggttaatctcacaactttactgtttttgaactgttcaaaatatagcatagatccatgagaaatacgtttagccgcctttaatagaggaaatccaaccgcctttctggatctcaccaacgacgatagttctgaccagcaactcatttcttcatcatccacctgttttaacatataataggcaggagatagatatccatcattgcaatattccttctcgtaggcacacaatctaatattgataaaatctccattctcttctctgtatttattatcttgtctcggtggctgattaggctgtggtctatcgttgttgaatctattttggtcattaaatctttcatttcttcctggtatatttctatcacctcgtttggttggatttttgtctatattatcgtttgtaacatcggtacgggtattcatttatcacaaaaaaaacttctctaaatgagtctactactagaaaacctcatcgaagaagataccatattttttgcaggaagtatatctgagtatgatgatttacaaatggttattgctggtgcaaaatccaaatttccaagatctatgctttctatttttaatatagtacctagaacgatgtcaaaatatgagttggagttgattcataacgagaatatcacaggggcaatgtttaccacaatgtataatataagaaacaatttgggtctaggcgatgataaactaactattgaagccattgaaaactatttcttggatcctaacaatgaggttatgcctcttatcattaataatacggatatgactaccgtcattcctaaaaaaagtggtaggagaaagaataagaacatggttatcttccgtcaaggatcatcacctatcttgtgtattttcgaaactcgtaaaaagattaatatttataaagaaaatatggaatccgtatcgactaagtatacacctatcggagacaacaaggctttgatatctaaatatgcgggaattaatatcctgaatgtgtattctccttccacgtccatgagattgaatgccatttacggattcaccaataaaaataaactagagaaacttagtactaataaggaactagaatcgtatagttctagccctcttcaagaacccattaggttaaatgattttctgggactattggaatgtgttaaaaagaatattcctctaacagatattccgacaaaggattgattactataaatggagaatgttcctaatgtatactttaatcctgtgtttatagagcccacgtttaaacattctttattaagtgtttataaacacagattaatagttttatttgaagtattcgttgtattcattctaatatatgtattttttagatctgaattaaatatgttcttcatgcctaaacgaaaaatacccgatcctattgatagattacgacgtgctaatctagcgtgtgaagacgataaattaatgatctatggattaccatggataacaactcaaacatctgcgttatcaataaatagtaaaccgatagtgtataaagattgtgcaaagcttttgcgatcaataaatggatcacaaccagtatctcttaacgatgttcttcgcagatgatgattcattttttaagtattttgctagtcaagatgatgaatcttcattatctgatatattgcaaatcactcaatatctagactttctgttattattattgatccaatcaaaaaataaattagaagctgtgggtcattgttatgaatctctttcagaggaatacagacaattgacaaaattcacagactctcaagattttaaaaaactgtttaacaaggtccctattgttacagatggaagggtcaaacttaataaaggatatttgttcgactttgtgattagtttgatgcgattcaaaaaagaatcagctctagctaccaccgcaatagatcctgttagatacatagatcctcgtcgtgatatcgcattttctaacgtgatggatatattaaagtcgaataaagttgaaaaataattaattctttattgttatcatgaacggcggacatattcagttgataatcggccccatgttttcaggtaaaagtacagaattaattagacgagttagacgttatcaaatagctcaatataaatgtgtgactataaaatattctaacgataatagatacggaacgggactatggacacatgataagaataattttgcagcattggaagtaactaaactatgtgatgtcttggaagcaattacagatttctccgtgataggtatagatgaaggacagttctttccagacattgttgaattctgtgagcgtatggcaaacgaaggaaaaatagttatagtagccgcgctcgatgggacatttcaacgtagaccgtttaataatattttgaatcttattccattatctgaaatggtggtaaaactaactgcagtgtgtatgaaatgctttaaggaggcttccttttctaaacgattaggtacagaaaccgagatagaaataataggaggtaatgatatgtatcaatctgtgtgtagaaagtgttacatcgactcataatattatattttttatctaaaaaactaaaaataaacattgattaaattttaatataatacttaaaaatggatgttgtgtcgttagataaaccgtttatgtattttgaggaaattgataatgagttagattacgaaccagaaagtgcaaatgaggtcgcaaaaaaactgccgtatcaaggacagttaaaactattactaggagaattattttttcttagtaagttacagcgacacggtatattagatggcgccaccgtagtgtatataggatctgctccaggtacacatatacgttatttgagagatcatttctataatttaggagtgatcatcaaatggatgctaattgacggccgccatcatgatcctattctaaatggattgcgtgatgtgactctagtgactcggtttgttgatgaggaatatctacgatccatcaaaaaacaactacatccttctaagattattttaatttctgatgtgcgatccaaacgaggaggaaatgaacctagtactgcggatttactaagtaattatgctctacaaaatgtcatgattagtattttaaaccccgtggcgtctagtcttaaatggagatgcccgtttccagatcaatggatcaaggacttttatatcccacacggtaataaaatgttacaaccttttgctccttcatattcagctgaaatgagattattaagtatttataccggtgagaatatgagactgactcgagttaccaaatcagacgctgtaaattatgaaaaaaagatgtattaccttaataagatagtccgcaacaaagtagttattaactttgattatcctaatcaggaatatgactattttcacatgtactttatgttgaggaccgtatactgcaataaaacatttcctactactaaagcaaagatactatttctacaacaatctatatttcgtttcttaaatattccaacgacatcaactgaaaaagttagtcatgaaccaatacaacgtaaaatatctagcaaagattctatgtctaaaaacagaaatagcaagagatccgtacgcggtaataaatagaaacgtactactgagatatactaccgatatagagtataatgatttagttactttaataaccgttagacataaaattgattctatgaaaactgtgtttcaggtatttaacgaatcatccataaattatactccggttgatgatgattatggagaaccaatcattataacatcgtatcttcaaaaaggtcataacaagtttcctgtaaattttctatacatagatgtggtaatatctgacttatttcctagctttgttagactagatactacagaaactaatatagttaatagtgtactacaaacaggcgatggtaaaaagactcttcgtcttcctaaaatgttagagacggaaatagttgtcaagattctctatcgtcctaatataccattaaaaattgttagatttttccgcaataacatggtaactggagtagagatagccgatagatctgttatttcagtcgctgattaatcaattagtagagatgagataagaacattataataatcaataatatatcttatatctgtttagaaaaatgctaatattaaaatagctaacgctagtaatccaatcggaagccatttgatatctataatagggtatctaatttcctgattcagatagcgtacggctatattctcggtagctactcgtttggaatcacagacattatttacatctaatttactatctgtaatggaaacgtttcccaatgaaatggtacaatcagatacattacatcttgatatatttttttttaaagaggctggtaacaacgcatcgcttcgtttacatggctcgtaccaacaataatagggtaatcttgtatctattcctatccgtactatacttttatcaggataaatacatttacatcgtatatcgtctttgttagtatcacagaatgcataaatttgttcgtccgtcatgataaaaatttaaagtgtaaatataactattatttttatagttataataaaaagggaaatttgattgtataccttcggttctttaaaagaaactgacttgataaaaatggctgtaatctctaaggttacgtatagtctatacgatcaaaaagagattaatgccacagatattatcattagtcatattaaaaatgacgacgatatcggtaccgttaaagatggtagactaggtgctatggatggggcattatgtaaaacttgtgggaaaacggaattggaatgtttcggtcactggggtaaagtaagtatttataaaactcatatagttaagcctgaatttatttcagaaattattcgtttactgaatcatatatgtattcattgcggattattgcgttcacgagaaccgtattccgacgatattaacctaaaagagttatcggtacacgctcttaggagattaaaggataaaatattatccaagaaaaagtcatgttggaacagcgaatgtatgcaaccgtatcaaaaaattactttttcaaagaaaaaggtttgtttcgtcaacaagttggatgatattaacgttcctaattctctcatctatcaaaagttaatttctattcatgaaaagttttggccattattagaaattcatcaatatccagctaacttattttatacagactactttcccatccctccgttgattattagaccggctattagtttttggatagatagtatacccaaagagacaaatgaattaacttacttattaggtatgatcgttaagaattgtaacttgaatgctgatgaacaggttatccagaaggcggtaatagaatacgatgatattaaaattatttctaataacactaccagtatcaatttatcatatatcacatccggcaaaaataatatgattagaagttatatcgtcgctcggcgaaaagatcagaccgctagatccgtaattggtcccagtacatctatcaccgttaatgaggtaggaatgcccacatatattagaaatacacttacagaaaagatatttgttaatgcctttacagtggataaagttaaacaactattagcatcaaaccaagttaaattttactttaataaacgattaaaccaattaacaagaatacgtcaaggaaagtttatcaaaaataaaatacatttattgcctggtgattgggtagaagtagctgttcaagaatatacaagtattatttttggaagacaaccgtctctacatagatacaacgtcatcgcttcatctatcagagctaccgaaggagatactatcaaaatatctcccggaattgccaactctcaaaatgctgattttgacggagatgaagaatggatgatattggagcaaaatcctaaagccgtagttgaacaaagtattcttatgtatccgacaacgttactcaaacacgatattcatggagcccccgtttatggatctattcaagatgaaatcgtagcagcgtattcattgtttaggatacaagatctttgtttagatgaagtattgaacatcttggggaaatatggaagagagttcgatcctaaaggtaaatgtaaattcagcggtaaagatatctatacttacttgataggtgaaaagattaattatccgggtctcttaaaggatggtgaaattattgcaaacgacgtagatagtaattttgttgtagctatgaggcatctgtcattggctggactcttatccgatcataaatcgaacgtggaaggtatcaactttattatcaagtcatcttatgtttttaagagatatctatctatatacggttttggggtgacattcaaagatctgagaccaaattcgacgttcactaataaattggaggctatcaacgtagaaaaaatagaacttatcaaagaagcatacgccaaatatctcaaagatgtaagagacgggaaaatagttccattatctaaagctttagaggcggactacttggaatccatgttatccaacttgacaaatcttaatatcagagagatagaagaacatatgagacaaacgctgatagatgatccagataataacctcctgaaaatggccaaagcgggttataaagtaaatcccacagaactaatgtatattctaggtacttatggacaacagaggatagatggcgaaccagcagagactcgagtattgggtagagtcttaccttactatcttccagactctaaggatccagaaggaagaggttatattcttaattctttaacaaaaggattaacgggttctcaatattactttttgatgctggttgcaagatctcaatctactgatattgtctgtgaaacatcacgtaccggaacactggctagaaaaatcattaaaaagatggaggatatggtggtcgacggatacggacaagtagttataggtaatacgctcatcaagtacgcagccaattataccaaaattctaggctcagtatgtaaacctgtagatcttatctatccagatgagtccatgacttggtatttggaaattagtgctttgtggaataaaataaaacagggattcgtttactctcagaaacagaaacttgcaaagaagacattggcgccgtttaatttcctagtattcgtcaaacccaccactgaggataatgctattaaggttaaggatctgtacgatatgattcataacgtcattgatgatgtgagagagaaatacttctttacggtatctaatatagattttatggagtatatattcttgacgcatcttaatccttctagaattagaattacaaaagaaacggctattactatctttgaaaagttctatgaaaaactcaattatactctaggtggtggaactcctattggaattatttctgcacaggtattgtctgagaagtttacacaacaagccctgtccagttttcacactactgaaaagagtggtgctgtaaaacaaaaacttggtttcaacgagtttaataacttgactaatttgagtaagaataagaccgaaattatcactctggtatccgatgatatctctaaacttcaatctgttaagattaatttcgaatttgtatgtttgggagaattaaatccagacatcactcttcgaaaagaaacagatagatatgtagtagacataatagtcaatagattatacatcaagagagcagaaataaccgaattagtcgtcgaatatatgattgaacgatttatctcctttagcgtcattgtaaaggaatggggtatggagacattcattgaggacgaggataatattagatttactatctacctaaatttcgttgaaccggaggaattgaatcttagtaagtttatgatggttcttccaggtgccgccaacaagggcaagattagtaaattcaagattcctatctctgactatacgggatataacgacttcaatcaaacaaaaaagctcaataagatgactgtagaactcatgaatctaaaagaattgggttctttcgatttggagaacgtcaacgtgtatcctggagtatggaatacatacgatatctttggtattgaggccgctcgtggatacttgtgcgaagccatgttaaacacctatggagaaggtttcgattatctgtaccagccttgtgatcttctcgctagtttactatgtgctagttacgaaccagaatcagttaataaattcaagttcggtgcagctagtactcttaagagagctacgttcggagataataaagcattgttaaacgcggctcttcataaaaagtcagaacctattaacgataatagtagctgccacttttttagcaaggtccctaatataggaactggatattacaaatactttatcgacttgggtcttctcatgagaatggaaaggaaactatctgataagatatcttctcaaaagatcaaggagatagaagaaacagaagacttttaattcttatcaataacatatttttctatgatctgtcttttaaacgatggattttccacaaatgcgcctctcaagtccctcatagaatgatacacgtataaaaaatatagcataggtgatgactccttatttttagacattagatatgccaaaatcatagccccgcttctatttactcctgcaacacaatgaaccaacacgggctcgtttcgttgatcacatttagataagaaggcggtcacgtcgtcaaaatatttactaatatcagtagttgtatcatctaccaacggtatatgaataatattaatattagagttaggtaatgtatatttatccatcgtcaaatttaaaacatatttgaacttaacttcagatgatggtgcatccatagcatttttataatttcccaaatacacattatttgttactcttgtcattatagtgggagatttggctctgtgcatatctccagttgaacgtagtagtaagtatttatacaaacttttcttatccatttataacgtacaaatggataaaactactttatcagtaaacgcatgcaatttagaatacgttagagaaaaggctatagtaggcgtacaagcagccaagacatcaacacttatattttttgttattatattggcaattagtgcgctattactctggtttcagacgtctgataatccagtctttaatgaattaacgagatatatgcgaattaaaaatacggttaacgattggaaatcattaacggatagcaaaacaaaattagaaagcgatagaggtagacttctagccgctggtaaggatgatatattcgaattcaaatgtgtggatttcggcgcctattttatagctatgcgattggataagaaaacatatctgccgcaagctattaggcgaggtactggagacgcgtggatggttaaaaaggcggcaaaagtcgatccatctgctcaacaattttgtcagtatttgataaaacacaagtctaataatgttattacttgtggtaatgagatgttaaatgaattaggttatagcggttattttatgtcaccgcattggtgttccgatcttagtaatatggaataagtgttagataaatgcggtaacaaatgttcctgtaaggaaccataacagtttagatttaacattaaagatgagcataaacataataaacaaaattacaatcaaacctataacattaatatcaaacaatccaaaaaatgaaatcaatggagtagtaaacgtgtacataactcctggataacgtttagcagctaccgttcctattctagaccaaaaatttggtttcatggtttcgaagcggtgttctgcaacaagacgaggatcgtgttctacatatttggcagagttatccattatttgcctgttaatcttcatttcgttttcgattctggctatttcaaaataaaatcccgatgatagacctccagactttataatttcatctacgatgttcagcgccgtagtaactctaataatataggcggataagctaacatcataccctcctgtatatgtaaatatggcatgatctttgtctattacaagctcggttttaactttatttcctgtaataatttctctcatctgtaggatatctattttcttgtcatgtattgccttcaagacgggacgaagaaacgtaatatcctcaataacgttatcgttttctataataactacatattctacatttttattttctagctcggtaaaaaatttagaatcccatagggctaaatgtctagcgatatttcttttcgtttcctctgtacacatagtgttacaaaaccctgaaaagaagtgagtatacttgtcatcatctctaatatttcctccagtccattgtataaacacataatccttgtaatgatctggatcatcattgactatcacaacatctcttttttcttgcataacttcattgtccttcacatcatcgaacttctgatcattaatatgctcatgaacattaggaaatgtttctgatggaggtctatcaataactggcacaacaataacaggagttttcaccgccgccatttagttattgaaattaatcatatacaactctctaatacgagttatattttcgtctatccattgtttcacattgacatatttcgacaaaaagatataaaatgcgtattccaatgcttctctgtttaatgaattactaaaatatacaaacacgtcactgtctggtaataaataatatcttagaatattgtaacaatttattttgtattgcacatgttcgtgatctatgagttcttcttcaaatggcataggatctccgaatctgaaaacgtataaataggagttagaataataatatttgagagtattggtaatgtataaactctttagcggtataattagtttttttctctcgatttctatttttagatgtgatggaaaaatgactaattttgtagcattagtatcatgaactctaatcaaaatcttaatatcttcgtcacatgttagctctttgaagtttttaagagatgcatcagttggttttacagatggagtaggtgcaacaattttttgtttaatgcatgcatgtattggagccattgtcttaactataatggtgcttgtatcgaaaaactttaatgcggataacggaagctcttcgccgcgactttctacgtcgtaattgggttctaatgccgatctctgaatggatactagttttctaagttctaatgtaattctctgaaaatgtaaatccaattcctccggcattatagatgtgtatacatcggtaaataaaactatagtatccaacgatcccttctcgcaaattctagtcttaaccaagaaatcgtatataactacggagatggcgtatttaagagtggattcttctaccgttttgttcttggatttcatataagaaactataaagtccgcactactgttaagaatgatcactaacgcaactatatagttcaaattaagcatcttggaaacataaaataactctgtagatgatacttgactttcgaataagtttgcagacaaacgaagaaagaacagacctctcttaatttcagaagaaaactttttttcgtattcctgacgtctagagtttatatcaataagaaagttaagaattagtcggttaatgttgtatttcattacccaagtttgagatttcataatattgtcaaaagacatgataatattaaagataaagcgctgactatgaacgaaatagctatatggttcgctcaagaatatagtcttgttaaacgtggaaacgataactgtatttttaatcacgtcagcggcatctaaattaaatataggtatatttattccacacactctacaatatgccacaccatcttcataataaataaattcgttagcaaaattattaattttagtgaaatagttagcgtcaactttcatagcttccttcaatctaatttgatgctcacatggcgcgaattctactctaacatcccttttccatgcctcaggttcatcgatctctataatatctagtttcttgcgtttcacaaacacaggctcgtctctcgcgatgagatctgtatagtaactatgtaaatgataactagatagaaagatgtagctatatagatgacgatcctttaagagaggtataataactttaccccaatcagatagactgttgttatggtcttcggaaaaagaatttttataaatttttccagtattttctaaatatacgtacttgatatctaagaaatccttaataataataggaatggataatccgtctattttataaagaaatacatatcgcatattatacttttttttggaaattggaataccgatgtgtctacataaatacgcaaagtctaaatattttttagagaatcttagttggtccaaattcttttccaagtacggtaatagatttttcatattgaacggtatcttcttgatctctggttctaattccgcattaaatgatgaaactaagtcactatttttataactaacgattacatcacctctaacatcatcatttaccaggatactgatcttcttttgtcgtaaatacatgtctaatgtgttaaaaaaaagatcatacaagttatacgtcatttcatctgtagtattcttgtcattgaaggataaactcgtactaatctcttctttaacagtctgttcaaatttatatcctatatatgaaaaaatagcaaccagtgtttgatcatccgcgtcaatattctgttctatcgtagtgtataacaatcttatatcttcttctgtgatagtcgatacgttataaaggttgataacgaaaatatttttatttcgtgaaataaagtcattgtaggattttggacttatattcgtgtctagtagatatgattttatttttggaatgatctcaattaaaatagtctctttagagtccatttaaagttacaaacaactaggaaattggtttatgatgtataatttttttagtttttatagattctttattctatacttaaaaaatgaaaataaatacaaaggttcttgagggttgtgttaattgaaagcgataaataatcataaattatttcattatcgcgatatccgttaagtttgtatcgtaatggcgtggtcaattacgaataaagcggatactagtagtttcacaaagatggctgaaatcagagctcatctaagaaatagcgctgaaaataaagataaaaacgaggatattttcccggaagatgtaataattccatctactaagcccaaaaccaaacgaaccactactcctcgtaaaccagcggctactaaaagatcaaccaaaaaggataaagaaaaggaggaagtggaagaagtagttatagaggaatatcatcaaacaactgaagaaaattctccacctccgtcatcatctcctggagtcggcgacattgtagaaagcgtggccgctgtagagctcgatgatagcgacggggatgatgaacctatggtacaagttgaagctggtaaagtaaatcatagtgctagaagcgatctctctgacctaaaggtggctaccgacaatatcgttaaagatcttaagaaaattattactagaatctctgcagtatcgactgttctagaggatgttcaagcagctggtatctctagacaatttacttctatgactaaagctattacaacactatctgatctagtcaccgagggaaaatctaaagttgttcgtaaaaaagttaaaacttgtaagaagtaaatgcgtgcacttttttataaagatggtaaactgtttaccgataataattttttaaatcctgtatcagacgataatccagcgtatgaggttttgcaacatgttaaaattcctactcatttaacagatgtagtagtatatgaacaaacgtgggaagaggcattaactagattaatttttgtgggaagtgattcaaaaggacgtagacaatacttttacggaaaaatgcatatacagaatcgcaatgctaaaagagatcgtatttttgttagagtatataacgttatgaaacgaattaattgttttataaacaaaaatataaagaaatcgtccacagattccaattatcagttggcggtttttatgttaatggaaactatgttttttattagatttggtaaaatgaaatatcttaaggagaatgaaacagtagggttattaacactaaaaaataaacacatagaaataagtcccgatgaaatagttatcaagtttgtaggaaaggacaaagtttcacatgaatttgttgttcataagtctaatagactatataaaccgctattgaaactgactgatgattctagtcccgaagaatttctgttcaacaaactaagtgaacgaaaggtatatgaatgtatcaaacagtttggtattagaatcaaggatctccgaacgtatggagtcaattatacgtttttatataatttttggacaaatgtaaagtccgtatctcctcttccatcaccaaaaaagttgatagcattaactatcaaacaaactgctgaagtggtaggtcatactccatcaatttcaaaaagagcttatatggcaacgactattttagaaatggtaaaggataaaaattttttagacgtagtatctaaaactacgttcgatgaattcctatctatagtcgtagatcacgttaaatcatctacggatggatgataatagatctttacacaaataattacaagaccgataaatggaaatggataaacggatgaaatctctcgctatgacagctttcttcggagagctaaacacgttagatattatggcattgataatgtctatatttaaacaccatccaaacaataccattttttcagtggataaggatggtcaatttatgattgatttcgaatacgataattataaggcttctcaatatttggatctgaccctcactccgatatctggaaatgaatgcaagactcacgcatctagtatagccgaacaattggcgtgtgtggatattattaaagaggatattagcgaatatatcaaaactactccccgtcttaaacgatttataaaaaaataccgcaatagatcatatactcgtatcagtcgagatacagaaaagcttaaaatagctctagctaaaggcatagattacgaatatataaaagacgcttgttaataagtaaatgaaaaaaaactagtcgtttataataaaacacaatatggatgccaacatagtatcatcttctactattgcgacgtatatagacgctttagcgaagaatgcttcagaattagaacagaggtctaccgcatacgaaataaataatgaattggaactagtatttattaaaccgccattgattacgttgacaaatgtagtaaatatctccacgattcaggaatcgtttattcgatttaccgttactaataaggaaggtatcaaaattagaactaagattccattatctaaggtacatggtctagatgtaaaaaatgtgcagttggtagatgctatagataacatagtttgggaaaagaaatcattagtgacggaaaatcgtcttcacaaagaatgcttgttgagactatcaacagaggaacgtcatatatttttggattacaagaaatatggatcctctatccgactagaattagtcaatcttattcaagcaaaaacaaaaaactttacgatagactttaagctaaaatattttctaggatctggcgctcaatctaaaagttctttattgcacgctattaatcatccaaagtcaaggcctaatacatctctggaaatagaatttacacctagagacaatgaaacagttccatatgatgaactaataaaggaattgacgactctctcgcgtcatatatttatggcttctccagagaatgtaattctttctccacctattaacgcacctataaagacttttatgttgcctaaacaagatatagtaggtctggatctggaaaatctatatgccgtaactaagactgacggcattcctataactatcagagttacatcaaaagggttgtattgttattttacacatcttggttatattattagatatccagttaagagaacaatagattccgaagtagtagtctttggtgaggcagttaaggataagaactggaccgtatatctcattaagctaatagagcccgtaaatgcaatcagtgatagactagaagaaagtaagtatgttgaatctaaactagtggatatttgtgatcggatagtattcaagtcaaagaaatacgaaggtccgtttactacaactagtgaagtcgtcgatatgttatctacatatttaccaaagcaaccagaaggtgttattctgttctattcaaagggacctaaatctaacattgattttaaaatcaaaaaggagaatactatagaccaaactgcaaatgtagtatttaggtacatgtccagtgaaccaattatctttggagagtcgtctatctttatagagtataagaaatttaccaacgataaaggctttcctaaagaatatggttctggtaagattgtgttatataacggcgttaattatctaaataatatctattgtttggaatatattaatacacataatgaagtgggtattaagtccgttgttgtacctattaagtttatagcagaattcttagtcaatggagaaatacttaaacctagaatcgataaaaccatgaaatatattaactcagaagactattatggaaatcaacataatatcatagtcgaacatttaagagatcaaagcatcaaaataggagatgtctttaacgaggataaactatcggatgttggacatcaatacgctgccaacaacgataaatttagattaaatccagaagttagttattttactaataaacgaactagagggccgttgggaattttatcaaactacgtcaagactcttcttatttctatgtattgttccaaaacatttttagacgattccaacaaacgaaaggtattagcgattgattttggaaacggtgctgacctggaaaaatacttttatggagagattgcgttattggtagcgacggatccggatgctgatgctatagctagaggaaatgaaagatacaacaaattaaattctggaattaaaaccaagtactacaaatttgactacattcaggaaactattcgatccgatacatttgtctctagtgtcagagaagtattctattttggaaagtttaatatcattgactggcagttcgctattcattattcttttcatccaagacattatgctacagtcatgaataacttatccgaactaactgcttctggaggcaaggtattaattactaccatggatggagacaaattatcaaaattaaccgataaaaagacttttataattcataagaatctacctagtagcgaaaactatatgtctgtagaaaaaatagctgatgatagaatagtggtatataatccatcaacaatgtctactccaatgactgaatacattatcaaaaagaacgatatagtcagagtgtttaacgaatacggatttgttcttgtagataatgttgatttcgctacaattatagaacgaagtaaaaagtttattaatggcgcatctacaatggaagatagaccgtctacaagaaactttttcgaactaaatagaggagccattaaatgtgaaggtttagatgtcgaagacttacttagttactatgttgtttatgtcttttctaagcggtaaataataatatggtatgggttctgatatccccgttctaaatgcattaaataattccaatagagcgatttttgttcctataggaccttccaactgtggatactctgtattattaatagatatattaatacttttgtagggtaacagaggttctacgtcttctaaaaataaaagttttataacatctggcctgttcataaataaaaacttggcgattctatatatactcttattatcaaatctagccattgtcttatagatgtgagctactgtaggtgtaccatttgattttctttctaatactatatatttctctcgaagaagttcttgcagatcatctgggaataaaatactactgttgagtaaatcagttattttttttatatcgatattgatggacatttttatagttaaggataataagtatcccaaagtagataacgacgataacgaagtatttatacttttaggaaatcacaatgactttatcagatcaaaattaacaaaattaaaggagcatgtatttttttctgaatatattgtgactccagatacatatggatctttatgcgtcgaattaaatgggtctagttttcagcacggtggtagatatatagaggtggaggaatttatagatgctggaagacaagttagatggtgttctacatccaatcatatatctgaagatatacacactgataaatttgtcatttatgatatttatacgtttgattcgttcaagaataaacgattggtatttgtacaggtacctccatcattaggagatgatagctatttaactaatccgttattgtctccgtattatcgtaattcagtagccagacaaatggtcaatgatatgatttttaatcaagattcatttttaaaatatttattagaacatctgattagaagccactatagagtttctaaacatataacaatagttagatacaaggataccgaagaattaaatctaacaagaatatgttataatagagataagtttaaggcgtttgtattcgcttggtttaacggcgtttcggaaaatgaaaaggtactagatacgtataaaaaggtatctgatttgatataatgaattcagtgactatatcacacgcaccatatactattacttatcacgatgattgggaaccagtaatgagtcaattggtagagttttataacgaagtagccagttggttgctacgcgacgagacgtcgcctattcctgataagttctttatacaattgaaacagccgcttagaaataaacgagtatgtgtgtgtggtatagatccgtatccaaaagatggaactggtgtaccgttcgaatcaccaaattttacaaaaaaatcaattaaggagatagcttcatctatatctagattaaccggagtaattgattataaaggttataaccttaatataatagacggggttataccctggaattattacttaagttgtaaattaggagaaacaaaaagtcacgcgatttactgggataagatttccaagttactgctacagcatataactaaacacgttagtgttctttattgtttgggtaaaacagatttctcgaatatacgggcaaagttagaatccccggtaactaccatagtgggatatcatccagcggccagagaccaccaattcgagaaagatcgatcatttgaaattatcaacgttttactggaattagacaacaagacacctataaattgggctcaagggtttatttattaatgctttagtgaaattttaacttgtgttctaaatggatgcggctattagaggtaatgatgttatctttgttcttaagactataggtgtcccgtcagcatgcagacaaaatgaagatccaagattcgtagaagcatttaaatgcgacgagttagaaagatatattgataataatccagaatgtacactattcgaaagtcttagggatgaggaagcatactctatagtcagaattttcatggatgtagatttagacgcgtgtctagacgaaatagattatttaacggctattcaagattttattatcgaggtgtcaaactgtgtagctagattcgcatttacagaatgcggtgccattcatgaaaatgtaataaaatccatgagatctaatttttcattgactaagtctacaaatagagataaaacaagttttcatattatctttttagacacgtataccactatggatacattgatagctatgaaacgaacactattagaattaagtagatcatctgaaaatccactaacaagatcgatagacactgccgtatataggagaaaaacaactcttcgggttgtaggtactaggaaaaatccaaattgcgacactattcatgtaatgcaaccacctcacgataatatagaagattacctattcacttacgtggatatgaacaacaatagttattacttttctctacaacgacgattggaggatttagttcctgataagttatgggaaccagggtttatttcgttcgaagacgctataaaaagagtttcaaaaatattcattaattctataataaactttaatgatctcgatgaaaataattttacaacggtaccactggtcatagattatgtaacaccttgtgcattatgtaaaaaacgatcgcataaacatccgcatcaactatcgttggaaaatggtgctattagaatttacaaaactggtaatccacatagttgtaaagttaaaattgttccgttggatggtaataaactgtttaatattgcacaaagaattttagacactaactctgttttattaaccgaacgaggagaccatatagtttggattaataattcatggaaatttaacagcgaagaacccttgataacaaaactaattctatcaataagacatcaactacctaaggaatattcaagcgaattactctgtccgaggaaacgaaagactgtagaagctaacatacgagacatgttagtagattcagtagagaccgatacctatccggataaacttccgtttaaaaatggtgtattggacctggtagacggaatgttttactctggagatgatgctaaaaaatatacgtgtactgtatcgaccggatttaaatttgacgatacaaaattcgtcgaagacagtccagaaatggaagagttaatgaatatcattaacgatatccaaccattaacggatgaaaataagaaaaatagagagctgtatgaaaaaacattatctagttgtttatgtggtgctaccaaaggatgtttaacattcttttttggagaaaccgcaactgggaagtcgacaaccaaacgtttgttaaagtctgctatcggtgacctgtttgtcgagacgggtcaaacaattttaacagatgtattggataaaggacctaatccatttatcgctaatatgcatttaaaaagatctgtattctgtagcgaactacctgattttgcatgtagtggatcaaagaaaattagatctgataatattaaaaagttgacagaaccttgtgtcattggaagaccgtgtttctccaataaaattaataatagaaaccatgcgacaatcattatcgatactaattacaaacctgtctttgataggatagataacgcattaatgagaagaattgccgtcgtgcgattcagaacacacttttctcaaccttctggtagagaggctgctgaaaataatgacgcgtacgataaagtcaaactattagacgagggattagatggtaaaatacagaataatagatatagattcgcatttctatacttgttggttaaatggtacaaaaaatatcatattcctattatgaaactatatcctacaccggaagagattccggactttgcattctatctcaaaataggtactctgttggtatctagctctgtaaagcatattccattaatgacggacctctccaaaaagggatatatattgtacgataatgtggttactcttccgttgactactttccaacagaaaatatccaagtattttaattctagactatttggacacgatatagagagcttcatcaatagacataagaaatttgccaatgttagtgatgaatatctgcaatatatattcatagaggatatttcatctccgtaaatatatgccatatatttatagaatatatcacatatctaaatgaataccggaatcatagatttatttgataatcatgttgatagtataccaactatattacctcatcagttagctactttagattatctagttagaactatcatagatgagaacagaagcgtgttattgttccatattatgggatcgggtaaaacaataatcgctttgttgttcgccttggtagcttccagatttaaaaaggtttacattttagtaccgaacatcaacatcttaaaaattttcaattataatatgggtgtagctatgaacttgtttaatgacgaattcatagctgagaatatctttattcattccacaacaagtttttattctcttaattataacgataacgtcattaattataacggattaagtcgctacaataactctatttttatcgttgatgaggcacataatatttttgggaataatactggagaacttatgaccgtgataaaaaataaaaacaagattccttttctactattgtctggatctcccattactaacacacctaatacgctgggtcatattatagatttaatgtccgaagagacgatagattttggtgagattattagtcgtggtaagaaagtaattcagacacttcttaacgaacgcggagtgaatgtactcaaggatttgcttaaaggaagaatatcatattacgaaatgccggacaaagatctaccaacaataagatatcacggacgtaaatttctagatactcgagtagtatattgtcacatgtctaaacttcaagagaaagattatatgattactagacggcagctatgttatcatgaaatgtttgataaaaatatgtataacgtgtcaatggcagtattgggacaacttaatctgatgaataatttagatacgttatttcaggaacaggataaggaattgtacccaaatctgaaaataaataatggagtgttatacggtgaagaattggtaacgttaaacattagttccaaatttaagtactttatcaatcggatacagacactcaagggaaaacactttatatacttctctaattctacatatggtggattggtaattaaatatatcatgctcagtaatggatattctgaatataatggttctcagggaactaatccacatatgataaacggcaaaccaaaaacatttgctatcgttactagtaaaatgaaatcgtctttagaggatctattagatgtgtataattctcctgaaaacgatgatggcaatcaattgatgtttttgttttcgtcaaacattatgtctgaatcctatactctgaaagaggtaaggcatatttggtttatgactatcccggatactttttctcaatacaaccaaattcttggacgatctattagaaaattctcttacgtcgatatttctgaacccgttaatgtatatcttttagcagccgtatattcagatttcaatgacgaagtgacgtcattaaacgattatacacaggatgaattgattaatgttttaccctttgacatcaaaaagctgttgtatctaaaatttaagactaaagaaacgaatagaatatactctattcttcaagagatgtctgaaacgtattctcttccaccacatccatcaattgtaaaagttttattgggagaattggtcagacaatttttttataataattctcgtattaagtataacgactccaagttacttaaaatggttacatcagttataaaaaataaagaagacgctaggaattacatagatgatattgtaaacggtcacttctttgtatcgaataaagtatttgataaatctcttttatacaaatacgaaaacgatattattacagtaccgtttagactttcctacgaaccatttgtttggggagttaactttcgtaaagaatataatgtggtatcttctccataaaactgatgagatatataaagaaataaatgtcgagctttgttaccaatggatatcttccagttacattggaaccacatgagttgacgttagacataaaaactaatattaggaatgccgtatataaggcgtatctccatagagaaattagtggtaaaatggccaagaaaatagaaattcgtgaagacgtggaattacctctcggtgaaatagttaataattctgtagttataaacgttccgtgtgtaataacctacgcatattatcacgttggggatatagtcagaggaacattaaacatcgaagatgaatcaaatgtaactattcaatgtggagatttaatctgtaaactaagtagagattcgggtactgtatcatttagcgattcaaagtactgcttttttcgaaatggtaatgcgtatgataacggcatcgaagtctccgccgttctaatggaggctcaacaaggtaccgaatctagttttgtttttctcgcgaatatcgttgactcataagaaagagaatagcggtgagtataaatacgaatactatggcaataattgcgaatgttttattcccttcgatatatttttgataatatgaaaaacatgcctctctcaaatcagacaaccatttcataaaatagttctctcgcactggtgaggtggttgcagctcgtataatctccccagaataatatacttgcgtgtcgtcgttcaatttatacggatttctataattctctgttatataatgaggtttaccctcatgattagacgacgacaatagtgttctgaatttagatagttgatcagaatgaatgtttattggtgttggaaaaattatccatgctgcgtctgcagagtggttgatagttgttcctagatatgtaaaataatccaacgtactaggtagcaaattgtctagataaaatactgaatcaaatggcgcagacatattagcggatctaatggaatccaattgattgactatcttttgaaaatatacatttttatgatctgatacttgtaagaatatagcaataatgataattccatcatcgtgtttttttgcctcttcataagaactatattttttcttattccaatgaaccagattaatctctccagagtatttgtatacatctatcaagtgattggatccataatcgtcttcctttccccaatatatatgtattgttgataacacatattcattggggagaaaccctccacttatatatcctcctttaaaattaatccttactagttttccagtattctggatagtggttggtttcgactcattataatgtatgtctaacgtcttcaatcgcgcgtcagaaattgcttttttagtttctatattaataggagatagttgttgaggcatagtaaaaatgaaatgataactgtctagaaatagctcttagtatgggatttacaatggatgaggaagtgatatttgaaactcctagagaattaatatctattaaacgaataaaagatattccaagatcaaaagacacgcacgtgtttgctgcgtgtataacaagtgacggatatccgttaataggagctagaagaacttcattcgcattccaggcgatattatctcaacaaaattcagattctatctttagagtatccactaaactattacggtttatgtactacaatgaactaagagaaatctttagacggttgagaaaaggttctatcaacaatatcgatcctcacttcgaagagttaatattattgggtggtaaactagataaaaaggaatctattaaagattgtttaagaagagaattaaaagaggaaagtgatgaacatataacagtaaaagaattcggaaatgtaattctaaaacttacaacgagtgataaattatttaataaagtatatataggttattgcatggcatgttttattaatcaatcgttggaggatttatcacatactagtatttacaatgtagaaattagaaagattaaatcgttaaatgattgtattaacgacgataaatacgaatatctgtcttatatttataatatactaattaatagtaaatgagcttttacagatctagtataattagtcagattattaagtataatagacgactagctaagtctattatttgcgaggatgactctcaaattattacactcacggcattcgttaaccaatgcctatggtgtcataaacgagtatccgtgtccgctattttattaactactgataacaaaatattagtatgtaacagacgagatagttttctctattctgaaataattagaactagaaacatgtatagaaagaaacgattatttctgaattattccaattatttgaacaaacaggaaagaagtatactatcgtcatttttttctctagatccagctactgctgataatgatagaataaacgctatttatccgggtggtatacccaaaaggggtgagaacgttccagagtgtttatccagggaaatcaaagaagaagttaatatagacaattcttttgtattcatagacactcgtttttttattcatggtatcatagaagataccattattaacaaattttttgaggtaattttctttgttggacgaatatctctaacgagtgatcaaattattgatacctttaaaagtaatcatgaaataaaggatctaatatttttagatccaaattcaggtaatggactccaatacgaaattgcaaaatatgctctagatactgcaaaacttaaatgttacggtcatagaggatgttattatgaatcattaaaaaaattaactgaggatgattgattagaaaatataaattaatttaccatcgtgtatttttataacgggattgtctggcatatcatgtagatagttaccgtctacatcgtatactctaccatctacgcctttaaatcctctatttattgatattaatctattagaattggaataccaaatattagtaccctcaattagtttattggtaatattttttttagacgatagatcgatggctcttgaaaccaaggttttccaaccggactcattgtctatcggtgagaagtctttttcattagcatgaatccattctaatgatgtatgtttaaacactctaaacaattgtacaaattcttttgatttgttttgaatgatttcaaataggtcttcgtctacagtaggcataccattagataatctagccattataaagtgcacgtttacatatctacgttctggaggagtaagaacgtgactattgagacgaatggctcttcctactatctgacgaagagacgcctcgttccatgtcatatctaaaatgaagatatcattgattgagaagaaactaataccctcgcctccgctagaagagaatacgcatgttttaatgcattctccgttagtgtttgattcttggttaaactcagccaccgccttgattctagtatcttttgttctagatgagaactctatattagagataccaaagactttgaaatatagtaataagatttctattcctgactgattaacaaatggttcaaagactagacatttaccatgggatgctaatattcccaaacatacatctataaatttgacgcttttctcttttaattcagtaaatagagagatatcagccgcaatagcatcccctcccaatagttctccctttttaaaggtgtctaatgcggatttagaaaattctctatctcttaatgaatttttaaaatcattatatagggttgctatctcttgtgcgtattctcccggatcacgattttgtctttcaggaaagctatcgaatgtaaacgtagtagccatacgtctcagaattctaaatgatgatataccagtttttatttctgcgagtttagccttttgataaatctcttcttgcttttttgacatattaacgtatcgcattaatactgttttcttagcgaatgatgcagacccttccacatcatcaaaaatagaaaactcgttattaactatgtacgaacataggcctcctagtttggagactaattctttttcatcgactagacgtttattctcaaatagcgattggtgttgtaaggatcctggtcgcagtaagttaaccaacatggtgaattcttgcacactattaacgataggtgtagccgataaacaaatcatcttatggttttttaacgcaatggtcttagataaaaaattatatactgaccgagtaggacggatcttaccatcttctttgattaatgatttagaaatgaagttatgacattcatcaatgatgacgcatattctactcttggaattaatagttttgatattagtaaaaaatttatttctaaaattttgatcatcgtaattaataaaaatacaatccttcgttatctctggagcgtatctgagtatagtgtttatccaaggatcttctatcaaagccttttttaccaataagataattgcccaattcgtataaatatccttaagatgtttgagaatatatacagtagtcattgttttaccgacacctgtttcatggaacaataaaagagaatgcatactgtctaatcctaagaaaactcttgctacaaaatgttgataatccttgaggcgtactacgtctgaccccatcatttcaacgggcatattagtagttctgcgtaaggcataatcgatataggccgcgtgtgatttactcatttatgagtgataagtaataactatgttttaaaaatcacagcagtagtttaactagccttctctgatgtttgttttcgatactttttgaatcagaagtcatactagaataaagcagcgagtgaacgtaatagagagcttcgtatactctattcgaaaactctaagaacttattaatgaattccgtatccactggatcgtttaaaatactaaattgaacagtgttcacatccttccaagacgaagacttagtgacggacttaacatgagacataaataaatccaaattttttttataaacatcactagccaccataatggcgctatctttcaaccaactatcgcttacgcattttaacagtctaacatttttaaagagactacaatatattctcatagtatcgattacacctctaccgaatagagtgggaagtttaataatacaatatttttcgtttacaaaatcaaataatggtcgaaacacgtcgaaggttaacatcttataatcgctaatgtatagattgttttcagtgagatgattattagatttaatagcatctcgttcacgtttgaacagtttattgcgtgcgctgaggtcggcaactacggcatccgctctagtactcctcccataatactttacgctattaatctttaaaatttcatagactttatctagatcgctttctggtaacatgatatcatgtgtaaaaagttttaacatgtcggtcggcattctatttagatcattaactctagaaatctgaagaaagtaattagctccatattccagactaggtaatgggcttttacctaaagacaagttaagttctggcaatgtttcataaaatggaagaaggacatgtgtcccctcccggatattttttacaatttcatccatttacaactctatagtttgttttcattattattagttattatctcccataatcttggtaatacttacaccttgatcataagataccttatacaggtcattacatacaactaccaattgtttttgtacataatagattggatgattgatatccatggtggaataaactactcgaacagatagtttatctttccccctagatacattggccgtaatagttgtcggcctaaagaatatctttggtgtaaagttaaaagttagggttcttgttccattattgctttttgtcagtagttcgttataaattctcgagatgggcccgttctctgaatatagaacatcatttccaaatctaacttctagtctagaaataatatcggtcttatttttaaaatctattcccttgatgaatggatcgttaataaacaaatccttggcctttgattcggctgatctattatctccgttatagacgttacgttgactagtccaaagacttacaggaatagatgtatcgatgatgttgatagtatgtgatatgtgagcaaagactgttctcttggtggcgtcgctatatgttccagtaatggcggaaaactttttagaaatgttatatataaaagaattttttcgggttccaaacattaacagattagtatgaagataaacactcatattatcaggaacattatcaatttttacataaacatcggcatcttgaatagaaacaacaccatcttctggaacctctacgatctcggcagattccggataaccagtcggtggaccatcactaacaataactagatcatccaacaatctactcacatatgcgtctatataatctttttcatcttgtgagtaccctggatacgaaataaatttgttatcagtatttccataataaggtttagtataaacagagagagatgttgctgcatgaacttcggttactgtcgccgttggttggtttatttgacctattactctcctaggtttctctataaatgatggtttaatttgtacattcttaaccatatatccaataaagctcaattcaggaacataaacaaattctttgttgaacgtttcaaagtcgaacgaagagtcacgaataacgatatcggatactggattgaaggtcaccgttacggtaatttttgaatcggatagtttaagactactgaatgtatcttccacatcaaacggagttttaatataaacgtatactgtagatggttctttaatagtgtcattaggagttaggccaatagaaatatcattaagttcactagaatatccagaatgtttcaaagcaattgtattattgatacaattattatataattcttcgccctcaatttcccaaataacaccgttacacgaagagacagatacatgattaatacatttatatccaacatatggcacgtaaccgaatcttcccatacctttaacttctggaagttccaaactcagaaccaaatgattaagcgcagtaatatactgatccctaatttcgaagctagcgatagcctgattgtctggcccatcgtttgtcataactccggatagagaaatatattgcggcatatataaagttggaatttgactatcaactgcgaagacattagaccgtttaataaagtcatccccaccgatcaaagaattaatgatagtattattcattttctatttaaaatggaaaaagcttacaataaactccgtagagaaatatctataatttgtgagttttccttaaagtaacagcttccgtaaacaccgtctttatctcttagtaagtttattgtatttatgaccttttccttatcttcatagaatactaaaggcaataaagaaatttttggttcttctctaagagctacgtgagacttaaccatagacgccaacgaatccctacatattttagaacagaaatacccaacttcaccacccttgaatgtctcaatactaataggtctaaaaaccaaatcttgattacaaaaccaacacttatcaattacactatttgtcttaatagacatatctgccatagatttataatactttggtagtatacaagcgagtgcttcttctttagcgggcttaaagactgctttaggtgctgaaataaccacatctggaagacttactcgcttagccatttaattacggaactatttttttatacttctaatgaacaagtagaaaacctctcatctacaaaaacatactcgtgtccataatcctctaccatagtaacacgttttttagatctcatatgtgctaaaaagttttcccatactaattggttactattatttttcgtataatttttaacagtttgaggttttagatttttagttacagaagtgatatcgaatattttatccaaaaagaatgagtaattaattgtcttagaaggagtgttttcttggcaaaagaataccaagtgcttaaatatttctactacttcattaatcttttctgtactcagattcagtttctcatcttttacttgattgattatttcaaagactaacttataatcctttttatttattctctcgttagccttaagaaaactagatacaaaatttgcatctacatcatccgtggatatttgatttttttccatgatatccaatagttccgagataatttctccagaacattgatgagacaataatctccgcaatacatttctcaaatgaataagtttattagacacgtggaagtttgactttttttgtacctttgtacatttttgaaatacagactcgcaaaaaatacaatattcatatccttgttcagatactataccgttatgtctacaacagctacataatcgtagattcatgttaacactctacgtatctcgtcgtccaatattttatataaaaacattttatttctagacgttgtcagaaaatcctgtaatatttttagtttttttggttgtgaataaagtatcgccctaataatattggtaccgtcttccgacaatatagtagttaaattatccgagcatgtagaagaacaccgcttaggcggattcagtacaatgttatatttttcgtaccaactcatttaaatatcataatctaaaatagttctgtaatatgtctagcgctaatatattgatcataatcctgtgcataaattaagatacaacaatgtcttgaaatcatcgacatggcttcttccatagttagaagatcatcgtcaaagttagcaacgtgattcatcaacatttgctgttttgaggcagcaaatactgaaccatcaccattcaaccattcataaaaaccatcgtctgaatccattgataatttcttgtactggtttttgagagctcgcatcaatctagcatttctagctcccggattgaaaacagaaagaggatcgtacatccaaggtccattttctgtaaatagaatcgtataatgtcccttcaagaagatatcagacgatccacaatcaaagaattggtctccgagtttgtaacagactgcggactttaacctatacatgataccgtttagcatgatttctggtgatacgtcaatcggagtatcatctattagagatctaaagccggtgtaacattctccgccaaacatattcttattctgacgtcgttctacataaaacatcattgctccattaacgataacaggtgaatgaacagcactacccatcacattagttcccaatggatcaatgtgtgtaactccagaacatcttccatagcctatgttaggaggagcgaacaccactcttccactattgccatcgaatgccatagaataaatatccttggaattgatagaaatcggactgtcggatgttgttatcatcttcataggattaacaacgatgtatggtgcagcctgaagtttcatatcgtaactgatgccgttcataggtctagccacagaaaccaacgtaggtctaaatccaactatagacaaaatagaagctaatatctgttcctcatctgtcataacttgagagcatccagtatgaataatcttcattagatggggatctaccgcatcatcatcgttacaataaaaaattcccattctaatgttcataattgcttttctaatcatggtatgaatgtttgctctctgaatctctgtggaaattagatctgatacacctgtaatcactatcggattatcctccgtaagacgattaaccaacaacatataattataagactttactcttctaaattcataaagttgctggattagactatatgtgtctccatgtacatacgcgttctcgagcgcaggaagtttaataccgaatagtgccatcagaataggatgaatgtagtaattagtttctggttttctataaataaaagacaaatcttgtgaactagacatatcggtaaaatgcatggattggaatcgtgtagtcgacagaagaatatgatgattagatggagagtatattttatctaactctttgagttggtcaccgattctaggactagctcgagaatgaataagtactaagggatgagtacatttcacagaaacactggcgttgttcaacgtactctttacatgggaaaggagttgaaatagctcgtttctatttgtcctgacaatatttagtttattcataatattaagcatatcctgaatagtaaagttagatgtgtcatacttgttagtagttagatatttagcaattgcattcccatcatttctcaatctcgtactccaatcatgtgtggatgctacttcgtcgatggaaaccatacaatcctttttgataggctgttgagattgatcatttcctgtacgtttaggtttggtacgttgatttctagcccctgctgatataaagtcatcgtctacaatttgggataatgaattacatacactacaagacaaagatttatcagaagtgtgaatatgatcttcatctaccaaagaaagagtttgattagtataactagattttagtcccgcgttagatgttaaaaaaacatcgctattgaccacggcttccattatttatattcgtagtttttactcgaaagcgtgattttaatatccaatcttattacttttggaatcgttcaaaacctttgactagttgtagaatttgatctattgccctacgcgtatactcccttgcatcatatacgttcgtcaccagatcgtttgtttcggcctgaagttgacgcatatctttttcaacactcgacatgagatccttaagggtcatatcgtctagattttgttgagatgctgctcctggatttggattttgttgtgctgttgtacatactgtaccaccagtaggtgtaggagtacatacagtggccacaataggaggttgaagaggtgtaaccgttggagtagtacaagaaatacttccatccgattgttgtgtacatgtggttgttggtaacgtctgagaaggttgggtagatggcggtgtcgtcatcttttgatctttattaaatttagagataatatcctgaacagtattgctcggcgtcaacgctggaaggagtgtactcgccggcgcatcagtatctgtagacaaccaatcaaaaagattagacatatcagatgatgtattagtttgttgacgtggttttagtacaggagcagtactactaggtagaagaataggagccggtgtaggtgtcggaaccggctgtggagttatatgaatagttggttgtagcggttgggtaggctgtctgctggcggtcatcatattatctctagctagttgttctcgcaactgtctttgataatacgactcttgagactttagtcctatttcaatcgcttcatcctttttcgtatccggatccttttcttcagaataatagattgacgactttggtgtagaggattctgccagcccctgtgagaacttgttaaagaagtccatttaaggctttaaaattgaattgcgattataagattaaatggcagacacggacgatattatcgactatgaatccgatgatctcaccgaatacgaggatgatgaagaagatggagagtcactagaaactagtgatatagatcccaaatcttcttataagattgtagaatcaacatccactcatatagaagatgcgcattccaatcttaaacatatagggaatcatatatctgctcttaaacgacgctatactagacgtataagtctatttgaaatagcgggtataatagcagaaagctataacttgcttcaacgaggaagattacctctagtttcagaattttctgacgaaacgatgaagcaaaatatgctacatgtaattatacaagagatagaggagggttcttgtcctatagtcatcgaaaagaacggagaattgttgtcggtaaacgattttgataaagatggtctaaaattccatctagactatattatcaaaatttggaaacttcaaaaacgatattagaatttatacgaatatcgttctctaaatgtcacaatcaagtctctcatattcagcagtttattgtcgtactttatatcgtgttcattaacgatattttgcaaaatagtaatgattctatcttccttcgatagatattcttcagagattattgtcttatattctttcttgttatccgatatgaatttgataagactttgaacattattaatacccgtctgtttaattttttctatagatattttagttttggtagattctatggtgtctgttaataggcatccaacatcgacattcgacgtcaattgtctataaatcagagtataaattttagaaataacattagcaaattgttgtgcgttgatgtcgttattctgaaacagtatgattttaggtagcattttcttaacaaagagaacgtatttattgttactcagttgaacagatgatatatccagattactaacgcatctgattccatataccaaactttcagaagaaatggtgtacaattgtttgtattcattcaatgtctccttttcagaaattagtttagagtcgaatactgcaataattttcaagagatagttttcatcagataagattttatttagtgtagatatgataaaactattgttttgttggagaacttgatacgccgcattctctgtagtcgacgctctcaaatgggaaacaatctctattatttttttggaatcggatactatatcttcggtatcttgacgcagtctagtatacatagagttaagagaaattagagtttgtacattaagcaacatgtctctaaatgtggctacaaacttttctttttccacatcatctagtttattatataccgatttcacaacggcaccagatttaaggaaccagaatgaaaaactctgataactacaatatttcatcatagttacgattttatcatcttctatagttggtgtgataacacatacctttttctccaagactggaaccaacgtcataaaaatgtttaaatcaaaatccatatcaacatctgatgcgctaagaccagtctcgcgttcaagattatctttactaatggtgacgaactcatcgtatagaactctaagtttgtccattatttatttacagatttagttgtttaatttatttgtgctcttccagagttgggatagtatttttctaacgtcggtattatattattaggatctacgttcatatgtatcataatattaatcatccacgttttgataaatctatctttagcttctgaaataacgtatttaaacaaaggagaaaaatatttagttacggcatcagacgcgataacattttttgtaaatgtaacgtatttagacgacagatcttcgttaaaaagttttccatctatgtagaatccatcggttgttaacaccattcccgcgtcagagtgaataggagtttgaatagtttgttttggaaatagatccttcaataacttatagttgggtgggaaaaaatcgattttatcactagactctttcttttttactatcattacctcatgaactatttcttgaatgagtatatgtattttctttcctatatcggtcgcgttcattggaaaatatatcatgtcgttaactataagaatatttttatcctcgtttacaaactgaataatatcagatatagttcgtaaacgaactatatcatcaccagcacaacatctaactatatgatatccactagtttcctttagccgtttattatcttgttccatattagcagtcattccatcatttaagaaggcgtcaaagataatagggagaaatgacattttggattctgttacgactttaccaaaattaaggatatacggacttactatctttttctcaacgtcgatttgatgaacacacgatgaaaatgtacttcgatgagattgatcatgtagaaaacaacaagggatacaatatttccgcatatcatgaaatatattaagaaatcccactttattatatttccccaaaggatcaatgcatgtaaacattataccgttatcattaataaagacttctttctcatcggatctgtaaaagttgttactgatttttttcattccaggatctagataattaataataatgggttttctattcttattctttgtattttgacatatcctagaccagtaaacagtttccactttggtaaaatcagaagacttttgaacgctattaaacatggcattaatggcaataactaaaaatgtaaaatatttttctatgttaggaatatggtttttcactttaatagatatatggttttttgccaaaatgatagatatttttttatccgatgatagtaaaatattattagtcgccgtctctataaaaatgaagctagtctcgatatccaattttattctagaattgataggagtcgccaaatgtaccttatacgttatatctcccttgatgcgttccatttgtgtatctatatcggacacaagatctgtaaatagttttacgttattaatcatcacggtatcgccatcgctagataatgctaatgtactatccaagtcccaaatggagagatttaactgttcatcgtttagaataaaatgattacctgtcatattaataaagtgttcatcgtatctagataacaacgacttataattaatgtccaagtcttgaactcgctgaatgatcttttttaacccagttagttttagattggtacgaaatatattgttaaactttgattctacagtaatgtccaaatctagttgtggaaatacttccatcaacattgtttcaaacttgataatattattatctacatcttcgtacgatccaaattccggaatagatgtatcgcacgctctggccacccagataaccaaaaagtcacacgctccagaatatacattgtataaaaagctatcgttttttagtagtgtttttttctgagtatatacgaaaggattaaaaatagtattatcaacgtaactatattccaaattattcttatgagaatagataataatatcgtccttaatatctaacaaatttcctaaatatccctttaattgagtcattcgaagcgttaataaaatatgtctcttaactatttccggccgttgtatatttaaatgacttcgtaagaaataatatataggcgacttctcatctatgtaatcatatggagtgagatatagggctcgttctacctcctgccccttacccacctgtaataccaattgcggactcactatatatcgcatatttatatcgtggggtaaagtgaaaatctactaccgatgatgtaagtcttacaatgttcgaaccagtaccagatcttaatttggaggcctccgtagaactaggggaggtaaatatagatcaaacaacacctatgataaaggagaatagcggttttatatcccgtagtagacgtctattcgcccatagatctaaggatgatgagagaaaactagcactacgattctttttacaaagactttattttttagatcatagagagattcattatttgttcagatgcgtcgacgctgtaaaagacgtcactattaccaaaaaaaataacattatcgtggcgccttatatagcacttttaactatcgcatcaaaaggatgcaaacttacagaaacaatgattgaagcattctttccagaactatataatgaacatagtaagaaattcaaattcaactctcaagtatccatcatccaagaaaaactcggataccagtctggaaactatcacgtttatgattttgaaccgtattactctacagtagctctggctattcgagatgaacattcatctggcatttttaatatccgtcaagagagttatcttgtaagttcattatctgaaataacatatagattttatctaattaatctaaaatctgatcttgttcaatggagtgctagtacgggcgctgtaattaatcaaatggtaaatactgtattgattacagtgtatgaaaaattacaactggccatagaaaatgattcacaatttacatgttcattggctgtggaatcagaacttccaataaaattacttaaagatagaaatgaattatttacaaaattcattaacgagttaaaaaagaccagttcattcaagataagcaaacgtgataaggatacgctattaaaacattttacttatgactggagttagaatttatagacgacacatttcgtttatcattgttactattactatcattattagtattcttcttgtcatcttgttcagaaatatacagcaatgctatacctaatactaaatacattatcatgcttgcaatggctctaacaacaacgaaccaaaatgaatttggtcgtagcttttgttcacaaaaatacataaagaaatgtctacataaatctatggcgccattggctacttgaaatagcgccagtcctcctacagattttaatatagctgtataacatgacatttattcatcatcaaaagagacagagtcaccatctgtcatatttagattttttttcatgtgttcaaagtatcctctactcatttcattataatagtttatcatgcttagaattttaggacggatcaatgagtaagacttgactagatcgtcagtagtaatttgtgcatcatctattctgcatccgcttcgtcgaataatgtatagcatcgctttgagattctccatagctatcaagtctttatataatgacatggaaatatctgtgaatgctttatacttctccaacatcgatgccttaacatcatcacatactttagcattgaaaatacgttctattgtgtagatggatgtagcaagatttttaaacaacaatgccatcttacatgatgattgtctcaagtctccaatcgtttgtttagaacgattagctacagagtccaatgcttggctaactagcatattattatctttagaaattgtattcttcaatgaggcgtttatcatatctgtgatttcgttagtcatattacagtctgactgggttgtaatgttatccaacatatcacctatggatacggtacacgtaccagcatttgtaataatcctatctaagatgttgtatggcattgcgcagaaaatatcttctcctgtaatatctccactctcgataaatctactcagattattcttaaatgccttattctctggagaaaagatatcagtgtccatcatttcattaatagtatacgcagaaaagataccacgagtatcaattctatccaagatacttatcggttccgagtcacagataattgtttcctctccttcgggagatcctgcatagaaatatctaggacaatagtttctatactgtctgtaactctgataatctctaaagtcactaactgataccatgaaattgagaagatcaaacgctgaagtaatcaatttttctgcctcgtttttactacaactagttttcatcaatgtagtgacgatgtattgtttagttactcttggtctaatactgatgatagagatattattgcttcccataatggatcttctagtagtcaccttaaagcccattgatgcgaatagcagatagataaagtcttggtatgactcctttctaatatagtacggactacctttgtcacccaactttatacccacataagccataacaacctctttaatagccgtttcatgaggtttatcagccatgagcctgagtagttgaaagaatcgcatgaatcccgtctcagaaagtcctatatgcatgatagatttatctttcctgggaaactctcgtatagttatagatgaaatactcttcaaagtttctgaaataagattagtaacagtcttacctccgactactctgggtaacaaacatactctaataggtgttttctctgcggagataatatcagaaaggatagagcaataagtagtattattgtgattataaagaccgaatacataacaggtagaatttataaacatcatgtcctgaagggttttagacttgtattcctcgtaatctataccgtcccaaaacatggatttggtaactttgatagccgtagatctttgttccttcgctaacaggttaaagaaattaataaagaatttgttgtttctatttatgtccacaaattgcacgtttggaagcgccacggttacattcactgcagcattttgaggatcgcgagtatgaagtacgatgttattgtttactggtatatctggaaagaaatctaccagtctaggaataagagattgatatcgcatagaaatagtaaagtttataatctcatcattgaagattactctgttaccattgtaataaattggtactctatcataatcatcgacaaagtactgttcatacatgatgagatgtttatatgttggcatagtagtgagatcgacgtttggtaatggcaatgtattaagattaactccataatgtctagcagcatctgcgatgttataagtgatgtcaaagcggggttgatcttgtgctgttatatattgtctaacacctataagattatcaaaatcttgtctgcttaatacaccgttaacaatttttgccttgaattcttttattggtgcattaataacatccttatagaggatgttaaacaaataagtattatcaaagttaagatctgggtatttcttttctgctagaacatccattgagtcggagccatctggtttaatataaccaccgataaatctagctctgtattctgtatccgtcaatctaatattaagaaggtgttgagtgaaaggtggaagatcgtaaaagctgtgagtattaataatagggttagtttccgaactaatgttaattggatgattaataatatttatatttccagcgttaagtgtaacattaaacagttttaattcacgtgacgtggtatcaattaaataattaatgcccaatttggatatagtagcctgaagctcatcttgtttagttacggatcctaatgagttattaagaaatacatcgaacggatgaacgaaggttgttttaagttggtcacatactttgtaatctagacatagatgtggaagaacggtagaaactatacgaaatagatattcagagtcctctaattgatcaagagtaactattgacttaataggcatcatttatttagtattaaatgacgaccgtaccagtgacagatatacaaaacgacttaattacagagttttcagaagataattatccatctaacaaaaattatgaaataactcttcgccaaatgtctattctaactcacgttaacaacgtggtagatagagaacataatgccgccgtagtgtcatctccagaggaaatatcatcacaacttaatgaagatctatttccagatgatgattcaccggccactattatcgaacgagtacaacctcatactactattattgacgatacgccacctcctacttttcgtagagagttattgatatcggaacaacgtcaacaacgagaaaaaagatttaatattacagtatcaaaaaattctgaagcaataatggaatctagatctatgataacttctatgccaacacaaacaccatccttgggagtagtttatgataaagataaaagaattcagatgctagaggatgaagtggttaatcttagaaatcaacgatctaatacaaaatcatctgataatttagataattttaccagaatactatttggtaagactccgtataaatcaaccgaagttaataagcgtatagccatcgttaattatgcaaatttgaacgggtcccccttatcagtcgaggacttggatgtctgttcggaggatgaaatagatagaatctataaaacgattaaacaatatcacgaaagtagaaaacgaaaaattatcgtcactaacgtgattattattgtcataaacattattgagcaggcattgctaaaactcggatttgaagaaatcaaaggactgagtaccgatatcacttcagaaattatcgatgtggagatcggagatgactgcgatgctgtagcatcaaaactaggaatcggtaacagtccggttcttaatattgtattgtttatactcaagatattcgttaaacgaattaaaattatttaatttaatacattcccatatccagacaacaatcgtctggattaatctgttcctgtcgtctcataccggacgacatattaatctttttattagtgggcatctttttagatggtttctttttcccagcattaactgattcgatacctagaagatcgtgattgatttctccgaccattccacgaacttctaattggccgtctctaacggtaccataaactattttaccagcattagtaacagcttggacaatctgaccatccattgcgttgaatgatgtagttgctgttgttctacgtctaggagcaccagaggtatttttagagctcttggatgttgatgtagaagacgaggattttgattttggtttacatgtaatacattttgaactctttgattttgtatcacatgcaccggcagtcacatctgtttgagaattaagattattgttgcctcctttgacggctgcatctccaccgatctgcgctagtagatttttaagctgtggtgtaatcttattaactgtttcaatataatcatcgtaactacttctaacggctaaattttttttatccgccatttagaagctaaaaatatttttatttatgcagaagatttaactagattatacaatgaactaatatgatccttttctagattatttacgaacttggtatttcttgtttctggaggaggagaatttaaattcggacttggattcggattttgtgggttcttgatcttattatacagcgtgtataggatggtgacggtaactgctacacaaataccgatcaacagaagaataccaatcatttattgacaataacttcactatgatcaagtatgtaataatcatcttttcactaagtaagtagtaataatgattcaacaatgacacgatatatggacgataataatttagttcatggaaatatcgctatgattggtgtgaatgactccgctaactctgtggggtgcacagtgctttccccacatagaataaattagcattccgactgtgataataataccaagtataaacgccataatactcaatactttccatgtacgagtgggactggtagacttactaaagtcaataaaggcgaagatacacgaaagaatcaaaagaatgattccagcgattagcacgccagaaaaataatttccaatcataagcatcatgtccatttaactaataaaaattttaaatcgccgaataaacaaagtggaatataaaccatataaaaacaatagtttgtactgcaaaaataatatctatttttgttttcgaagatatggtaaaattaaatagtagtacacagcatgttataactaacagcagcaacggctcgtaattacttatcatttactagacgaaaaggtggtgggatattttcttgctcaaataatacgaatatatcacccatccattttatacgatgtttatatactctaatctttaatagatctatagatgacgggtttaccaataatatagattttatcgattcatctaatttaaacccttccttaaacgtgaatgatctattatctggcataatgatgaccctacctgatgaatctgacaatgtactgggccatgtagaataaattatcaacgaattatcgtctacgaacatttatatcatttgttttaattttaggacgtgaataaatagatataaaatagaaaataacagatattacaaccagtgttatggacgcacccaaccatgtaggcagttttattttatcgtttactacaggttctcctggatgtacgtcaccaactgcagacgtagttctagtacaattagacgtaagttccgcttgggaattttttaacgctaaagagttaacgttgatcgtacacccaacgtatttacatctagttctttgaacatcttgattataatataaccattttctatctctagattcgtcagtgcactcatgtaaccaacataccctaggtcctaaatatttatctccggaattagattttggataattcgcgcaccaacaatttctatttcctttatggtcgttacaaaagacgtataatgccgtatccccaaaagtaaaataatcaggacgaataattctaataaactcagaacaatatctcgcatccatatgtttggagcaaatatcggaataagtagacatagccggtttccgttttacacgtaaccattctaaacaattggggtttccaggatcgtttctacaaaaaccagtcatgaaatcgtcacaatgttctgtcttgtaattattattaaatatttttggacagtgtttggtatttgtcttagaacaacattttgccacgctatcactatcacccaggagataatccttttttataaaatgacatcgttgcccggatgctatataatcagtagcatattttaaatccttaatatattcaggagttacctcgttctgataatagattaatgatccaggacgaaatttgaaagaactacatggttctccatgaattaatacatattgtttagcaaattcaggaactataaaactactacaatgatctatcgacataccatctatcaaacaaaatttgggtttaatttctcctggagacgtttcataataatacatataactttcttcggcaaacctaacagctctattatattcaggataattaaaatctaataccatatatttgtctcgtatatctgctattcctgtctctattttgattctattaagagtaacagctgcccccattcttaataatcatcagtatttaaactgttaaatgttggtatatcaacatctatcttatttcccgcagtataaggtttgttgcaggtatactgttcaggaatgggtacatttatacttcttttatagtcctgtctttcgatgttcatcacaaatgcaaagaacagaataaacaaaataatgtaagaaataatattaaatatctgtgaattcgtaaatacattgattgccataataattacagcagctacaatacacacaatagacattcccacagtgttgccattacctccacgatacatttgagttactaagcaataggtaataactaagctagtaagaggcaatagaaaagatgagataaatatcatcaatatagagattagaggagggctatatagagccaagacgaacaaaatcaaaccgagtaacgttctaacatcattatttttgaagattcccaaataatcattcattattcctccataatcgttttgcatcatacccccatctttaggcataaacgattgctgctgttcctctgtaaataaatctttatcaagcactccagcacccgcagagaagtcatcaagcatattgtaatatcttaaataactcatttatatattaaaaaatgtcactattaaagatggagtataatctttatgccgaactaaaaaaaatgacttgtggtcagaccataagtctttttaatgaagacggcgatttcgtagaagttgaaccaggatcatcctttaagtttctaatacctaagggattttactcctctccttgtgtaaagacgagtctagtattcaagacattaacaacgaccgataataaaattactagtatcaatccaacaaatgcgccaaagttatatcctcttcaacgcaaagtcgtatctgaagtagtttctaatatgaggaaaatgatcgaattaaaacgtcctctatacatcactcttcacttggcatgtggatttggtaagactattaccacgtgttatcttatgaccacacacggcagaaaaaccatcatttgcgtacccaataaaatgttaatacatcaatggaagacacaggtagaggcagtcggattggaacataagatatctatagatggagttagtagtctattaaaggaactaaagactcaaagtccggatgtattaatcgtagtcagtagacatctgacaaacgatgcattttgtaaatatatcaataagcattatgatttgtttatcttggatgaatcacatacgtataatctgatgaacaatacagcagttacaagatttttagcgtattatcctccgatgatgtgttattttttaactgctacacctagaccagctaaccaaatttattgtaatagtattattaatattgccaagttatccgatctaaaaaaaactatcta-tatagtagatagtttttttgagccatattccacagacaatattagaaatatggtaaaacgactagatggaccatctaataaatatcatatatataccgagaagttattatctgtagacgagcctagaaaccaacttattcttgataccctggtagaagaattcaagtcaggaactattaatagaattttagttattactaaactacgtgaacatatggtattcttctacaaacgattattagatcttttcggagcagaggttgtatttataggagacgcccaaaatagacgtactccagatatggtcaaatcgattaaggaactaaatagatttatattcgtatccaccttattttattccggcactggtttagatattccgagtttggattctttgttcatttgctcggcagtaatcaacaatatgcaaatagagcaattactagggagggtatgtcgagaaacagaactattagataggacggtatatgtatttcctaacacatccatcaaaaaaataaagtacatgataggaaatttcgtgcaacgaattattagtctgtctgtagataaactcggatttaaacaagaaagttatcagaaacatcaggaatctgaacccgcttccgtaccaacatcctccagagaagaacgtgtattaaatagaatatttaactcgcaaaatcgttaagaagtttaagagacgatccacatgctgagcaggccagtgtattacccctcatagtattaatataatccaatgatacttttgtgatgtcggaaatcttaaccaatttagactgacaggcagaacacgtcatacaatcatcatcgtcatcgataactgtagtcttgggcttctttttgcgactcttcattccggaacgcatattggtgctatccatttaggtagtaaaaaataagtcagaatatgccctataacacgatcgtgcaaaacctggtatatcgtctctatctttatcacaatatagtgtatcaacatctttattattgacctcgtttatcttggaacatggaatgggaacatttttgttaacggccacctttgccttaattccagatgttgtaaaattataactaaacagtctatcatcgacacaaatgaaattcttgtttagacgtttgtagtttacgtatgcggctcgttctcgtctcattttttcagatattgcaggtactataatattaaaaataagaatgaaataacataggattaaaaataaagttatcatgacttctagtgctgatttaactaacttaaaagaattacttagtctgtacaaaagtttgagattttcagattctgtggctatagagaagtataattctttggtagaatggggaacatctacttactggaaaataggcgtacaaaaggtaactaatgtcgagacgtccatatctgattattatgatgaggtaaaaaataaaccgtttaatattgatccggggtattatattttcttaccagtatattttggaagcgtctttatttattcaaagggtaaaaatatggtagaacttggatctggaaactcttttcaaataccggatgagattcgaagtgcgtgtaacaaagtattagatagtgataacggaatagactttctgagatttgttttgttaaacaatagatggataatggaagacgctatatcaaaataccagtctccagttaatatatttaaactagctagtgagtacggattaaacatacccaactatttagaaattgaaatagaggaagacacattatttgacgatgagttatactctattatggaacgctctttcgatgatacatttccaaaaatatctatatcgtatattaagttgggagaacttaagcggcaagttgtagactttttcaaattctcattcatgtatattgagtcaatcaaggtagatcgtataggagataatatttttattcctagcgttataacaaaatcaggaaaaaagatattagtaaaagatgtagaccatttaatacgatccaaggttagagaacatacatttgtaaaagtaaaaaagaaaaacacattttccattttatacgactatgatgggaacggaacagaaactagaggagaagtaataaaacgaattatagacactataggacgagactattatgttaatggaaagtatttctctaaggttggtattgcaggcttaaagcaattgactaataaattagatattaatgagtgtgcaactgtcgatgagttagttgatgagattaataaatccggaactgtaaaacgaaaaataaaaaaccaatcagtatttgatttaagcagagaatgtttgggatatccagaagcggattttataacgttagttaataacatgcggttcaaaatagaaaattgtaaggttgtaaatttcaatattgaaaatactaattgtttaaataacccgagtattgaaactatatatggaaacttcaaccagttcgtctcaatctttaataccgttaccgatgtcaaaaaaagattattcgagtgaaataatatgcgcctttgatataggtgcaaaaaatcctgccagaactgttttagaagtcaaggataactccgttagggtattggatatatcaaaattagactggagttctgattgggaaaggcgcatagctcaagatttgtcacaatatgaatacactacagttcttctagaacgtcagcctagaaggtcaccgtacgtcaaatttatctattttattaaaggctttttatatcatacatctgctgccaaagttatttgcgtctcacctgtcatgtctggtaattcatatagagatcgaaaaaagagatctgttgaagcatttcttgattggatggacacattcggattgcgagactccgttccggatagacgcaaattagacgatgtagcggatagtttcaatttggctatgagatacgtattagataaatggaatactaattatacaccttataataggtgtaaatatagaaattacataaaaaaaatgtaataacgttagtaacgccattatggataatctatttacctttctacatgaaatagaagatagatatgccagaactatttttaactttcatctaataagttgtgatgaaataggagatatatatggtcttatgaaagaacgcatttcctcagaggatatgtttgacaatatagtatataataaagatatacatcctgccattaagaaactagtttattgcgacatccaacttactaaacatattattaatcagaatacgtatccggtatttaacgattcttcacaagtgaaatgttgtcattatttcgatataaactcaaataatagcaatattagctctcgtacagtagagatatttgagagtgaaaagtcatctcttgtatcatatattaaaactaccaataagaagagaaaggtcaattacggcgaaataaagaaaactgtacatggaggcactaatgcaaattacttttccggtaaaaagtctgatgagtatctgagcactacagtcaggtccaacattaatcaaccttggatcaaaaccatttctaagagaatgagagtagatatcattaatcactctatagtaacgcgtggaaaaagctctatattacaaactatagaaattatttttactaatagaacatgtgtgaaaatattcaaggattctactatgcacattattctatccaaggacaaggatgaaaagggatgtataaacatgattgataaattattctatgtatattataatttatttctgttgttcgaggatatcatccaaaacgattactttaaagaagtagctaatgttgtaaaccatgtactcatggctacggcattagatgagaaattattcctaattaagaaaatggctgaacacgatgtttatggagttagcaatttcaaaatagggatgtttaacctgacatttattaagttgttggatcataccgttttcccctctctgttagatgaggatagcaaaataaagttttttaaggggaaaaagctcaatattgtagcattacgatctctggaggattgtacaaattacgtgactaaatccgagaatatgatagaaatgatgaaggaaagatcgactattttaaatagcatagatatagaaacggaatcggtagatcgtctaaaagaattgcttctaaaatgaaaaaaaacactgattcagaaatggatcaacgactcgggtataagtttttggtgcctgatcctaaagcc-ggagttttttatagaccgttacatttccaatatgtatcgtattctaattttatattgcatcgattgcatgaaatcttgaccgtcaagcggccactcttatcgtttaagaataatacagaacgaattatgatagaaattagcaatgttaaagtgactcctccagattactcacctataattgcgagtattaaaggtaagagttatgacgcattagccacgttcactgtaaatatctttaaagaggtaatgaccaaagagggtatatccatcactaaaataagtagttatgagggaaaagattctcatttgataaaaattccgctactaataggatatgggaataaaaatccacttgatacagccaagtatcttgttcctaatgtcataggtggagtctttatcaataaacaatctgtcgaaaaagtaggaattaatctagtagaaaagattacaacatggccaaaatttagggttgttaagccaaactcattcactttctcgttttcctccgtatcccctcctaatgtattaccgacaagatatcgccattacaagatatctctggatatatcacaattggaagcgtcgaatatatcatcgacaaagacatttataacggtcaatattgttttgctgtctcaatatttatctagagtgagtctagaattcattagacgtagtttatcatacgatatgcctccagaagttgtctatctagtaaacgcgataatagatagtgctaaacgacttaccgaatctattactgactttaatattgatacatacattaatgacctggtggaagctgaacacattaaacaaaaatctcagttaacgattaacgagtttaaatatgaaatgctgcataactttttacctcatatgaactatacacccgatcaactaaagggattttatatgatatctttactaagaaagtttctctactgtatctaccacacttctagatatccagatagagattcgatggtttgtcatcgcatcctaacgtacggcaaatattttgagacgttagcacatgatgaattagagaattacataggtaacatccgaaacgatatcatgaacaatcacaagaacagaggcacttacgcagtaaacattcatgtactaacaactcctggacttaatcatgcattttctagtctattgagtggaaagttcaaaaagtcagacggtagttatcgaacacatcctcactattcatggatgcagaatatttctattcctagaagtgttggattttatccggatcaagtaaagatttcaaagatgttttctgtcagaaaataccatccaagccaatatctttacttttgttcatcagacgttccggaaagaggtcctcaggtaggtttagtatctcaattgtctgtcttgagttccattacaaatatactaacgtctgagtatttggatttggaaaagaaaatttgtgagtatatcagatcatattataaagatgatataagttactttgaaacaggatttccaatcactatagaaaatgctctagtcgcatctcttaatccaaatatgatatgtgattttgtaactgactttagacgtagaaaacggatgggattcttcggtaacttggaggtaggtattactttagttagggatcacatgaatgaaattcgcattaatattggagcaggaagattagtcagaccattcttggttgtggataacggagagctcatgatggatgtgtgtccggagttagaaagcagattagacgacatgacattctctgacattcagaaagagtttccacatgtcatcgaaatggtagatatagaacaatttacttttagtaacgtatgtgaatcggttcaaaaatttagaatgatgtcaaaggatgaaagaaagcaatacgatttatgtgactttcctgccgaatttagagatggatatgtagcatcttcactagtgggaatcaatcacaattctggacccagagctattcttggatgtgctcaagctaaacaagctatctcttgtctgagttcggatatacgaaataaaatagacaatggaattcatttgatgtatccagagaggccaattgtgattagtaaggctttagaaacttcaaagattgcggctaattgcttcggacaacatgttactatagcattaatgtcgtacaaaggtatcaatcaagaggatggaattatcatcaaaaaacaatttattcagagaggcggtctcgatattgttacagccaagaaacatcaagtagaaattccattggaaaactttaataacaaagaaagagataggtctaacgcctattcgaaattagaaagtaatggattagttagactgaatgctttcttggaatccggagacgctatggcaagaaatatctcatcaagaactcttgaagatgattttgctagagataatcagattagctttgatgtttccgagaaatatacagatatgtacaaatctcgcgttgaacgagtacaagtagaacttactgacaaagttaaggtgcgagtattaaccatgaaagaaagaagacccattctaggagacaaatttactactagaacgagtcaaaagggaacagtcgcgtatatcgcagatgaaacggaacttccgtacgacgaaaatggtatcacaccagatgtcattattaattctacatccatcttctctagaaaaactatatctatgttgatagaagttattttaacagccgcatattctactaagccgtacaacaataagggagaaaaccgacctgtctgttttcctagtagtaacgaaacatctatcgatgcatatatgcaattcgctaaacaatgttatgagtattcaaatccgaaattgtccgaggaagaattatcggataaaatcttttgtgaaaagattctctatgatcctgaaacggataagccttatgaatccaaagtattttttggaccaatttattacttgcgtctgagacatttaactcaggacaaggcaaccgttagatgtagaggtaaaaagacgaagctcattagacaagcgaatgagggacgaaaacgtggaggaggtatcaagtttggagaaatggagagagactgtttaatagcacatggtgcagccaatactattacagaagttttaaaagactcagaagaggattatcaagatgtgtatatttgtgaaaattgtggagacatagcagcacaaatcaaaagtattaatacatgtcttagatgttcaaaacttaatctctctcctctcttaacaaaaattgataccacgcacgtatctaaagtatttcttactcaaatgaacgccagaggcgtaaaagttaaattagatttcgaacgaaggcctccttcgttttataaaccattagataaagttgatcttaaaccgtcttttctggtataatattgtttagtagatactcatcaagataagctaattcactaaacatattatcggattcggtattgttactcgagaatagagttcgttatgctcctgatattcggaaatctgtggagtttcaggttttggtggaagtgtaactgctacttggtgggatactgaaggatatttcagagagttgtggatgttcgggttcgacatccaccgatggtgtcacgccactaatcggttcggtaacgtctgtggatggaggtgctacttctacagaacctgtagcctcagttgtcaacggagatacatattcaatgcgcggaaatgtataatttggtaatggtttctcatgtggatcttaagaagaagaggtaagatatctacgaaagataccgatcacgtttctagttctcttttgtagaactttaactttttctttctcagcatctagttgatattccgacctcttcacgtttcgcatgggttacctccgcagtttttacaagcgatttcacgttccagatcacgttcagccttcatacgtctctccctctctctatcgagtttatcagagcagtctttctgaaggcgatcgaactccataaatttctccaacgctttgattgtttccatagatttccgaagtttagcttctaggacggcgattc----tttttttttttttttttttttttttttt-cgaattcacggggtacaaccgtttccattaccaccatctctatgtttcttttctagatcgg----------caatctttctcaacatttcatccccataccttttcattcctcgagtctattgtcgtcgaaatatcgttccagctccttttcgacctcaataactttagcacgttgtttcatcaagctctctcttgtagtactatcatttttatctgattccctgacacgtttaagatcttcatgtaattgagtcagctcttgacgcaatctcttaactaacttcctctcttgcttcttcgtcatagtacttacaatcactatgggatccattgttaccacgtctgtactcgacgagctcacgtttaagagattcaatttccagtttgtatcggtccatgtctccattgctacaccaccattagatttacaggctgctagttgtcgttcgagatcagaaatacgtgttttcttggaatggatttcgtcgatgtacttgtcatgattggcatcgaaacacttattaagttctttttttcaattctacgattttatttctttcgcgagtcaattccctcctgtagtaactatcagttttgtcagattcacgctctctacgtagactttcttgtaagttactaatttgttccctggcattaccgagttcagttttatatgccgaatagagttctgattcatcctttgagaagatctctagcgatcgttcaagatccctgattctagtctttagcctatttacctcctcagaagatgctccgttaccgtttttacaatcgttaagatgtctatcaagatccatgattctatctcttttccatatcagcattgatttcattattacgttcgcagtcgttcaactgtatttcaagatctgagattctagattgtaatctctgtagcatttccacggcattcactcagttgtctttcaagatctgagattctagattggagtctgctaatctctgtaagatttcctcctccgctctcgatgcagtcggtcaacttattctctagttctctaatacgcgaacgcagtgcatcaacttcttgtgtgtcttcttgattgcgtgtgcattcatcgagtctagattcgagatctctaacgtgacgtcgttcttcctcaagttctctgtgtactacagaaagcgtgtccctatcttgttgatatttagcaatttctgattctagagtactgattctactcacgtatgtactaatagttgtcttagccttatcaagatcctccttgtatttgtcacattccttgatatccatacgaagtctggacagttcccattcgacattacgacgtttatcgatttcagctcggagatcgtcgtcgcgttgttttagccacatacgactaagttcaagttctcgttgacaagatccatctacttttccatccctaatagtatccagttccttttctagttctgaccgcatttctcgttccatatcaagagattctctcaattctcgtatagtcttcttatcaatttctgatgaatctgaaccatcatctgtcccattttgttgcatatccctgagttctttgatctctgttgtaagtctgtcgattctttcggttttataaacagaatccctttccaaagtcctaatcttactgagtttatcattaagttcttcattcaattcagtgagttttctcttggcttcttccaagtctgttttaaactctccatcatttccgcattcttcctcgcatttatctaaccattcaattagtttattaataactagttggtaatcagcgattcctatagccgttcttgtatttgtgggaacataattaggatcttctaatggattgtatggcttgatagcatcatctttatcattattaggtgggggatggacaaccttaattggttggtcctccttatctcctccagtagcatgtggttcttcaataccagtattagtaataggcttagacaaatgcttgtcgtacgcgggcacttcctcatccatcaagtatttataatcgggttctgtttcagaatattcttttctaagagacgcgacttcaggagttagtagaagaactctgtttctgtatctatcaacgctggaatcgatactcaagttaaggatagcgaatacctcatcgtcatcatccgtatcttctgaaacgccatcatatgacatttcatgaagtctaacgtattgataaacagaatcagatttagtattaaacagatccttgacctttttagtaaatgcatatgtatattttagatctccagatttcataatatgatcgcatgccttaaatgtcaatgcttccatgatatagtctggaacactaatgggtgacgaaaaagatacagcaccatatgctacgttgataaatagatctgaaccactaagtagataatgattaatgttaaggaagaggaaatattcagtatatagatatgccttagcatcatatcttgtactaaacacgctaaacagtttattgatgtgatcaatttccaacagaacaattagagcggcaggaataccaacaaacatattaccacatccgtattttctatgaatatcacatatcatattaaaaaatcttgatagaagagcgaatatctcgtctgacttaatgagatgtagttcagcagcataagtcataactgtaaatagaacatactttcctgtagtgttgattctagactccacatcaacaccattattaaaaatagttttatatacatctttaatctgctctccgttaatcgtcgaacgttctagtatacggaaacactttgatttcttatctgtagttaatgacttagtgatatcacgaagaatattacgaattacatttcttgtttttcttgagagacctgattcagaactcaactcatcgttccatagtttttctacctcagtggcgaaatctttggagtgtttggtacattttttaataaggttcgtgacctccatttattataaaaaatttttattcaaaacttaactacaatcgggtaattataagatcgtagatctcccatgtggtggaatactaccatctatcgcatgttgatggacagtaggtaatggccatgggaacagtaatgtttgcatatttatctttcttgctagtattactgtatattgtcccaatgtttcaatgtgatgttctaacctatcaactgccactgtatcacaacaataatgtccgatggaattaagattatgatccaatgtgtttaatatatgattatcaagtcttatacgatccgcgtcttttttgacaggatcaggctcttctacaggaagaagtttcggcctcttatgatagtcatgtctgggaaatggtggtctaggatgaggatcaggtatcggagtaggttttggattata-atc---atcatcatcatcatcatcatcatcatcatcatcatca---t---c-tatgatatcatcatcttcgatatttattttgctatcttgataatgtcctatattagttgcattttcagcactcgactgaatattagtacattcattgtctattattaacgtatttctaaacccaaaatgtatatgttgaacatcactactatagttgatgagtcttatagcatgaattcgcttatcgttatcgggtttatcttctgtcaccttaacaattccttttttattaaactctgcataatcataaccatttctattgtttgttctaatataaacgagtatagcatcattgctaaatttttcaatagtatcaaaaacagaatatcctaaaccatataatatatattcaggaacactcaaactaaatgtccaggattctcctaaatacgtaaactttaatagtgctaaatcattcaaaaatctaccgcttatagatagatagtacatgaatgcgtatagtagtctacctatctctttattatgaaaaccgacattacgatcatatatttcgtgatatacatgtgacccgtttacgttaaaccataaatacatgggtgatcctataaacatgaatttatttctaattctcagagccatagttaattgaccgtgtaatatttgtttacatgcatacttgatacgatcattaataagatttttatcattgctcgttatttcagaatcgtatatataaggagtaccatcatgattcttaccagatattatacaaaatactatatataaaatatattgacccacgttagtaatcatgtaaatgtttaatgttttaaattttgtatttaatgatccatcatcatatgctagcatggtcttgtgatattcattctttaaaatataatattgtgttagccattgcattggagctcctaatggagattttctattctcgtccattttaggatatgctttcataaagtccctaataacttcgtgaataatgtttctatgttttctactgatgcatgtatttgcttcgatttttttatcccatgtttcatctatcatagatttaaacgcagtaatgctcgcaacattaacatcttgaaccattggtacaattccgttccataaatttataatgttcgccatttatataactcattttttgaatatacttttaattgaacaaaagagttaagttactcatatggatgccgtccagtctgtacatcaatctttttagccagagatatcatagccgctcttagagtttcagcgtgattttccaacctaaatagaacttcatcgttgcgtttacaacacttttctatttgttcaaactttgttgttatattagtaatctttttttccaaattagttagccgttgtttgagagtttcctcattatcgtctccataggctttaacaattgcttcgcgtttagtctctggatttttagcagcctttgtagagaaaaattcagttgctggaattgcaagatcgtcatctccggggaaaagagttccgtccatttaaagtacagattttagaaactgacactctgtgttatttatatttggcgcaatacatggattataaatatcgatgttaataacatcagaaaatgtaaagtctatacattgtcgcatcgtgttaaattttctaatggatctagtattattgggtccaacttctgcctgaaatccaaatatggaagcggatacaaaaccgtttcctggataaaccacacatctccacttttgctttacatcagaaattgtgtcattgacatcttgaactctcctatctaatgccggtgttccacctatagattttgaatactcgaatgctgcatgagtagcattgaattccttaatattgccataattttcatatattgagtaactctggataaaaagtaaacacaccgcagccgtcgctactacaataaaaaaaattgatagagagttcatttataatctattagaagctgataaaatttttttacacgcgtcagacaatgctttaataaatagttcaacatctacttttgtcatatcgaaccgatggtatgattctaacctagaattacatccgaaaaagttgactatgttcatagtcattaagtcattaacgaacaacattccagactctggattataagacgatactgtttcgtcacaatcacccaccttaatcatgtgattatgaatattggctattagagtaccttctaagaaatctataatatctttgaaacacgatttaaaatcaaaccacgaatatacttctacgaagaaagttagtttacccataggagagataactataaatggagatctagatacaaaatccggatctatgatagttttaacattattatattctctattaaatacctccacatctaaaaatgttaattttgaaactatgtcttcgtttattaccgtacctgaactaaacgctataagctctattgtttgagaactctttaaacgatattcttgaaatacatgtaacaaagtttcctttaactcggtcggtttatctaccatagttacagaatttgtatccttatctataatataataatcaaaatcgtataaagttatataattatcgtgttcagattgtgatcttttcaaatagactaaaaaccccatttctctagtaagtatcttatgtatatgtttgtaaaatatcttcatggtgggaatatgctctacagcagttagccattcctcattgacagctgtagatgtattatacaaaactactccaatgtttaacaagggccattttacgagattattaaatccttgtttgataaatgtagccaatgcgggttcgagttcaacgacgattgaattctcttcccgtggatgctgcatgatgaacgacgggatgttgttgttctattgatttggaattctttttcgactttttgtttatattaaatattttaaaatttatggctgatagtaattcatgtactacggataatgtagacgtgtattgcatatcgatatctttattattagataaatttatcaataaatgtgagaagtttgcctcgttaaggtcttccatttaaatattatataaatatttgtgtttgtattttattcgtcttttatgggatagtttttaactagtaaagctgtaattacatactttgtccgtaaaacataaatataaatacccgcttttatcaaacgttccaaaaagtcggcagctgacatttttaacatgacatctattttaaatacacttaggtttttagaaaaaacatcattttataattgtaacgattcaataactaaagaaaagattaagattaaacataagggaatgttatttgtattttataagccaaagcattctaccgttgttaaatacttgtctggaggaggtatatatcatgatgatttggttgtattggggaaggtaacaattaatgatctaaagatgatgctattttacatggatttatcatatcatggagtgacaagtagtggagcaatttacaaattgggatcgtctatcgatagactttctctaaataggactattgttacaaaagttaataacaattataacaattataacaattataacaattataattgttataataattataattgttataattatgatgatacattttttgacgatgatgattgatcactattacacaattttgtttttgtactttctaatatagtgtttaggttctttttcatatgagaatattgacttactaaaatatctatgtttaacttttgttctataacgtccttatcggcggtatcggtacatatacgtaattcaccttcacaaaatacggagtcttcgataataatagccaatcgattattggatctagctgtctgtatcatattcaacatgtttaatatatcctttcgtttcccctttacaggcatcgatcgtagcatattttccgcgtctgagatggaaatgttaaaactgcaaaaatgcgtaatgttagcccgtcctaatattggtacgtgtctataagtttggcatagtagaataatagacgtgtttaaatgccttccaaagtttaagaattctattagagtattacattttgatagtttatcacctacatcatcaaaaataagtaaaaagtgtgctgattttttatgattttgtgcgacagcaatacatttttctatgttacttttagttcgtatcagattatattctagagcttcctgactactaacgaaattaatatgatttggccaaatgtatccatcataatctgggttataaacgggtgtaaacaagaatatatgtttatattttttaactagtgtagaaaacagagatagtaaatagatagtttttccagatccagatcctcctgttaaaaccattctaaacggcatttttaataaattttctcttgaaaattgtttttcttgaaaacaattcataattatatttacagttactaaattaatttgataataaatcaaaatatggaaaactaaggtcgttagtagggaggagaacaacgaaggcatatcgtgatataaataacatttattatcatgatgacaccagaaaacgacgaagagcagacatctgtgttctccgctactgtttacggagacaaaattcagggaaagaataaacgcaaacgcgtgattggtctatgtattagaatatctatggttatttcactactatctatgattaccatgtccgcgtttctcatagtgcgcctaaatcaatgcatgtctgctaacaaggctgctattactgactccgctgttgccgttgctgcggcatcatctactcatagaaaggttgtgtctagcactacacaatatgatcacaaagaaagctgtaatggtttatattaccagggttcttgttatatattacattcagactataagtcattcgaggatgctaaagcaaactgcgctgcggaatcatcaacactacccaataaatccgatgtcttgactacctggctcattgattatgttgaggatacatggggatctgatggtaatccaattacaaaaactacatccgattatcaagattctgatgtatcacaagaagttagaaagtatttttgtacataaataaatgaaatcgcttaatagacaaactgtaagtaggtttaggaagttgtcggtgccggccgctataatgatgttactctcaaccattattagcggcataggaacatttctgcattacagagaagaactgatgcctagtgcttgcgccaatggatggatacaatacgataaacattgttatctggataccaacattaaaatgtctacggataatgcagtttatcagtgtcgcaaattacgagctagattgcctagacctgatactagacatctgagagtattgtttagtattttttataaagattattgggtaagtttaaaaaagaccaatgataaatggttagatattaataatgataaagatatagatattagtaaattaacaaattttaagcaactaaacagcacgacggattctgaggcgtgttatatatacaagtctggaaaactggttaaaacagtatgtaaaagtactcaatctgtactatgcgttaaaagattctacaagtgacaacaaaaaatgaattaatagtaagtcgttaacgtacgccgccatggacgccgcgtttgttattactccaatgggtgtgttgactataacagatacattgtatgatgatctcgatatctcaatcatggactttataggaccatacattataggtaacataaaaattgtccaaatagatgtacgggatataaaatattccgacatgcaaaaatgctactttagctataagggtaaaatagttcctcaggattctaatgatttggctagattcaacatttatagtatttgtacagcatacagatcaaaaaataccatcatcatagcatgcgactatgatatcatgttagatatagaaggtaaacatcaaccattttatctattcccatctattgatgtttttaacgctacaatcatagaagcgtataatctgtatacagctggagattatcatctgatcatcaatccttcagataatctgaaaatgaaattgtcgtttaattcttcattttgtatatcagacggcaatggatggattataattgatgggaaatgtaatagtaattttttatcataaaagttgtaaagtaaataataaaacaataaatattgaactagtagtatgttgtatattgagcaatcagagatgatgctggtacctcttatcacggtgaccgtagttgcgggaacaatattagtatgttatatattatatatttgta-ggaaaaagatacgtactgtctataatgacaataaaattatcatgacaaaattaaaaaagataaagagtcctaattccagcaaatctagtaaatcaactgatagcgaatcagactgggaggatcactgtagtgctatggaacaaaacaatgacgtagataatatttctagaaatgagatattgaacgatgatagcttcgctggtagtttaatatgggataacgaatccaatatcatggcgcctagcacagaacacatttacgatagtgttgctggaagcacgctgctaataaataatgatcgtaatgaacagactatttatcagaatactacagtagtaattaatgatacagagactgttgaaatacttaatgaagataccaaacagattcctagctattcttccaatcctttcgtaaattataataaaaccagtatttgtagcaagtcaaatccgttcattgcagaactcaacaataaatttagtgataataatccgtttaggagagcacatagtgacgattatcttaataagcaacaagatcatgaatacgatgatatagaatcatcggttgtatcattggtctgattagtttcctttttataaaattgaagtaatatttagtattaattaccgccgatgcattatacaaatatggagatattccctgtattcggcatttctaaaattagcaattttattgctaataatgactgtagatattatatagatgtagagcatcaaaaaattatatctgatgagatcaatagacagatggatgaaacggtacttcttaccaacatcttaagcgtagaagttgtaaatgacaatgagatgtaccatcttattccccatagactatcgactattatactctgtattagttctgttggaggatgtgttatctctatagataatgacgtcaatgacaaaaatattctaacatttcccattgatcatgctgtaatcatatccccactgagtaaatgtgtcgtagttagcaagggccctacaaccatactggttgttaaagcggatatacccagcaaacgattggtaacatcgtttacaaacgacatactgtatgtaaacaatctatcactgattaattatttaccgtcgtctgtattcattattagacgagtcaccgactatttggatagacacatatgtgatcagatatttgctaataataagtggtattccattataactatcgacgataagcaatatcctattccatcaaattgtataggtatgtcttctgccaagtacataaattcgagcatcgagcaagatattttgatccatgtttgtaacctcgagcatccattcgactcagtctacaaaaaaatgcagtcgtacaattctctacctatcaaggaacaaatattgtatggtagaattgataatataaatatgagcattagtatttcggtggattaatagatttctctagtatgggatcattaatcatctctaaatacatcataaaaaagctattatcaaatactgtactgaatggattcattcttttctctttttatgaaactctgttgtatatctacggataaaactagaagcaaaaaatctgataggaagaataatgattatatggaggaacacgattattataaaataacaatagttcctggttcctcttccacgtctactagctcgtggtattatacacatgcctagtaatagtctctttgcgttgacggaaagcagactagaaataacaggccaaaatgttcagacaccataatagttcccaacccagataataacagagttccatcaacacattcctttaaactcaatcccaaacccaaaaccgttaaaatgtatccagccaattgatagtagataatgaggtgtacagcacatgataatttacacagtaaccaaaatgaaaacactttagtaattataagaaatatagacggtaatgtcatcatcaacaatccaataatatgcctgagagtaaacattgacggataaaacaaaaatgccccgcataactctatcatggcaataacgcaaccaaacacttgtaaaattcctaaattagtagaaaatacaactgatatcgatgtataagcgatttcgaggaataataagaacaaagtaattcccgtaaagataaacatcaacattgtttggtaatcattaaaccaattagtatgacgttgaattaatttcacagtatattttattccagtattatccccgcatgtatacgtacctggtaagatatctttatattccataatcaatgagacatcactatccgataacgaatgaagtctagcactagtatgccatttacttaatatggtcgtcttggaagttttattataagttaaaatatcatgattgtccaatttccatctaatatactttgtcggattatctataatacacggaataatgatggtatcattacatgctgtatattctatagtctttgtagatgttataaccacaaaagtacagaggtatatcaacaatattctaactcttaacatttttatttatttaaaatgatacctttgttatttattttattcttattttgctaacggtatcgaatggcataagtttgaaacgagtgaagaaataatttctacttacttaatagattatgtggtaacgggtgttattaatggggatgtatatacattttcaaataatgaactaaacaaaactgggttaactaataacaataattatatcacaacatctataaaagtagaggataaggatacattagtagtatgcggaaccaataacggaaatcccaaatgttggaaaatagacggttcatactacccaaaacatataggtagaggatacgatcatcaaaatagcaaagtaacgataatcagtcacaatgaatgtgtactatccgacataaacatataaaaagaaggaattaaacgatggagaagatttgacggaccatgtggttatgattaaacgagttaagttttttaagaagccttagaagagaggctattgggtatgagaatccgaaatattaaaccagacaaccccatataattttatagctaagaatgccgcgaagaatggaactaataaaaacggaaatatttgtagcacaacgaataactcccaaactgcattcatgttacactatataacactacttcggttagatgttttagaaaaaataaatatcaccgtaccgttttgttgtataaaaataacaattaacaattatcaatttttttctttaatattttacgtggttgaccattcttggtggtaaaataatctcttagtgttggaatggaatgctgtttaatgtttccacactcatcgtatattttgacgtatgcagtcacatcgtttacgcaatagtcagactgtagttctatcatgcttcctacgttagaaggaggaacagttttaaagtctcttggttttaatctattgtcattagttttcatgaaatcctttgttttatccacttcacattttaaataaatgtccactatacattcttctgttaattttactagatcatcatgagtcatagaattcataggttccgtagtccatggatccaaactagcaaacttcgcgtatacggtatcgcaattagtgtatacaccaactgtatgaaaattaagaaaacagtttaataaatctacagaaatatttaatcctccgtttgatacagatgcgccatatttatggatttcggattcacacgttgtttgtctaaggggttcgtctagtgttgcttctacatagacttcgattcccatatattctttattgccagaatcacataccgatttatcatacgctggttcacttgtttgaaaactaaatggtagtagatacatcaaaataataaataataagtacattctgcaatattgttatcgtaattggaaaattggtattcaagtgagctggattatgtgagtattggattgtatattttattttatattttatattttatattttattttatattttatattttattttatattttgtagtaagaatagaatgctaatgtcaagtttattcgaatagatgtcttattaaaaaacatatataataaataacaatggctgaatggcataaaattatcgaggatatctcaaaaaataataagttcgaggatgccgccatcgttgattacaagactacaaagaatgttctagcggctattcctaacagaacatttgcaaagattaatccgggtgaagttattcccctcatcactaatcataatattctaaaacctcttattggtcagaaattttgtattgtatatactaactctctaatggatgagaacacgtatgctatggagttgcttactgggtacgcccctgtatctccgatcgttatagcgagaactcataccgcacttatatttttgatgggtaagccaacaacatccagacgtgatgtgtatagaacatgtagagatcacgctacccgtgtacgtgcaactggtaattaaaataaaaagtaatattcatatgtagtgtcaattttaaatgatgatgaaatggataatatccatattgacgatgtcaataatgccggtattgacatacagctcatcgatttttagatttcattcagaggatattgaattatgttatgggaatttgtattttgataggatctataataatgtagtaaatataaaatatattcctgagcatattccatatagatataattttattaatcgtacgttctccgtagatgaactagatgataatgtcttttttacacatggttattttttaaaacacaaatatggttgttcacttaatcctagtttgattgtctcattatcaggaaacttaaaatataatgatatacaatgctcagtaaatgtatcgtgtctcattaaaaatttggcaacgagtacatctactatattaacatctaaacataagacttattctctatatcggtccatgtgtattgctataataggatacgattctattatatggtataaatatataaatgacaggtataatgacatctatgattttactgcaatatgtatgctaatagcgtctacattgatagtgatcatatacgtgtttaaaaaaataaaaatgaactcttaattatgttatactattagaaatggataaaatcaaaattacgattgattcaaaaattggtaatgttgttaccatatcgtataacttggaaaagataactattgatgtcacgccaaaaaagaaaaaagaaaaggatgtattattagcgcaatcagttgctgtcgaagaggcaaaagatgtcaaggtggaagaaaaaaatattatcgatattgaagatgacgatgatatggatatagaaaacacgtaatacgatctataaaaataagtattaaatactttttatttacggtactcttgtagtggtgataccactaatcgattattttttttaaaaaaatacttattctgattcttctagccatttccgtgttcgttcgaatgccacatcgacgtcaaaaataggggagtagttgaaatctagttctgcattgttggtacgcacctcaaatgtagtgttggatatcttcaacgtatagttgttgagtattgatggttttctaaatagaattctcttcatatcattcttgcacgcgtacatttttagcatccatcttggaatcctagatccttgttctattcccaatggtttcatcaatagaagattaaacatatcgtaagaacacgatggagagtaatcgtagcaaaagtaagcatttcctttaatcgcagatcccggatactggatatattttgcagccaacacgtgcatccatgcaacatttcctacatatacccggctatgcacagcgtcatcatcgactgtacgatacataatgttaccgtgttgcttacattgctcgtaaaagactttcgtcaatttgtctccttctccgtaaattccagtgggtcttaggcaacaagtatacaattttgcgccattcatgattacggaattattggctttcataaccagttgctcggccatacgtttactttttgcgtatacatgtcctggtgatatatcataaagggtatgctcatgaccgatgaatggattaccgtgtttatttggtcctattgcttccatgctactagtatagatcaaatacttgattcctaggtccacacaagctgccaatatagtctgtgttccataatagtttactttcatgatttcattatcagtgtattttccaaatacatccactagagcagccgtatgaataatcagatttaccccatctagcgcttctctcaccttatcaaagtcgtttatatcacattgtatatagtttataaccttaactttcgaggttattggttgtggatcttctacaatatctatgactcttatttcttgaacatcatctgcgctaattaaaagttttactatatacctgcctagaaatccggcaccgccagtaaccgcgtacacggccattgctgccactcataatatcagactacttattctattttactaaataatggctgtttgtataatagaccacgataatatcagaggagttatttacgttgaacaagtccatggaaaagataaagttttaggatcagttattggattaaaatccggaacgtatagtttgataattcatcgttacggagatattagtcgaggatgtgattccataggcagtccagaaatatttatcggtaacatctttgtaaacagatatggtgtagcatatgtttatttagatacagatgtaaatatatctacaattattggaaaggcgttatctatttcaaaaaatgatcagagattagcgtgtggagttattggtatttcgtacataaatgaaaagataatacattttcttacaattaacgagaatggcgtttgatatatcagttaatgcgtctaaaacaataaatgcattagtttacttttctactcagcaagataaattagtcatacgtaatgaagttaatgatatacactacactgtcgaatttgatagggacaaagtagttgatacgtttatttcatataatagacataatgactccatagagataagaggggtgcttccagaggaaactaatattggtcgcgtggttaatacgccggttagtatgacttacttgtataataagtatagttttaaaccgattttagcagaatatataagacacagaaatactatatccggcaacatttattcggcattgatgacgctagatgatttggttattaaacagtatggagacattgatctattatttaatgagaaacttaaagtagactccgattcgggactatttgactttgtcaactttgtaaaggatatgatatgttgtgattctagaatagtagtagctctatctagtctagtatctaaacattgggaattgacaaataaaaagtataggtgtatggcattagccgaacatatagctgatagtattccaatatctgagctatctagactacgatacaatctatgtaagtatctacgcggacacactgatagcatagaggatgaatttgattattttgaagacgatgatttgtctacatgttctgccgtaaccgatagggaaacggatgtataattttttttatagtatgaa---------------g-----------------g-----------------atatg-----------------a-----------------tgg-----------------ata-----------------tg-----------------a-----------------t------------------g------------------a-----------------t-----------------atg-----------------at------------------g-------g-----------------atatgat-----------------g----------------gatatga------------------tggatatgatg------------------gatatg------------------ataaaaaaatataattgttgtatccattcccattcaaatcaccttatatgattctgtaacacaatgaaggagtctcatagatatatagaggtcagatactggtttgataaactttttattccacatgagcatgtttgacttatggttagacacacatactttaacaaatcactgaaaattggagttaggtattcctctcagaatcagttgccgttctggaacattaaatgtattttttatgatatactccaacgcatttatgtgggtatacaacaagtcattaataatgagtatttccaagagttttagttgtctagtatttaacaagagaagagatttcaacagactgtttatgaactcgaataccgcctcattgtcgcttatattgatgacatgacatcgaattcccaatatcaatctcatcagtgatgagtagctcaatcttgttatcgggatccaatttctaaagatgtcattaaaccctcgatcgtgaatggatttatcatcatcgtttttatgttggacatgagcttagtccgtttgtccacatctatatacgatgatttctgaattatttcatatatctctcgttaactccaggaacttgtcagggatctaactttaatatgttctcgtctaagagatgaaaatctttggatggttgcatgtgacttttctctaaaggatgatgttacccgatcctctcttaaatgactccatcttatccttggacaagatggacagtctattttccttagatggtttaatattttttacccatgatctataaaggtagacagacctaatcgtctcggatgaccatatattattttccgttttattatacgcataaattgtaaaaaatatgttaggtttacgaaaatgtctcgtggggcattaatcgtttttgaaggattggacaaatctggaaaaacaacacaatgtatgaacatcatggaatctataccggcaaacacgataaaatatcttaactttcctcagcgatccacagtcactggaaagatgatagatgactatctaactcgtaaaaaaacctataatgatcatatagttaatctattattttgtgcaaatagatgggagtttgcatcttttatacaagaacaactagaacagggaattactttaatagttgacagatacgcgttctctggagtagcgtatgccaccgctaaaggcgcgtcaatgactctcagtaagagttatgaatctggattgcctaaacccgacttagttatattcttggaatctggtagcaaagaaattaatagaaacatcggcgaggaaatttatgaagatgttgaattccaacaaaaggtattacaagaatataaaaaaatgattgaagaaggagatattcattggcaaattatttcttctgaattcgaggaagatgtaaagaaggagttgattaagaatatagttatagaggctatacacacggttactggaccagtggggcaactgtggatgtaataaaatgaaattacatttttataaatagatgttagtacagtgttataaatggatgaagcatattactctggcaacttggaatcagtactcggggatacgtgtccgatatgcataccgaactcgcatcaatatctcaattagttattgccaagatagaaactatagataatgattattaaacaaggacattgtaaattttatcatgtgtagatcaaacttggataatccatttatctctttcctagatactgcatatactatcatagatcaagagatctatcagaacgagttgattaattcattagacgataatgaaattatcgattgtatagttaacaagtttatgagcttttataaggataacctagaaaatatggtagatgctatcattactctaaaatattataattaataatccagattttaaaactacgtatgtggaagtactcggttccagaatagctgatatagatattaaacaagtgatacgtaagaatataatacaattgtctaatgatccgcgaacgatatttgtgaaaatattaaaaaaaaatactttttttattaaatgacgtctcttcgcgaatttagaaaattatgctgtgatatatatcacgcatcaggatataaagaaaaatctaaattaattagagactttataacagatagagatgataccgatacatatttgatcattaagctattgcttcccggattagacgatagaatgtataacatgaacgataaacaaattataaaattatatagtataatatttaaacaatctcaggaagatatgctacaagatttaggatacggatatataggagacactattaggactttcttcaaagagaacacggaaatccgtccacgagataaaagcattttaactttagaagaagtggatagttttttaactacgttatcatcagtaactaaagaatcacatcaaataaaattattgactgatatagcatctgtttgtacatgtaatgatttaaaatgtgtagtcatgcttattgataaagatctaaaaattaaagcgggtcctcggtacgtgcttaacgctattagtcctcatgcctatgatgtttttagaaaatctaataacttgaaagagataatagaaaatgcagctaaacaaaatctagactctatatctatttctgttatgactccaattaatcccatgttagcggaatcatgtgattctgtcaataaggcgtttaaaaaatttccatcaggaatgtttgcggaagtcaaatacgatggtgaaagagtacaagttcataaaaaaaataacgagtttgcattctttagtagaaacatgaaaccagtactctctcataaagtggattatctcaaagaatacataccgaaagcatttaaaaaagctacgtctatcgtattggattctgaaattgttcttgtagacgaacataatgtaccgctaccgtttggaagtttaggtatacacaaaaagaaagaatataaaaactctaacatgtgtttgttcgtatttgactgtttatactttgatggattcgatatgacagacattccattgtatgaacgaagatcttttctcaaagatgttatggtcgaaatacccaatagaatagtattctcagagttgacgaatattagtaacgagtctcagttaactgatgtattagatgatgcactaacgagaaaattagaaggattggtcttaaaagatattaatggcgtatacgaaccgggaaagagaagatggttaaaaataaagcgagactatttgaacgagggttccatggcagattctgccgatttagtagtactaggtgcctactatggtaaaggaggaaagggtggtatcatggcagtctttctaatgggttgttacgacgatgaatccggtaaatggaagacggtaactaaatgttccggtcacgatgataatacgttaagggttttgcaagaccaattaacgatggttaaaattaacaaggatcccaaaaaaattccagagtggttggtagttaataaaatctatattcccgattttgtagtagatgatccgaaacaatctcagatatgggaaatttcaggagcagagtttacatcttccaagtcacatacagcgaatggaatatcgattagatttcctagatttactaggattagagaagataaaacgtggaaagaatctactcatctaaacgatttagtaaacttgactaaatctcttaatagttacatataaactgaaaaataaaataacactattttagttggtagtcgccatggatggtgttatcgtatactgtctaaatgcgttagtaaaacatggcgaggaaataaatcatataaaaaatgatttcatgattaaaccatgttgtgaaagagtttgtgaaaaagtcaagaacgttcacatcggcggacaatctaaaaacaatacagtgattgcagatttgccatatctggataatgctgtatcagatgtatgcaaatcaatatataaaaagaatgtatcaagaatatccagatttgctaatttgataaaaatagatgacgatgacaagactcctaccggcgtatataattattttaaacctaaagatgctattcctgttattatatccataggaaaggataaagatgtctgtgaactattaatctcatctgataaagcgtgtgcgtgtataaagttaaatttatataaagtagccattcttcccatggatgtttccttttttaccaaaggaaatgcatcattgattattctcctgtttgatttctctatcgatgcggcacctctcttaagaagtgtaaccgataataatgttattatatctagacaccagcgcctacatgacgagcttccgagttccaattggttcaagttttacataagtataaagtccgactattgttctatattatatatggttgttgatggatctatgatgtatgcgatagctgataatagaactcacgcaattattagcaaaaatatattagacaatactacgattaacgatgagtgtagatgctgttattctgaaccacagattaggattcttgatagagatgagatgctcaatggatcatcgtgttatatgaacagacattgtattatgatgaatttacctgatgtaggcgaatttggatctagtatgttggggaaatatgaacctgacatgattaagattgctctttcggtggctggtaatttaataagaaatcgagactacattcccgggagacgaggctatagctactacgtttacggtatagcctctagataattttttttaagcacgaaataaaaacataattttaaacaatctatttcatactattttgtgtgctcaccatgaacataaagatagatatattagtatttctggtgataaatttacggcgactgctaggagggaaaatgaagaaagaaaaaatatctacctctccaaaaagaaaaactactgatgttatcaaacctgattatcttgagtacaatgacttgttagatagagatgagatgtctactattctagaggaatattaggccttagaataaaatatggacgactcttaacgaaattagaaaattcgataatgatgttgaagaacaattcggtactatagaagaactcaagcagaagcttagattaaattctgaagagagagcagataattttatagattatataaaggtacaaaaacaggatatcatcaaacttactgtatacgattgcatatatctatgataggattgtgtgcgtgcgtggtagatgtttggagaaatgagaaactgttttctagatggaaatattggttacaagcgattaaactgtttattgatgatcacatgcttgataagataaaatctattgtagaatagactagtgtatgtggaaatgtcatagaaagttaaaagttaatgagagcaaaaatatataaggttgtattccatatttgttatttttttctgtaatagttagaaaatacattcgatggtctatctaccagattattatgtgttataaggtacttttctcataataaactagagtatgagtaagatagtgtttttcaaaaacatataaatctaaaattgatggatgagatatacagctattaatttcgaaaatatattttaatctgataactttaaacatggatttttgatggtggtttaagtttaaaaaagattttgttattgtagtatgataatatcaaaaagatggatataaagaatttactgactacatgtactattttacattactacattggctacggcatatatacctatttcgtcacttccacacgctccggtaaacgggtgtcatgtgacgagggagaatcttgataagaggcataatcaatgttgtaatccgatgtccacctggagaatttgccaaggtcagatgtagagttggtagtgataacacaaaatgtgaacactgcccacctcatacatataccgcaatccccaattattctaatagatgtcatcaatgtagaaaatgcccaacaggatcatttgataaggtaaagtgtaccggaacacagaacaaatgttcgtgtcatcctggttggtatacgctactgattcttcacagactgaagattgtcgagatttgtgtaccaaaaaaggagatgtccatgcggatactttggtggaatagatgaaggaaatcctatttgtaaatcgtgttgtgttggtgaatattgcgactacctacgtaattatagacttgatccatttcctccatgcaaactatctatctaaatgtaattaattatgattttgatgataatgttaccatacattatatcactacttggttagtgtgtattatttagtatggaagacctattaataattacttatcttttgacgatcttgttataattataatataaaaatacttatgacatagtaactcataattgctgacgcgataaattcgtaataatctgttttgttcaaatttttataaggaatctacaggcataaaaataaaaatataatctataatatactcttacaacgccatcatgaatagcagtgaattaattgctgttattatggatttagaaatagtggacgattttgtgatattaatatagttattaatgatgaaaggataaacgcgcatagactcatcctatctggagcctccgaatattttttccattctgttttccaataattttatcgattctaatgaatacgaagttaatctaagtcatttagattatcaaagtgttaactatttgatcgattacatttatgggatacctttgagcctaactaacaataacgtgaaatatattctttcaaccgctgatttttttacaaattggatctgtcattactgagtgcgaaaaatacatacttaaaaatctttgttttagaaactgtatcgatttctacatatacgctgataaatataataacaagaaaatagaattagcatcgtttaacacaatattacgaaatattttgagactcatcaacaatgaaaactttaaatacttaacagaggaatcaatgataaaaattttaagcgatgatatgttatatataaaaaatgaggatttcaccccactgattctcattaaatggttagagagtacaccaaccatgtaccgtcgagttacttagatgcctcagaatatcatttctttccccacaagttataaaatcactttatagtcatcgactggttagttcaatctacgaatgtataacattcttaaacaatatagcattcttggataaatcatttcctagataccatatcatcgagttgatatctatcggtataagtaattcacatgataagatttccataaactgctacaatcataaaaaaattcatgggaaatgatatcttcacgtagatataggtgtagtttcgcagtgaccgtcctggataatattatctatatgatgggtggatatgatcagtccctgtatagaagttcaaaggttatagcgtacaatacatgtactaattcttggatatatgatataccagagctaaaaatatcatcgttctaattgcggaggagttgccaatgacgaatacatttattgtataggcggtatacgcgatcaggagtcatcgttgatatctagtatcgatagatggaagccatcaaaaccatattggcagaagtatgctaaaatgtgcgaaccaaaatgtgatatggggttgcgattttaaacggattaatatatgtcataggtggagtcgttaaaggtgacacacatataccaacgcactagagagtttatcagaagatggatggatgaatcatcaacgtcttccaataaaaatgtccaatatgtcgacgattgttcatgctggaaagatttatatatctagaggttacaacaatagtagtgtagttaatgtaatatcgaatctagtccttagctataatccgatatatgatgaatggaccaaattatcatcattaaatattcctagaattaatcctgctctatggtcagtgtataataaattatatgtaggaggagtaatatctgatgatgttcaaactaatacatctgaaacatacgataaagaaaaagattgttggacattggataatggtcacttgttaccacataattatataatgtataaatgcgaaccgtttaaacatagatatccattggaaaaaacacagtacacgaatgattttctaaagtatttggaaagttttataggtagttgatagaacaaaatacataattttgtaaaaataaatcactttttatactaatatgacacaattaccaatacttttgttactaatatcattagtatacgctacaccttctcctcagacatctaaaaaaataggtgatgatgcaactatatcatgtagtcgaaataatacaaattactacgttgttatgagtgcttggtataaggagcccaattccattattctcttagctgccaaaagcgacgtcttgtattttgataattataccaaggataaaatatcttacgactctccatacgatgatctagttacaactatcacaattaaatcattgactgctggagatgccggtacttatatatgtgcattctttatgacatcgactacaaatgatactgataaagtagattatgaagaatactccatagagttgattgtaaatacagatagtgaatcgactatagacataatactatctggatctacaccagaaactatttctgagaaaccagaggatatagataattctaattgctcgtctgtattcgaaatcacgactccggaaccaattactgataatgtagacgaccatacagacaccgtcacatacactagtgatagcattaatacagtaaatgcatcatctggagaatccacaacagacgagattccggaaccaattactgataaagaagaagatcatacagtaacagacactgtctcatacactacagtaagtacatcatctggaattgtcactactaaatcaaccaccgatgatgcggatctttatgatacatacaatgataatgatacagtaccgccaactactgtaggtggtagtacaacctctattagcaattataaaaccaaggacttcgtagaaatatttggtattaccacattaattatattgtcagcagtggcgattttctgtattacgtattatatatgtaataaacacccacgtaaatacaaaacagagaacaaagtctagatttttgacttacataaatatctgggataataaaatctatcatattgagaggaccatctggttcaggaaagacagccataaccaaaagactgttaaaagactatgggaatatatttggatttgtggtgtcccataccactagatttcctcgtcctatggaacgagaaggtgttgattaccttacgttaacagagaggccatctggaagggaatagccgccggaaactttctagaacatactgagtttttaggaaatatttacggaacttctaaaacagctgtaaatacagcggttattaataatcgtatttgcgcgatggatttaaacatcaacggtgttagaagtcttaaaaatacttacctaatgcattacttgggtatataagacctacctctcttaaaatggttgagaccaatcttcgtcgtagaaacactgaagcggacgacgaatctcatcgtcgcgtgatgttggcaaaaaacggatatggatgaggtcaacgaagcaggtctattcgacactattattattgaagatgatgtgaatttagcatatagtaagtgttaattcagatactacaggaccgtattagaatgtattttaacactaattagagacttaagatttgacttaaaacttgataattaataatataactcgtttttatatgtggctatttcaacgtctaatgtattagttaaatattaaaacttaccacgtaaaacttaaaatttaaaatggtatttcattgacagatcatacattatgaagtttcaaggacttgtgttaattgacaattgcaaaaatcaatgggtcgttggaccattaataggaaaaggtggattcggtagtatttatactactaatgacaataattatgtagtaaaaatagagcccaaagctaacggatcattatttaccgaacaggcattttatactagagtacttaaaccatccgttatcgaagaatggaaaaaatctcacaatataaagcacgtaggtcttatcacatgcaaggcatttggtttatacaaatccattaatgtggaatatcgattcttggtaataaatagattaggtgcagatctagatgcggtgatcagagccaataataatagactaccagaaaggtcggtgatgttgatcggaatcgaaatcttaaataccatacaatttatgcacgagcaaggatattctcacggagatattaaagcgagtaatatagtcttggatcaaatagataagaataaattatatctagtggattacggattggtttctaaattcatgtctaacggcgaacatgttccatttataagaaatccaaataaaatggataacggtactctagaatttacacctatagattcgcataaaggatacgttgtatctagacgtggtgatctagaaacacttggatattgtatgattagatggttgggaggtatcttgccatggactaagatatctgaaacaaagaattctgcattagtaagtgccgcaaaacagaaatatgttaacaatactgcgactttgttaatgaccagtttgcaatatgcacctagagaattgctgcaatatattaccatggtaaactctttgacatattttgaggaacccaattacgacgagtttcgtcgagtattaatgaatggagttatgaaaaatttttgttgataaaaaaattaaaaaaataacttagttattatcactctcgtgagtacaatagaaacatggcgatgttttacgcacacgctttcggtgggtacgacgagaaccttcatgcatttcctggaatatcatcgacggttgccaatgatgtcaggaaatattctgttgtgtcagtttataataaaaagtataacattgtaaaaaacaaatatatgtggtgtaacagtcaagtgaacaagagatatattggagcactactgcctatgtttgaatgcaatgaatatctacaaattggagatccaatccatgatctagaaggaaatcaaatctctattgtcacatatcgccacaaaaactactatgctctaagtggaattgggtacgagagtctagacttgtgtttggaaggagtagggattcatcatcacgtacttgaaacaggaaacgcggtatatggaaaagttcaacatgagtattctactatcaaagagaaggccaaagaaatgaatgcactcaaaccaggacctatcatcgattaccacgtctggataggagattgtgtctgccaagttactactgtagacgtgcatggaaaggaaattatgagaatgagattcaaaaggggtgcggtgcttccgattccaaatctggtaaaagttaaagttggggaggaaaatgatacaataaatctttccacttccatatcagctctcctaaattccggtggcggcaccatcgaggtaacatctaaggaagaacgtgtagattatgtactcatgaaacgtttggaatctatacatcatttgtggtctgtagtgtatgatcatcttaatgttgtgaatggcgaagaacgatgttatgtacatatgcattcatctcatcaaagtcctatgctgagtactgtaaaaacaaatttgtacatgaagactatgggagcatgtcttcaaatggactccatggaagctctagagtatcttagtgaactgaaggaatcaggtgggcggagtcccagaccagaattgcagaaatttgaatatccagatggagtgaaagacactgaatcaattgagagattggcagaggagttcttcaatagatcagaacttcaggccggtgaatcagtcaaatttggtaattctattaatgttaaacatacatctgtttcagctaagcaactaagaacacgtatacgacagcagcttccttctatactctcatcttttgccaacacaaagggtggatatttgttcattggagttgataataatacacacaaagtaattggattcacggtgggtcatgactacctcaaactggtagagagtgatatagaaaagtatatccaaaaacttcctgttgtgcatttctgcaagaaaaaagaggacatcaagtacgcatgtagattcatcaaggtgtataaacctggtgatgagactacctcgacatatgtgtgcgcaatcaaagtggaaagatgctgctgtgctgtgtttgcggattggccagaatcatggtacatggatactagtggtagtatgaagaagtattctccagatgaatgggtgtcacatataaaattttaattagggtaaggtaaaactatatataataactaacaatttgtgtatcatatagacaattaattaggtaactgttatctctttttaactaactaactaactaactaactcttatatactattaataatacatctattaatcattgattagcttattgctttaattgtttttgtaaactaacactgttcattgaaaagggataacatgttacagaatataaattatatatggatttttttaaaaaggaaatacttgactggagtatatatttatttcttcattacataacacgtctgtgttctaattcttccaattcttccacatctcatataatacaggaatataatcttgttcgaaaatatgagaaagtggataaaacaatagttgattttttatctaggtggccaaatttattccatattttagaatatggggaaaatattctacatatttattttatagatgctgctaatacgaatattatgattttttttctagatagagtattaaatattaataagaaccgtgggtcatttatacataatctcgggttatcatccattaatataaaagaatatgtatatcaattagttaataatgatcatctagataatagtataagactaatgcttgaaaatggacgtagaacaagacattttttgtcttatatattggatacagttaatatctatataagtattttaataaatcatagattttatatagatgccgaagacagttacggttgtacattattacatagatgtatatataactataagaaatcagaatcagaatcatataatgaattaattaagatattgttaaataatggatcagatgtagataaaaaagatacgtacggaaacacaccgtttatcctattatgtaaacacgatatcgacaacgcggaattgtttgagatatgtttagagaatgctaatatagactctgtagactttaatggatatacacctcttcattatgtctcatgtcgtaataaatatgattttgtaaagttattaatttctaaaggagcaaatgttaatgcacgtaatagattcggaactactccattttattgtggaattatacacggtatctcgcttataaaactatatttggaatcagacacagagttagaaatagataatgaacatatagttcgtcatttaataatttttgatgctgttgaatctttagattatctattgtccagaggagttattgatattaactatcgtactatatacaacgaaacatctatttacgacgctgtcagttataatgcgtataatacgttagtctatctattaaacagaaatggtgattttgagacgattactactagtggatgtacatgtatttcggaagcagtcgcgaacaacaacaaaataataatggatatactattgtctaaacgaccatctttgaaaattatgataccatctatgatagcaattactaaacataaacaacataatgcagatttattgaaaatgtgtataaaatatactgcgtgtatgaccgattatgatactcttatagatgtacaatcgctacatcaatataaatggtatattttaaaatgttttgatgaaatagatatcatgaagagatgttatataaaaaataaaactgtattccaattagttttttgtatcaaagacattaatactttaatgagatacggtagacatccttctttcgtgaaatgtaatattcttgacgtatacggaagttgtgtacgtaatatcatagcatctattagatatcgtcagagattaattagtctattatccaagaagctggatgctggagataaatggtcgtgttttcctaacgaaataaaatataaaatattggaaaactttaacgataacgaactgaccacatatctgaaaatcttataaacactattaaaatataaaatctaagtaggataaaatcacactacatcattgtttccttttagtgctcgacagtgtatactatttttaacactcataaataaaaatgaaaacgatttccgttgttacgttgttatgcgtactacctgctgttgtttattcaacatgtactgtacccactatgaataacgctaaattaacgtctaccgaaacatcgtttaatgataaacagaaagttacgtttacatgtgattcaggatatcattctttggatccaaatgctgtctgtgaaacagataaatggaaatacaaaaatccatgcaagaaaatgtgcacagtttctgattatgtctctgaactatatgataagccattatacgaagtgaattccaccatgacactaagttgcaacggtgaaacaaaatattttcgttgtgaagaaaaaaatggaaatacttcttggaatgatactgtcacgtgtcctaatgcggaatgtcaacctcttcaattagaacacggatcgtgtcaaccagttaaagaaaaatactcatttggggaatatatgactatcaactgtgatgttggatatgaggttattggtgtttcgtatataagttgtacggctaattcttggaatgttattccatcatgtcaacaaaaatgtgatataccgtccctatctaatggattaatttccggatctacattttctatcggtggcgttatacatcttagttgtaaaagtggttttacactaacggggtctccatcatccacatgtatcgacggtaaatggaatcccatactcccaacatgtgtacgatctaacgaagaatttgatccagtggatgatggtcccgacgatgagacagatctgagcaaactctcgaaagacgttgtacaatatgaacaagaaatagaatcgttagaagcaacttatcatataatcataatggcgttgacaattatgggtgtcatatttctaatctccattatagtattagtttgttcctgtgacaaaaataatgaccaatataagttccataaattgctaccgtgaatataaatccgttaaaataattaataattaataattaataacgaacaagtatcaaaagattaaagaattagctagaatcaattagatgtcttcttcagtggatgttgatatctacgatgccgttagagcatttttactcaggcactattatgacaagagatttattgtgtatggaagaagtaacaccatattacataatatatacaggctatttacaagatgcaccgttataccgttcgatgatatagtacgtactatgccaaatgaatcacgtgttaaacaatgggtgatggatacacttaatggtataatgatgaatgaattcgatactgtatgtgtgggtaccggactacgattcatggaaatgtttttcgattacaataaaaataatcccaaaaatagcatcaacaatcaaataatgtatgatataattaatagcgtagccataattctagctaatgagagatatagaagcgcgtttaacgacgatagaatatacatccgtagaactatgatggacaaattgtacgaatacgcatctctaactactattggtacgatcactggaggtgtttgttattttatctgttgatgcatctagttagtttgtataaataattatttcgatatactagttaaaattttaagattttaaatgtataaaaaactaataacgtttttatttgtaataggtgcagttgcatcctattcgaataatgagtacactccgtttaataaactgagtgtaaaactctatatagatggagtagataatatagaaaattcatatactgatgataataatgaattggtgttaaattttaaagagtacacaatttctattattacagagtcatgtgacgtcggatttgattccatagatatagatgttataaacgactataaaattattgatatgtataccattgactcgtctactattcaacgcagaggacatacgtgtagaatatctaccaaattatcatgccattatgataagtacccttatatccacaaatatgagggtgatgaacgacaatattctattaccgcagagggaaaatgctataaaggaataaaatatgaaataagtatgatgaacgatgatactctattgagaaaacatactcttaaaattggatttacttatatattcgatcgtcatgggcatagtaatacatattattcaaaatatgatttttaaaaatttaaaatatattatcacttcagtgacagtagtcaaataacaaacaacaccatgagatatattataattctcgcagttttgttcattaatagtatacatgctaaaataactagttataagtttgaatccgtcaattttgattccaaaattgaatggactggggatggtctatacaatatatcccttaaaaattatggcatcaagacgtggcaaacaatgtatacaaatgtaccagaaggaacatacgacatatccggatttccaaagaatgatttcgtatctttctgggttaaatttgaacaaggcgactataaagtggaagagtattgtacgggactatgtgtcgaagtaaaaattggaccaccaactgtaatattgactgaatatgacgatcatatcaatttgttcatcgagcatccgtatgctactagaggtagcaagaagattcctatttacaaacgcggtgacatgtgtgatatctacttgttgtatacggctaacttcacattcggagattctgaagaaccagtaacatatgatatcgatgactacgattgcacgtctacaggttgcagtatagactttgccacaacagaaaaagtgtgtgtgacagcacagggagccacagaagggtttctcgaaaaaattactccatggagttcggaagtatgtctgacacctaaaaagaatgtatatacgtgcgcaattagatctaaagaagatgttcccaatttcaaggacaaaatagccagagttatcacgagaaaatttaataaacagtctcaatcttatttgactaaatttctcggtagcacatcgaatgatgttacaactttttttagcattcttgactaaatattcataactaatttttattaatgatacaaaaatgaaataaactgtatattatacactggttaacgcccttggctctaaccattttcaagatgaggtccctgattatagtccttctgttcccctctatcatctactcaatgtctattagacgatgcgagaagactgaagaggaaacatggggattaaaaatagggttgtgtataattgccaaagatttctatcccgaaagaactgattgcagtgttcatcgcccaactgcaagtggaggattgataactgaaggcaatggattcagagtagttatatatgatcaatgtacagaaccccatgactttattatcaccgatactcaacaaacacgtcttggatcatctcatacatatattaaattcagtaacatgaatacaggtgtcccatctagtattccaaaatgttccagaactctctgtatttctgtatattgtgatcaagaggcgggagacataaaatttgaggagtatactcaagaatcaagtgatatcagtattagagttaagtatgattcatcatgtattgattatctgggtattaatcaaagtttcatgaatgaatgtattcgaagaattacaacatgggatagagaatcatgcgtcagaattgatacacagactataaataaatatcttaagtcttgcaccaacacaaaattcgaccgtaatgtctacaaaaggtacatactgaagagtaaagcactccatgctaaaacagagttgtaatagatataaaatactttttataataattaggctagaaaaatctcactcacatgtaatcttaaaaaaatgatatgatagttcttacaagtagcgattgagttttaaatggattctattaattaccggggaacttaacaattcgttctgatctacagacattggttaataaatcatcttattttgccaatatattaaaatgtggaaactccactaataatattacattgtgcgactttcaagatgatgtgatatatagggttatacagttttaacaattatataatagagatagaaagtacaaaagatgtagaatcaatgatatggcacgctaaacagttgggtgtggaatcattgctaaaagaatgtcaaaattatttgcttagaatattacgtatataattgtttagaaatttatagaataactaatattaatacattatcgtatatctacaacgatataagaaacttcatattggataatattactattaatatataaggatccagattttatatatttgcctaaatacattattatagatttactaggacaatcacctaaatgtttttaacgaagataatgtggtaaagattatatacacttatatatcttccgatatctacaaggatattccatatcatcattgtgtaaactaaataacgttttctatggcatttaataaggacattggatatgtggaaaagtgatgtatggaagttagtacattatcaacttctccttattgattgaaaatgaaaatataaatagtttttatgtatagcggtatctaccctatagttttattgcttactactaacatggattcagatacagatacagatacagatacagatacagatacagatacagatacagatgtagaagatatcatgaatgaaatagatagagagaaagaagaaatactaaaaaatgtagaaattgaaaataataaaaacattaacaagaatcatcccagtgaatatattagagaagcacttgttattaataccagtagtaatagtgattccattgataaagaagttatagaatatatcagtcacgatgtaggaatatagatcatatctactaatttttataatcgatacaaaacataaaaacaactcgttattacatagcaggtatggaatccttcaagtattgttttgataacgatggtaagaaatggattatcggaaatactttatattctggtaattcaatactctataaggtcagaaaaaatttcactagttcgttctacaattacgtaatgaagatagatcataaatcacacaagccattgttgtccgaaatacgattctatatatctgtattggatcctttgactatcaacaactggacacgagaacgtggtataaagtatttggctattccagatctgtatggaattggagaaaccgatgattatatgttcttcattataaagaatttgggaagagtattcgccccaaaggatagtgaatcagttttcgaagcatgtgtcactatgataaacacgttagagtttatacactctcaaggatttactcatggaaaaatagaaccgatgaatatactgattagaaataaacgtatttcactaattgactattctagaactaacaaactatacaaaagtggaacacatatagattacaacgaggacatgataacttcaggaaatatcaattatatgtgtgtagacaatcatcttggagcaacagtttcaagacgaggagatttagaaatgttgggatattgcatgatagaatggttcggtggtaaacttccatggaaaaacgaaagtagtataaaagtaataaaacaaaaaaa-agaatataaacaatttatagctactttttttgaggactgttttcctgaaggaaatgaacctctggaattagttagatatatagaattagtatacatgttagattattctcaaactcctaattatgacagactacgtagactgtttatacaagattgaaattatattc-ttttttttatagagtgtgggggtagtgttacggatatctaatattaatattagactatctctatcgcgctacacgaccaatatcgattactatggatatcttcagggaaatcgcatcttctatgaaaggaaagaatgtattcatttctccagcgtcaatctcgtcagtattgacaatactgtattatggagctaatggatccactgctgaacagctatcaaaatatgtagaaaaggaggagaacatggataaggttagcgctcagaatatctcattcaaatccatgaataaagtatatgggcgatattctgccgtgtttaaagattcctttttgggaaaaattggcgataagtttcaaactgttgacttcactgattgtcgcactatagatgcaatcaataagtgtgtagatatctttactgagggaaaaatcaatccactattggatgaaccattgtctcctgatacctgtctcctagcaattagtgccgtatactttaaagcaaaatggttgatgccattcgaaaaggaatttaccagtgattatcccttttacgtatctccaacggaaatggtagatgtaagtatgatgtctatttacggcgagccatttaatcacgcatctgtaaaagaatcattcggtaacttttcaatcatagaactgccatatgttggagatactagtatgatggtcattcttccaaacaagattgatggattagaatccatagaacaaaatctaacagatacaaattttaagaaatggtgtaactctctgaaagctacgtttatcgatgtgcacattcctaagtttaaggtaataggttcgtataatcttgtggatacgctaataaagttgggactgacagatgtgttctattcaactggtgattatatcaatatgtgtaattcagatgtgagtgttgacgctatgattcacaaaacgtatatagatgtcaatgaagagtatacagaagcagctgcagcaacttctgtactagtggcagactgtgcatcaacagttacaaatgagttctgtgcagatcatccgttcatctatgtgattagacatgtcgatggtaaaattcttttcgttggtagatattgctctccaacaactaattaagcacattcttaatattagaatattatatagttaagatttttactaacaggttaacatttttttttaaaaatagaaaaaacatgtggtattagtgcaggtcgttattcttccaattgcaattggtaagatgacggccaactttagtacccacgtcttttcaccacaacactgtggatgtgacagactgaccagtattgatgacgtcagacaatgtttgactgaatatatttattggtcgtcgtatgcataccgcaacaggcaatgcgctggacaactgtatgacacactcctctcttttaaagatgatgcggaatcagtgttcatcgacgttcgtgagctggtaaaaaatatgccgtgggataatgttaaggattgtacagagatcatccgttgttatataccggatgagcaaaaaaccatcagagagatttcggccatcattggactttgtgcatatgctgctacttactggggaggtgaagaccatcccactagtaacagtctgaacgcattgtttgtgatgcttgagatgctcaattacatggattataccatcatattctggcgtatgaattgatgagttacagcttgacatttcttctttcctccctcttcttctacctttcccagaaacaaactttttttacccactataaaataaaatgagtatactacctgttatatttcttcctatatttttttattctccattcgttcagacttttaacgtgcctgaatgtatcgacaaagggcaatattttgcatcattcatggagttagaaaacgagccagtaatcttaccatgtcctcaaataaatacgctatcatccggatataatatattagatattttatgggaaaaacgaggagcggataatgatagaattatacagatagataatggtagcaatatgctaattctgaacccgacacaatcagactctggtatttatatatacattaccacgaacgaaacctactgtgacatgatgtcgttaaatttgacaatcgtgtctgtctcagaatcaaatatagatcttatctcgtatccacaaatagtaaatgagagatctactggtaaaatggtatgtcccaatattaatgcatttatttctagtaacgtaaacacagaattatatggagcggacatcgacgccttagaaataagagacttaaacaacggacacctggaattattaccatagaagatgttagaaaaaatgatgctggttattatacatgtgttttaga-------------------------------------------at----------------------------------------ata---------------------------------t-------------------------------------at--------------------------------a--------------------------------ta--------------------------------t------------atatat--------------------------------------------------------------a-------------------------tatat--a----------t----atat-----------------------------------------atatatatatata------------ta------------t--------------------------------a------------------------------------------------------------------------t-gggcaaaacatataacgtaaccagaattataaaattagaggtacgggatagaataatacctcctactatgaaattaccagaaggagtagtaacttcaataggtagtaatttgactattgcatgtagagtatcgttgagacttcccacaacggacaccgacgtcttttggataagtaatggtatatgtattacgaagaagaagacgaggacggagacggtagaataagtgtagcaaataaaatctatatgaccgataagagacgtgttattacatcctggttaaacattaatcctgtcaaggaagaagatgctacaacgtttacgtgtatggcgtttactattcctagcatcagcaaaacagttactgttagtaaacgtgaatgtatgttgttacatttccatatcaattgagtttataagaattttttatacattatcttccaacaaacaattgacgaacgtattgctatgattaactcccacaatactatatatattattaatcattaacttgcagactatacctagtagtgctattttgacatactcatgttcttgtgtaatcgcagtatctatattattaaagtacgtaaatctagctatagttttattatttaattttagataatatactgtctccgtatttttaaaaaattaccacatcctttattaaatcatgaatgggaatttctgtgtcatcgttagtatattgtgaacaacaagagcagatatctataggaaagggtggaatgcgatacattgatctatgtagttttaaaacatacgcgaactttgaagaatttatataaatcatctcacgagatattgctctctgtcatattcatacacctgtataaactttctagacatcttacaatgtgttattttatgatcatatttacatatttactggtatatcaaagatgttagattagttaatgggaatcgtctataataatgaatattaaacaattataggaggagtttatacctacaaaaacatcataaaaatgagtcatcgtccgatttatgttttaaatatactaacattactaccttcagaaattatatacgaaatattatacatgctgacaattaacgatctttataatatatagtatccacctaccaaagtataattgtatttttctcatgtgatgtgtgtaaaaaactgatattatataattatcttagtacctatgatgaagatgaagatgaagatgaagatgatggtccgtatatattttgtatcattatcgttattgctattccatagttacgccatagacatcgaaaatgaaatcaccgaattcttcaataaaatgagagatactctaccagctaaagactctaaatggttgaatccagtatgtatgtttggaggcacaatgaatgatatggccgctctaggagagccattcagtgcaaagtgtcctcctattgaagacagtcttttatcgcatagatataaagactatgtggttaaatgggaaaggctagaaaagaatagacggcgacaggtttctaataaacgtgttaaacatggtgatttatggatagccaactatacatctaaattcagtaaccgtaggtatttatgtaccgtaaccacaaagaatggtgactgtgttcagggtgtagttagatctcatgtgtggaaaccttcttcatgcattccaaaaacatatgaactaggtacttatgataagtatggcatagacttatactgtggaattctttatgcgaaccattataataatataacttggtataaagataataaggaaattaatatcgacgattttaagtattcacaagcgggaaaggaattaattattcataatccagagttagaagatagtggaagatacgactgttacgttcattacgacgacgttagaatcaagaatgatatcgtagtatcaagatgtaaaatacttacggttataccgtcacaagaccacaggtttaaactaatactagatccgaaaatcaacgtaacgataggagaacctgccaatataacatgcagtgctgtgtcaacgtcattatttgtcgacgatgtactgattgaatgggaaaatccatccggatggattataggattagattttggtgtatactctattttaactagtagaggcggtatcaccgaggcgactttgtattttgaaaatgttactgaagaatatataggca------atacatatacatgtcgtggacacaactattattttgataaaactcttacaactacagtagtattggagtaaatacacaatgcatttttatatacattactgaattattattattaattatatcgtatttgtgctatagaatggatgaagatacgcgactatctaggtatttgtatctcaccgatagagaacatataaatgtagactctattaaacagttgtgtaaaatatcagatcctaatgcatgttatagatgtggatgtacggctttacatgagtacttttataattatagatcagtcaacggaaaatacaagtatagatacaacggttactatcaatattattcatctagcgattatgaaaattataatgaatattattatgatgattatgatagaactggtatgaacagtgagagtgataatatatcaatcaaaacagaatacgagaatgaatatgaattctatgatgaaacacaagatcaaagtacacaactagtagattacgacattaaactcaaaaccaatgaggatgattttgttgatgaattctatggttatgatagatcagtgggtgtccatgattatatagatgtatcaattaataaagtagtatatggaagagagtctcacgtaagatggtgggatatatggcaagaacataatgatggcgtatacagtataggaaaggagtgcatagataatatatacgaagacagacataccgtagacgaattctacaagatagacagcgtatcagatgtagatgacgcagaacatatatctcagataactaatgatgtatctacacaaacatgggaaaagaaatcagagttagatagatacatggaaatgtatcctcgtcatagatatggtaagcattctgtctttaagggattttctgacaaagttagaaaaaatgatttagacatgaacgtggtaaaagaattactttctaacggtgcatctctaacaatcaaggatagcagtaataaggatccaattgctgtttattttagaagaacaataatgaatttagaaatgattgatatcattaacaaacatacaactatctatgaacgcaggtatatagtacactcctatctaaaaaattatagaaatttcgattatccatttttcagaaagttagttttgactaataaacattgtctcaacaattattgtaatataagcgacggcaaatatggaacaccactacatatattagcatctaataaaaaaataataactcctaattacatgaagttattagtgtataacggaaatgatataaacgcacgaggtgaagatacacaaatgcgaactccattacacaaatatttgtgtaaatttgtatatcataatattgaatatggtatccgatactataatgaaaagattatagacgcatttatagagttaggagccgatctaactattccaaatgacgatggaatgataccagtagtttactgtatacactcaaatgccgaatatggttataacaatattactaacataaagataatacgtaaactacttaatcttagtagacatgcgtcacataatctatttagagatcgagtcatgcacgattatataagtaatacatatattgatcttgagtgtttagatatcattagatcacttgatgggtacgatattaattgttactttgaaggacgtacaccacttcattgcgctatacaatataacttcactcagattgctgagtacttattagatcgaggagctgatatatcattaaagacagacgatggtaaaactgtatttgatttatcgttatgtagttacattcctcttaaatggactagctttttgattagtcgtctaccgcctaaaagtgtcatatgctcactgactaaccatataatagattatgttcttacgaacaatagacgtattatttggcagagtcaaatgattaataagtacgtactgttactggacccatccttttattatagattcagaaatgttatcgaaaacaaattagaccaatacaataatcgttataatatgttcgaacacgatagggacgttaatgaaaagtatggcaaagtcttacatgacctcgatacatatatcaaggatgtacaagtattaaaatctacttccatcactaataatataacactatacgacactattataaataataagtcagagtttcctatacgtcgtgtaaacgacaaacaattaattaatctcataaaatccaatacatatcataatcttatcgaaaaagttattaaaaatacattagagaaatatactttaactaatatagtcctcgagtatatgatctcatctcgatctcaatcatcttatttgagtcgtattcctaatgagatattactcgaaatattatataaactcgacatgtacgatttacgtaatctatatacaagatatatgagagagaatgatatcacagagtatcatatagagaatacgaggtctgtttctacacagacatgaataatgaatacacatacaacg-ttttttttaatcttagatataacactaattacatcaagattatatattgaaatcgtaatttgagttgtctgatcatcatggatatcgaaaataatatacgtaacattagcaatcttttagatgattgatatattattatgcgatgtaatcataactatcggagatgtagaaattaaagcgcataaaactattttggttgccggatctacgtattttaaaacaatgttcacaacatctatgatagcgagagatctagcaactagagtaaatatacagatgttcgataaagatgccgtcaaaaatattgtacagtacttatacaataggtatataagttctatgaatgtgatagacatattaaaatgcaccgactaagaacgtaaaacgaactatagaatgttatacaatgggtgatgataagtagaagatgttacccgatatacccatagcattatctagttatggcatgtgtgtattagatcaatacatatacattataagcggtcgtacccaacactgattatacatcggtacatacagtaaatagcatagatatggaggaggatacaaatatttcaaataaagttatgagatacgcgctgtcaataatatatggaagacattacctaacttctgaactggaactataaatccaggctctcgcataaagatgaatatatatgttgtatgcgacatcaaagatgaaaaaatgttaagacttatatatttagatataacacgaatatgtatgacggatgggaattggtaacgatgacagaaagcagattgtcagctctgcatac---tattcttc-atgacaataccataatgatgttacattgttatgaagcgtatatgttacaagatacatttaatgtgcttacggaacatatatttagaaacatctactaacgattttttatgcttgtattattaatggtatgtaatatgatttaattgattgtgtacacgataccaatttgtcgagtatgaatacggagtacaaacataaactgaagtttaacattatttatttatgatatacattatatacattatatacattatataca---------ttatatac---------attatatacattatatacattatatacattat---------atacattatatacattatatacattatatacattatatacattatatacattatatacattatatacattatatacattatatacattatatacattatatacattatatacattatatacattatatacattatatacattatatacattatatacattatatacattatatacattatatacattatatacattatatacattatatacattatatacattatatacattatatacattatatacattatatacattatatacatt------------------------------------atatacattatatacattatatacattatatacattatatacattatatacattatatacattata---------tacattatatacattatat---------acattatatacattatatacattatatacattatatacattatatacattatatacattatatacattatatacattatatatcgttattgtttggtctatgccatggatatctttaaagaactaatcttaaaacatacggatgaaaatgttttgatttctccagtttccattttatctactttatctattctgaatcatggagcagctggttctacagctgaacaactatcaaaatatatagagaatatgaatgagaatacacccgatgataagaaggatgacaataatgacatggacgtagatattccgtattgcgcgacactagctaccgcaaataaaatatacggtagtgatagtatcgagttccatgcctcattcctacaaaaaataaaagacgattttcaaactgtaaactttaataatgcgaaccaaacaaaggaactaatcaacgaatgggttaagacaatgacaaatggtaaaattaattccttattgactagtccgctatccattaatactcgtatgatagttattagcgccgtccattttaaagcaatgtggaaatatccattttctaaacatcttacatatacagacaagttttatatttctaagaatatagttaccagtgttgatatgatggtgggtaccgagaatgacttgcaatatgtacatattaatgaattattcggaggattctctattatcgatattccatacgagggaaactctagtatggtgattatactgccggacgacatagaaggtatatataacatagaaaaaaatataacagatgaaaaatttaaaaaatggtgtggtatgttatctactaaaagtatagacttgtatatgccaaagtttaaagtggaaatgacggaaccgtataatctggtaccgattctagaaaatttaggacttactaatatatttggatattatgcagattttagtaagatgtgtaatgaaactatcactgtagaaaaatttctacatacgacgtttatagatgttaatgaggagtatacagaagtatcggccgttacaggagtattcatgactaacttttcgatggtatatcgtatgaaggtctacataaaccatccattcatatacatgattaaagataacaccggacatacactttttatagggaaatactgctatccgcaataaatataaacaatagacttttatcacgttatctcatgtataaaatattacaaatagtatagcataaactaaagtcgatacatacattaaaacttaaataataatgtaatttacaattaatagtataaactaaaaaaattaaaaaattaaaaacaatatcattattataagtaatatcaaaatgacgatatacggattaatagcgtatcttatattcgtgacttcatccatcgctagtccactttacattcccgttattccgcccatttcggaagataaatcgttcaatagtgtagaggtattagtttctttgtttcccgatgaccaaaaagactatacagtaacttctcagttcaataactacactatcggtaccaaagactggactatcaacgtactatccacacctgatggtctggacataccattgactaatataacttattggtcacggtttactataggtcgtgcattgttcaaatcagagtctgaggatattttccaaaagaaaatgagtattctaggtgtttctatagaatgtaagaagccgtcgacattacttacttttttaaccgtgcgtaaaatgactcgagtatttaatagatttccagatatggcttattatcgaggagactgtctagaagccgtttatgtaacaatgacttataaaaatactaaaactggagagactgattacacgtacctctctaatggggggttgcctgcatactatcgtaatggggtcgatggttgattattgattagtatattccttatattccttattctttttattcacacaaaaagaacatttttataaacatgaaaccactgtctaaatgtaattatgatcttgatttatagatgatgatcagccttcagaggattttgaccagtatgtttaatatgaaaaaaaacataactattaagcgctattgcgctattgtgcttaattattttgctctataaactgaatatatagccacaattattgacgggcttgtttgtgaccgacaatcatgaattttcagaaattatctctggctatatatcttacggtgacatgttcgtggtgttatgaaacatgtatgagaaaaactgcgttgtatcatgacattcaattggagcatgtagaagacaataaagatagtgtagcatcgctaccgtacaagtatctacaagtagtcaaacaaagagaacgtagtagattgttggctacatttaattggacggatatagctgagggtgttagaaatgagttcattaaaatatgtgatatcaacggaacatatctatataattatactattgctgttagtataattattgattccacggaagaactaccaacagttactccaattacaacatatgaaccttctatatataattatactatcgattatagcactgttattactactgaagaactacaagtgactccaacatatgcacctgtaacaactcctcttccaacatcagcagttccttatgatcaacgatcgaataacaatgtaagtactatatctattcaggtactgagtaaaatattgggagtcaatgaaacagaattaactaattatcttattatgcataaaaatgacactgttgacaataacaccatggttgatgatgagacatctaacaataacacattacatggtaatataggatttttggaaataaataattgttataatgtttctgtgtcagatgctagttttagaataacattagtaaacgatacttctgaagaaattttgctaatgctaacaggaactagttcatccgacaccttcatatcttccaccaatatcactgaatgtttgaaaacattaatcaataatgtgtcgattaatgatgtacttataacacaaaatatgaatgtaacatctaattgtgataaatgctcaatgaatttgatggcatccgttattcctgcagttaatgaatttaacaatacgttgatgaaaattggtgtaaaagatgatgaaaacaatacggtatataaatattataattgtaaactaactacaaattctacatgtgatgagttaatcaatttagatgaagtcattaacaacataactctgacaaatattatacacaatagtgtttcgacaactaacagcagaaaaagacgagatctgaatgatgagtttgaattttccacttccaaggaattagattgtctttacgaatcatatggtgtaaacgatgatataagtcattgttttgcatcacctagacgtagacgatctgacgacaaaaaggagtacatggacatgaaattattcgaccacgcgaaaaaagatttaggaatagacagtgttattcctagaggtacaacccatttccaagtaggtgcatctggtgcaagtggtggtgttgtaggagatagtttcccatttcaaaatgttaaatcgcgtgccagtctattggcggaaaaaataatgcctagagtacctattactgctaccgaagctgatctatatgcaactgtaaatagacaacccaagttaccagcaggtgttaaaagtactccgtttacagaggcgcttgtgtctacgataaaccaaaagctttctaatgttagagaggtaacttatgcttcgctcaatctgccaggatcaagtggctatgttcatagaccatctgattctgttatttatagcagtataagacggtcacgtttacctagtgatagcgatagtgattatgaggatatacaaactgttgttaaggaatataatgaaagatatggtagatcagtcagtagaacacagtcatcaagtagtgaaagcgattttgaagatatagatactgttgttagggaatatagacaaaaatatggcaatgcaatggcaaaaggacgtagtagttcccctaaacctgatccattatatagtactgttaagaaaacaactaaaagtctatctactggtgtagacatagttacaaaacaatcagactattctctattacctgacgttaatactggcagttctattgtgtcacctctcaccagaaaaggagctactagacgacgacctagacgccctacaaatgatggtctacagagtccaaatcctcctctccgtaatccacttcctcaacatgatgattattctcctccacaagtacacagacctccaccacttcctcctaaaccagtccaaaattcgccacaacttccccctagaccagtaggtcaattactacctcctcctatagatcaaccagataaaggatttagtaagtttgtatcacctagacggtgtagaagagcaagctctggagtcatatgtggtatgatacaatcaaaaccaaacgatgatacctattcacttcttcaacgatcaaaaattgaaccagaatatgtggaggttggtaatggtatacccaagaacaatgttcctgtaataggtaataaacatagtaaaaaatatacatcgacgatgtcaaaaatatcaacaaaatttgataaatctacggcatttggagcagcaatgttactaactggtcagcaggccattagccaacagactagatcaactacgttgagtagaaaagatcagatgagtaaggaagaaaagatattcgaagcagttacaatgagtctatcaactataggttcaacgttgacgtctgcaggtatgacgggtggtccaaaactaatgattgcaggaatggctataacggctataactggtataatagatacgataaaagatatatattacatgttttcaggacaggagaggccagtagatcctgttattaaattatttaataagtacactggcttaatgtccgataataataaaatgggtgtaagaaaatgtttgacacccggtgacgacacacttatttatatcgcatacagaaacgataccagttttaaacagaatacggatgcgatggctttgtatttcttagatgttatcgattcagagatcctatatctaaacacatcaaatttagttctagagtatcaactaaaggtggcttgccccataggaacattaagatctgtagatgtggacataactgcgtatacaatattatatgatacagcggataatattaagaaatacaagtttatcagaatggcaacgctactatccaaacatccagttattagattgacatgtggtttagcagcaacattggtgattaaaccgtacgaggtacccatcagtgatatgcaactactaaaaatggcgacgcctggtgaaccagaatccactaaatctataccatccgatgtctgtgataggtatcctctaaagaaattctatcttttagctggtggttgtccctatgatacatctcaaacttttattgtacatactacttgcagtattctactaagaacagctacacgggatcagtttagaaacagatgggtgttacaaaatccatttagacaagaagggacatataagcaactgtttacctttagcaaatacgattttaacgacaccataatcgatcctaatggtgtggtgggtcatgctagcttttgtaccaatagaagcagcaaccaatgtttctggtccgaacctatgatattggaagatgtatcatcgtgtagttctagaactagaaaaatatacgtaaaactgggaatatttaatgctgaaggttttaatagttttgtactaaattgtccaactgggtctacacctacatacatcaaacataaaaatgcggacagtaacaatgttatcatagagctacctgtaggtgattacggcacagccaaattgtattcagcaacaaaaccatcgaggatagctgtgttctgcacacataactatgataaacgattcaaatcagatattatagttctaatgtttaataaaaacagcggtattccattttggagcatgtacacaggaagtgtaactagtaaaaatagaatgtttgccacattggctagaggaatgccgtttagatcaacgtattgcgataacagacgacgatcaggttgttattatgcaggaataccatttcatgaagatagtgtagaaacagatatacattatggaccagaaataatgttaaaggaaacatatgacataaacagtattgacccacgagttataacaaagtcaaagacccattttcctgctccattgagtgtaaaattcatggttgacaatttaggaaatggatatgacaaccctaattcattttgggaagatgctaaaactaagaaacggacatatagtgcaatgacgataaaagtcctaccatgtacagtgagaaataaaaatatagactttggatataactatggagatattatttctaatatggtttatctacaatctactagtcaggattatggagatggtaccaaatatacatttaaatccgtaactagatcagatcatgagtgtgaatctagcttagatctaacgtctaaggaagtaactgtgacatgtcctgcgtttagtataccaagaaatatatcaacatatgaaggtctatgctttagtgttactacatctaaagatcattgtgctacaggtattggttggttaaaatctagtggttatgggaaggaagatgctgataaaccacgtgcttgttttcatcattggaattattacacactgtcgttggattattactgttcatacgaagatatttggagaagcacctggcctgactatgatccatgtaagtcatatatccatatagagtatagagatacatggatagaatctaatgtgttacagcaacctccttacacattcgaattcattcatgacaattctaacgaatatgtggataaagaaattagtaacaaattaaatgatctgtacaatgaatacaagaagattatggaatatagcgacggatcattgccggcgtctataaacagattagcaaaggcattgacttcagagggtagagaaatagcaagtgttaatatagatggtaatctgttagatatcgcatatcaagcagataaggaaaagatggccgacatacagacaagaataaatgatattattagagatttgtttatacacactctatcagacaaagatataaaagacattatagaatccgaagaaggtaagagatgttgtataatagatgttaagaacaatcttgttaaaaagtactattctattgataattatctatgtgatactttagatgattatatatacacctctgtagaatataacaaatcctatgtgttagtaaacgatacttatataagctatgactatcttgaatcatcaggtgtagttgttctatcatgttatgaaatgactataatctccttggatacaaaagacgccaaagatgctatagaagatgtgatagtagcaagtgcggtagccgaagcattgaatgacatgtttaaggaatttgataaaaacgtaagtgctattataataaaagaagaagataattatctaaacagttcgcccgatatctaccatataatatatatcataggtggcactattctgctactgttagtcattattttaatattggcaatttatatagcgcgcaataaatacagaaccaggaaatatgaaataatgaaatatgacaatatgagcattaaatctgagcatcatgatagtcttgaaacagtgtctatggaaattattgataatcggtactaataaaatagtttaactcttttagaaccagtttggtactgtaatttcagttcattactcgttgagaatattgatgattttttttaaatgagtatcggtagttacatattaccatatcatccattatataatcgatgatgcatgtattagaatactttccgaataagtcttctaaatattgtattaattatgaaaaactatgctatgtgagtatgattcaaagatgtttaatgatacgatactagattttatctctagcgagattgtttagaatcatttatcataactatgtttaataaattcatcaacgaatatcgataaagacctcttgtaattcgagtataggaagtagtattaccatatcaacttccgagttaacaattactctaaaacatgaggattgtactcctgtctttattggagatcactatttagtcgttgataaactagtaacctcaggtttctttacaaacgataaagtacaacatcaagacctcacaacacagtgcaagattaatctagaaatcaaatgtaattctggaggagaatctagacaactaacacccacggcgaagtatactttatgcctcattcagaaacggtaactgtagtaggagactgtctctctaatctcgatgtatatataatatataccaatacggacgcgatatattccgacatgaatggcgtcgcttatcatatgttatatcctaaatgttgatcatattccacaaatgattgtgaacgagattaaatcatctaacaaataattagttttttatgacattaacatataataaataaattaatcattattgacttaacgatgacgaaagttatcattatcttaggattcttgattattaatacaaattcgttgtgtctatgaaatgtgaacaaggtgtctcatattataatgcacaagaattaaagtgttgtaaactatctagccaggaacatattcagattatcgatgtgataaatacagcgataccatctgtggacattgtccaagtgacacattcacgtcaatatataatcgttctcctcggtgtcatagttgtagaggtcacaccttgtacacctaccacaaatagaatatgtcattgtgactcgaatagttatcgtctccttaaagcttctgatggtaactgtgttacatgtgctcctaaaacaaaatatggtcgtgtgtacggaaagaaaggagaaaatgatatggaataccatttgtaagaaatgtcggaagggtacttattcagatattgtatctgactctgatcaatgtaaacctatgacaagataagacttactcgcatctactggatagacataaatatcctcctcgtaataatgaaatataatatacactaattattaatatcaatcgagtattaacatataagttatttttaaaccccttttgggttccgtcctaaacggcgtttcggtctgtgtcgccaccatggtcacaccgagcctctgcgtgctcctccatcgaggacgacttcaactatgacagctcggtggcgtctgccagcgtgtacatacgaatggcatttctaagaaaagtctacggtatcctttctacaatttcctttaacaacggcaacagctgcagtatttttatactttgaatgcatcggacatttatacaagggagtcctgttctaatattggcatcaatgttcggatctataggcttgattttcgcattgactttacacagacatgaacatcccctgaatctgtacatactttgtggatttacactgttagaatctctaacgctggcctctgttgttactttctatgatgcacgtatcgttatgcaagctttcatgttgactactgcagtgtttcttgctctgactacatatactctacaatcaaagagagatttcagtaaacttgtaacaggattgtttgctgctttctggattttaattttgtcaggagtcttgaggataaagtttaaaatagaattaataaagaacatataggtcattttttaaacatggatagaaaccaaggttgttagttaataatatacaagatattttttctcactctgatccatgtaaaccaaggacgagagacactctcattcctcattcacgacaccattaaaaatggaaattaaagccctctattaagcacagacggctacaggtctaccatcaggttaccttcgtctaccttcacaatggcctctccttgtgcccagttcagtccctgtcattgccacgctactaaggactccctgaataccgtgactgacgtcagacattgtctgactgaatacatcctgtgggtttctcatagatggacccatagagaaagcgcagggcctctctacaggcttctcatctctttcagaattgatgcaatggagctatttggtagcgagttgaaggagttctcgaattcacttccgtgggacaatatcgacaattgcgtggagatcattaaatgtttcatcagaaatgactccatgaaaaccgccaaagaactttgtgcaataattggactttgtactcaatcagctattgtcactggaagagtcttcaatgataagtatatcgacatactacttatgctgcgaaagattctgaacgagaacgactatctcaccctcttggatcatatcctcactgctaaatactaaatctccttcatgctctctcactaatactcttactcactacactttttatcatcttatgatgaatgattgccttcatcattttttcgtggaatataatataggaataattagcaccagaatagctatggatatctcgttaagaatattctctataagagacataatgtagacatagttattatatccttcttagataagtgttacgctactggaaagtttccatcgttattattacatgaagatgatataattaaaccaacattgagattggctcttatgttagctggattgaattactgtaataaatgcatcgagtatagagggatatagcaattctcgataatagtcatgcaatatttgaatgagactgataatttaggtaatacagtactacacacatatctttctagattatatatcgttaaaaatctgtaagatgtatatttctcataagtatccactgtgtaatattattaatggatatatagataacgcaatagggactaatagtattgtaaaagatataatcgactatttacgtacatatccagatatctatattcctactagtttgctgcgtagttgcatcattgatatgcatgatttatcaggattcagagatgaattactaagtaaactacaatcccacaataagtaagaatcaaatatcaaaaactcacttttgatttttctagtcttaagtaatacatatatttattaatagacctatgaaataaaaaaaggtaacaatggattcgcgtatagctatttacgtattagtatcggcatctcttttgtatcttgttaattgtcacaaactagtacattacttcaatctgaaaataaatggaagtgatataactaatacagcagatatattgctggacaattatccaattatgacctttgatggaaaggatatttatccatctatctcgttcatggtcggtaataaacttttcctagatctttataaaaatatctttgaagaatttttcagactatttcgagtatctgtaagtagtcaatacgaggaattagaatattattattcatgtgattatactaacaaccgtcctacaattaaacaacattacttttataacggcgacgaatatactgaaattgatagatcgaaaaaagccactaataaaaacagttggttaattacttcaggctttagactacaaaaatggttcgatagcgaagattgtataatttatctcagatctttagttagaagaatggaagacagtaacaaaaacagtaaaaaaacttagtacttagatatcgaaaaaatatatttttgtagactcttgagaatagaaggaaaacatgtacataattataaaaaatgaaaatcaatggcgaataagacagtgcgattcgcaccatggagtcggtagatttcatggctgtcgatgagcagtttcacgacgacctcgatctttggtcattatctttggtagatgattataaaaaacatggattaggtgttgactgttatgttctagaaccagttgttgacaggaaaatatttgatagatttctccttgaaccaatttgtgatcctgtagatgttctgtatgattattttaggattcatagagataatattgatcagtatatagtagatagactgtttgcatatattacatataaagatattatatctgcattagtgtcaaagaattatatggaagatattttctctataattattaagaattgtaattctgtgcaagatctcttactttactatctatctaatgcatatgtagaaatagacattgttgatcttatggtagatcatggggctgtaatatataaaatagaatgcttgaatgcctattttaggggaatatgtaaaaaggaaagtagtgttgttgagtttattttgaattgtggtatcccagatgaaaatgatgttaaattagatctatataaaataattcagtatactaggggattccttgtagatgaacccacagtattagaaatttataagctttgtatcccatatattgaagatatcaatcaactagatgctggtggaaggaccttgctttatcgcgctatctatgcaggttatatagatttagtatcatggctattagaaaatggagcaaatgtcaacgcagtaatgagtaatggatatacatgtcttgacgtggccgtggataggggatctgtcatcgcccgtagggaagcacatcttaaaatattagaaatattgcttagagaaccattgtctattgactgtataaaattagctatacttaataatacaattgaaaaccatgatgtgataaagctctgtatcaagtattttatgatggtagattattcactttgtaatgtgtatgcatcatcactctttgattatataattgattgtaaacaagaattggagtacattaggcagatgaaaattcataatacaaccatgtatgagttaatctataatagagacaaaaacaagcatgcttcccatattctacataggtattctaaacatccagttttgacacagtgtatcactaaaggattcaagatttacacagaagtaaccgagcaggtcactaaagctctaaacagacgtgctctaatagatgagataataaacaatgtatcaactgatgacaatctcctatcaaaacttccattagaaattagggatctaattgtttcacaagctgtcatatagagttctatccacccacctttcttgaaatgagttaat---------------------------------------------------------------------------------------------------------------------------------agtcataagttagttaagtc----------------------------------------------------------------------------------------------------------------------------------------------------------------------------------------------------------------------------------------------------------------------------------------------------------------------------------------------------------------------------a------------------------------------------------------------------------------------------------------------------------------------------------------------------------------------------------------------------------------------------------------------------------------------------------------------------------------------------------------------------------------------------------taagt--------------------------------------------------------------------------------------------------------------------------------------------------------------------------------------------------------------------------------------------------------------------------------------------------------------------------------------------------------------------------------tagtt--------------------------------------------------------------------------------------------------------------------------------aagtcataag-----------------------------------------------------------------------------------------------------------------------------------------------------------------------------------------------------------------------------------------------------------------------------------------------------------------------------------------------------------------------------ttagttaagtcat-----------------------------------------------------------------------------------------------------------------------------------------------------------------------------------------------------------------------------------------aag----------------------------------------------------------------------------------------------------------------------------------------------------------------ttagttaagtcataagttagttaagtcataagttagttaagtcataagttagttaagtcataagttagtttatagtctaacacttctaatttttataccttgatctttttctctaattatgaaaaagtaaatcattatgaagatggatgaaatggacgagattgtgcgcatcgttaacgatagtatgtggtacgtacctaacgcatttatggacgacggtgataatgaaggtcacatttctgtcaataatgtctgtcatatgtatctcgcattctttgatgtggatatatcatctcatctgtttaaattagttattaaacactgcgatctgaataaacgactaaaatgtggtaactctccattacattgctatacgatgaatacacgatttaatccatctgtattaaagatattgttacgccacggcatgcgtaactttgatagcaaggataaaaaaggacatattcctctacaccactatctgattcattcactatcaatcgataacaagatctttgatatactaacggaccccattgatgactttagtaaatcatccgatctattgctgtgttatcttagatataaattcaatgggagcttaaactattacgttctgtacaaattattgactaaaggatctgaccctaattgcgtcgatgaggatggactcacttctcttcattactactgtaaacacatatccgcgttccacgaaagcaattattacaagtcaaagagtcacactaagatgcgagctgagaagcgattcatctacgcgataatagatcatggagcaaacattaacgcggttacgaaaatcggaaatacgccgttacacacttaccttcaacagtataccaaacatagtcctcgtgtggtgtatgctcttttatctcgaggagccgatacgaggatacgtaataatcttaattgtacacccatcatggaatacataaagaacgattgtgcaacaggtcatattctcataatgttactcaattggcacgaacaaaaatacgggaaattacaaaaggaagaaggacaacatctactttatctattcataaaacataatcaaggatatggaagtcgctctctcaatatactacggtatctactagatagattcgacattcagaaagacgaatactataatacaatgactcctcttcataccgccttccagaattgcaataacaatgttgcctcatacctcgtatacattggatacgacatcaaccttccgactaaagacgataagacagtattcgacttggtgtttgaaaacagaaacattatatacaaggcggatgtcgttaatgacattatccaccacagactgaaagtatctctacctatgattaaatcgttgttctacaagatgtcggagttctctccctacgacgatcactacgtaaagaagataatagcctactgcctattaagggacgagtcatttgcggaactacatactaaattctgtttaaacgaggactataaaagtgtatttatgaaaaatatatcattcgataagatagattccatcatcgaaaaatgtagtcgtgacataagtctcctcaaagagattcgaatctcagacaccgacttgtatacggtattgagaacagaagacattcggtatcacacatatctcgaagccatacattcagacaaacgcatttcatttcccatgtacgacgatctcatagaacagtgtcatctatcgatggagcataaaagtaaactcgtcgacaaagcactcaataaattagagtctaccatcgatagtcaatctagactatcgtatttgcctccggaaattatgcgcaatatcataaccaagctaagcgactaccatctaaacagtatgttgtacggaaagaac----cattacaaatattatccatgatagaaagaaaatatttaaaaaataatctatatgattggagaagtaggaaacaaacagtaacaagacgacgattactacattattaaatcatgaggtccgtattatactcgtatatattgtttctctcatgtataataataaacggaagagatatagc-------------------------------------------------------------------------------------------------ntatgtgatagcaagactaatacacaatgtacaccgtgtggttcggatacctttacatctcacaataatcatttacaggcttgtctaagttgtaacggaagatgtgatagtaatcaggtagagacgcgatcgtgtaacacgactcacaatagaatctgtgaatgctctccaggatattattgtcttctcaaaggagcatcagggtgtagaacatgtatttctaaaacaaagtgtggaataggatacggagtatccggatacacgtctaccggagacgtcatctgttctccgtgtggtcccggaacatattctcacaccgtctcttccacagataaatgcgaacccgtcgtaaccagcaatacatttaactatatcgatgtggaaattaacctgtatccagtcaacgacacatcgtgtactcggacgaccactaccggtctcagcgaatccatctcaacgtcggaactaactattaccatgaatcataaagattgtgatccagtctttcgtgcagaatacttctctgtccttaataatgtagcaacttcaggattctttacaggagaaaatagatatcagaatacttcaaagatatgtactctgaatttcgagattaaatgtaacaacaaagattcatcttccaaacagttaacgaaaacaaagaatgatactatcatgccgcattcagagacggtaactctagtgggcgactgtctatctagcgtcgacatctacatactatatagtaataccaatactcaagactacgaaaatgatacaatctcttatcatatgggtaatgttctcgatgtcaatagccatatgcccgctagttgcgatatacataaactgatcactaattcccagaatcccacccacttatagtaagtttttttacctataaataataaatacaataattaatttctcgtaaaagtagaaaatatattctaatttattatatggtaagaaagtagaatcatctagaacagtaatcaatcaatagcaatcatgaaacaatatattgtcctggcatgcatgtgcctagtggcagctgctatgcctactagtcttcaacaatcttcatcctcgtgtactgaagaagaaaacaaacatcatatgggaatcgatgttattatcaaagtcacaaagcaagaccaaacaccgaccaatgataagatttgtcaatccgtaacggaagttacagagaccgaagatgatgaggtatccgaagaagttgtaaaaggagatcccaccacttattacactatcgtcggtgcgggtcttaacatgaactttggattcaccaaatgcccaaagattttatccatctccgaatcctctgatggaaacactgtgaatactagattgtccagcgtgtcaccgggacaaggtaaggactctcccgcgatcacgcgtgaagaagctctggctatgatcaaagactgtgagatgtctatcgacatcagatgtagcgaagaagagaaagacagtgacatcaagacccatccagtacttgggtctaacatctcacataagaaagtgagttacaaagatatcatcggttcaacgatcgttgatacaaaatgtgtcaagaacctagagtttagcgtacgtatcggagacatgtgtgaggaatcatctgaacttgaagtcaaggatggattcaagtatgtcgacggatcggcatctgaaggtgcaaccgatgatacttcactcatcgattcaacaaaactcaaagcatgtgtctga
>MPXV/Belgium/UZ_REGA-165/2022|EPI_ISL_17793290|2022-07-27
[truncated: 51,764,565 more chars]
